# Supplementary material for: Inequalities and determinants of unmet need for SARS-CoV-2 testing in Ghana, Burkina Faso and Madagascar (2020 – 2021)
Source: Commun Med (Lond). 2026 May 15;6:282. doi: 10.1038/s43856-026-01637-z (PMC13179364; doi:10.1038/s43856-026-01637-z)
Supplement: Supplementary file 5 — Supplementary Data 2 [file 43856_2026_1637_MOESM5_ESM.csv]

screening_id	h01_housholdidbarcode_s	s_region_t	s_householdmember_d	s_country_s	s_household_d	s_membersno_q	o02_walls_c	o02_wallsother_s	o03_floor_c	o03_floorother_s	o04_roof_c	o04_roofother_s	h08_suspected_c	h08_confirmed_c	h09_history_c	h10_housestatus_c	h11_rooms_s	h19_waterrainys_c	h19_waterrainysother_c	h20_waterdrys_c	h20_waterdrysother_c	h21_amenradio_d	h21_amenradio_q	h22_amentv_d	h22_amentv_q	h23_amenplayer_d	h23_amenplayer_q	h24_amenlandline_d	h24_amenlandline_q	h25_amenmobile_d	h25_amenmobile_q	h25_amenmobile___smart_d	h25_amenmobile___cell_d	h25_amenmobile___other_d	h25_amenmobiletypeother_s	h26_amenfridgefreezer_d	h26_amenfridgefreezer_q	h27_amenestove_d	h27_amenestove_q	h28_amengasstove_d	h28_amengasstove_q	h34_car_d	h34_car_q	h35_amendmotorbike_d	h35_amendmotorbike_q	h37_amendbicycle_d	h38_computer_d	h38_computer_q	h39_laptop_d
S20-S0794-KU		7	1	gh	1	4	Hard		Cement		Sheet		0		0		4	Treated pipe-borne water		Treated pipe-borne water		Yes		Yes		Yes		No		Yes	2	Checked	Unchecked	Unchecked		Yes	2	No		Yes	2	Yes	1	No		No	Yes	1	No
S20-S0794-KU		7	1	gh	1	4	Hard		Cement		Sheet		0		0		4	Treated pipe-borne water		Treated pipe-borne water		Yes		Yes		Yes		No		Yes	2	Checked	Unchecked	Unchecked		Yes	2	No		Yes	2	Yes	1	No		No	Yes	1	No
S20-S0826-KU		7	0	gh	1	6	Hard		Natural floor/earth/sand		Sheet		0		0		1	Treated pipe-borne water		Treated pipe-borne water		No		Yes	1	No				Yes	2	Checked	Unchecked	Unchecked		Yes	1	No		Yes	1	No		No		No	No		No
S20-S0742-KU		7	0	gh	1		Hard		Natural floor/earth/sand		Sheet		0		0		1	Treated pipe-borne water		Treated pipe-borne water		Yes	2	Yes	1	Yes	1	No		Yes	2	Checked	Unchecked	Unchecked		Yes	1	No		Yes	1	Yes	1	Yes	1	No	No		No
S20-S0757-KU		7	0	gh	1		Hard		Cement		Sheet		0		0		1	Treated pipe-borne water		Treated pipe-borne water		No		No		No		No		Yes	1	Checked	Unchecked	Unchecked		No		No		No		No		No		No	No		No
S20-S0807-KU		7	0	gh	1		Hard		Cement		Sheet		0		0		5	Treated pipe-borne water		Treated pipe-borne water		No		Yes	1	No		No		Yes	2	Checked	Unchecked	Unchecked				No		Yes		Yes	1	No		No	No		No
S20-S0820-KU		7	0	gh	1		Hard		Natural floor/earth/sand		Sheet		0		0		7	Treated pipe-borne water		Treated pipe-borne water		Yes	1	Yes	1	No		No		Yes	1	Unchecked	Checked	Unchecked		No		No		No		No		No		No	No		No
S20-S0820-KU		7	0	gh	1		Hard		Natural floor/earth/sand		Sheet		0		0		7	Treated pipe-borne water		Treated pipe-borne water		Yes	1	Yes	1	No		No		Yes	1	Unchecked	Checked	Unchecked		No		No		No		No		No		No	No		No
S20-S0820-KU		7	0	gh	1		Hard		Natural floor/earth/sand		Sheet		0		0		7	Treated pipe-borne water		Treated pipe-borne water		Yes	1	Yes	1	No		No		Yes	1	Unchecked	Checked	Unchecked		No		No		No		No		No		No	No		No
S20-S0743-KU		7	0	gh	1		Hard		Cement		Sheet		0		0		1	Treated pipe-borne water		Treated pipe-borne water		Yes	1	Yes		No		No		Yes	3	Checked	Unchecked	Unchecked		No		No		Yes	1	No		No		Yes	No		No
S20-S0749-KU		7	0	gh	1		Hard		Cement		Sheet		0		0		6	Treated pipe-borne water		Mechanical well		No		No				No		Yes		Unchecked	Checked	Unchecked				No		Yes		No		No		No	No		No
S20-S0828-KU		7	0	gh	1	6	Hard		Other		Sheet		1	1	1		2	Ordinary well		Ordinary well		Yes	1	Yes	1	Yes	1	No		Yes	7	Unchecked	Unchecked	Unchecked		No		No		No		No		No		No	No		No
S20-S0768-KU		7	0	gh	1		Hard		Cement		Sheet		1	0	2		6	Treated pipe-borne water		Treated pipe-borne water		Yes	1	Yes	1	Yes	1	No		Yes	2	Unchecked	Checked	Unchecked		Yes	1	No		No		No		No		Yes	No		No
S20-S0520-KU		1	0	gh	1		Hard		Other		Sheet		0		1		3	Mechanical well		Mechanical well		Yes	2	Yes	1	Yes	1	No		Yes	3	Checked	Unchecked	Unchecked		Yes	1	No		Yes	1	No		No		No	No		Yes
S20-S0522-KU		1	0	gh	1		Hard		Cement		Sheet		0		0		11	Treated pipe-borne water		Treated pipe-borne water		Yes	2	Yes	1	No		No		Yes	5	Unchecked	Unchecked	Unchecked		Yes	3	Yes	1	Yes	1	No		No		Yes	No		No
S20-S0522-KU		1	0	gh	1		Hard		Cement		Sheet		0		0		11	Treated pipe-borne water		Treated pipe-borne water		Yes	2	Yes	1	No		No		Yes	5	Unchecked	Unchecked	Unchecked		Yes	3	Yes	1	Yes	1	No		No		Yes	No		No
S20-S0522-KU		1	0	gh	1		Hard		Cement		Sheet		0		0		11	Treated pipe-borne water		Treated pipe-borne water		Yes	2	Yes	1	No		No		Yes	5	Unchecked	Unchecked	Unchecked		Yes	3	Yes	1	Yes	1	No		No		Yes	No		No
S20-S0564-KU		1	0	gh	1		Hard		Cement		Sheet		0		0		7	Treated pipe-borne water		Treated pipe-borne water		Yes	1	Yes	1	No		No		Yes	1	Checked	Unchecked	Unchecked		Yes	1	No		Yes	1	No		No		No	No		No
S20-S0756-KU		7	0	gh	1		Hard		Tiles		Sheet		2		0		2	Treated pipe-borne water		Treated pipe-borne water		No		Yes	1	No		No		Yes	2	Checked	Unchecked	Unchecked		Yes		No		Yes	1	Yes	1	No		No	No		No
S20-S0756-KU		7	0	gh	1		Hard		Tiles		Sheet		2		0		2	Treated pipe-borne water		Treated pipe-borne water		No		Yes	1	No		No		Yes	2	Checked	Unchecked	Unchecked		Yes		No		Yes	1	Yes	1	No		No	No		No
S20-S0842-KU		7	0	gh	1		Hard		Cement		Sheet		0		0		2	Treated pipe-borne water		Treated pipe-borne water		Yes	1	Yes	1	Yes	1	No		Yes		Unchecked	Checked	Unchecked		Yes	1	No		No		Yes	1	No		No	No		No
S20-S0821-KU		7	0	gh	1		Hard		Sand		Sheet		0		0		3	Treated pipe-borne water		Treated pipe-borne water		Yes	1	Yes	1	No		No		Yes	4	Unchecked	Unchecked	Unchecked		Yes	2	No		Yes	1	No		No		No	No		Yes
S20-S0829-KU		7	0	gh	1		Hard		Cement		Sheet		0		0		2	Treated pipe-borne water		Treated pipe-borne water		Yes	1	Yes	1	No		No		Yes	4	Unchecked	Unchecked	Unchecked		Yes	1	No		Yes	2	No		No		No	No		No
S20-S0789-KU		7	0	gh	1		Hard		Tiles		Sheet		0		0		3	Treated pipe-borne water		Treated pipe-borne water		Yes	1	Yes	1	No		No		Yes	2	Checked	Unchecked	Unchecked		Yes	1	No		Yes	1	Yes	1	No		No	Yes	1	Yes
S20-S0808-KU		7	0	gh	1		Hard		Beaten ground		Sheet		0		1		3	Treated pipe-borne water		Treated pipe-borne water		No		Yes	2	No		No		Yes	4	Checked	Unchecked	Unchecked		Yes	2	No		Yes	1	Yes	2	No		Yes	No		No
S20-S0808-KU		7	0	gh	1		Hard		Beaten ground		Sheet		0		1		3	Treated pipe-borne water		Treated pipe-borne water		No		Yes	2	No		No		Yes	4	Checked	Unchecked	Unchecked		Yes	2	No		Yes	1	Yes	2	No		Yes	No		No
S20-S0808-KU		7	0	gh	1		Hard		Beaten ground		Sheet		0		1		3	Treated pipe-borne water		Treated pipe-borne water		No		Yes	2	No		No		Yes	4	Checked	Unchecked	Unchecked		Yes	2	No		Yes	1	Yes	2	No		Yes	No		No
S20-S0859-KU		7	0	gh	1	2	Hard		Tiles		Concrete		0		1		1	Treated pipe-borne water		Treated pipe-borne water		No		No		No		No		Yes	3	Unchecked	Unchecked	Unchecked		No		No		Yes	1	No		No		No	No		Yes
S20-S0859-KU		7	0	gh	1	2	Hard		Tiles		Concrete		0		1		1	Treated pipe-borne water		Treated pipe-borne water		No		No		No		No		Yes	3	Unchecked	Unchecked	Unchecked		No		No		Yes	1	No		No		No	No		Yes
S20-S0781-KU		7	1	gh	1	2	Hard		Tiles		Sheet		0		0		3	Treated pipe-borne water		Treated pipe-borne water		Yes	1	Yes	2	Yes	1	No		Yes	6	Unchecked	Unchecked	Unchecked		Yes	2	No		Yes	1	Yes	2	No		No	No		Yes
S20-S0781-KU		7	1	gh	1	2	Hard		Tiles		Sheet		0		0		3	Treated pipe-borne water		Treated pipe-borne water		Yes	1	Yes	2	Yes	1	No		Yes	6	Unchecked	Unchecked	Unchecked		Yes	2	No		Yes	1	Yes	2	No		No	No		Yes
S20-S0862-KU		7	1	gh	1	2	Hard		Cement		Sheet		1	1	1		3	Treated pipe-borne water		Treated pipe-borne water		Yes	3	Yes	1	Yes	1	Yes	1	Yes	5	Unchecked	Unchecked	Unchecked		Yes	1	No		Yes	2	Yes	3	No		No	Yes	1	Yes
S20-S0862-KU		7	1	gh	1	2	Hard		Cement		Sheet		1	1	1		3	Treated pipe-borne water		Treated pipe-borne water		Yes	3	Yes	1	Yes	1	Yes	1	Yes	5	Unchecked	Unchecked	Unchecked		Yes	1	No		Yes	2	Yes	3	No		No	Yes	1	Yes
S20-S0798-KU		7	1	gh	1	5	Hard		Tiles		Sheet		0		0		5	Treated pipe-borne water		Treated pipe-borne water		Yes	5	Yes	3	No		No		Yes	9	Checked	Checked	Unchecked		Yes	2	No		Yes	1	Yes	3	No		No	No		Yes
S20-S0798-KU		7	1	gh	1	5	Hard		Tiles		Sheet		0		0		5	Treated pipe-borne water		Treated pipe-borne water		Yes	5	Yes	3	No		No		Yes	9	Checked	Checked	Unchecked		Yes	2	No		Yes	1	Yes	3	No		No	No		Yes
S20-S0798-KU		7	1	gh	1	5	Hard		Tiles		Sheet		0		0		5	Treated pipe-borne water		Treated pipe-borne water		Yes	5	Yes	3	No		No		Yes	9	Checked	Checked	Unchecked		Yes	2	No		Yes	1	Yes	3	No		No	No		Yes
S20-S0798-KU		7	1	gh	1	5	Hard		Tiles		Sheet		0		0		5	Treated pipe-borne water		Treated pipe-borne water		Yes	5	Yes	3	No		No		Yes	9	Checked	Checked	Unchecked		Yes	2	No		Yes	1	Yes	3	No		No	No		Yes
S20-S0798-KU		7	1	gh	1	5	Hard		Tiles		Sheet		0		0		5	Treated pipe-borne water		Treated pipe-borne water		Yes	5	Yes	3	No		No		Yes	9	Checked	Checked	Unchecked		Yes	2	No		Yes	1	Yes	3	No		No	No		Yes
S20-S0764-KU		7	0	gh	1	3	Hard		Cement		Concrete		0		0		1	Mechanical well		Mechanical well		Yes	2	No		No		No		Yes	3	Checked	Unchecked	Unchecked		No		No		Yes	1	No		No		No	No		Yes
S20-S0764-KU		7	0	gh	1	3	Hard		Cement		Concrete		0		0		1	Mechanical well		Mechanical well		Yes	2	No		No		No		Yes	3	Checked	Unchecked	Unchecked		No		No		Yes	1	No		No		No	No		Yes
S20-S0733-KU		7	0	gh	1	3	Hard		Cement		Sheet		0		1		2	Mechanical well		Mechanical well		Yes	1	Yes	2	Yes	1	No		Yes	5	Checked	Checked	Unchecked		Yes	1	No		Yes	1	No		No		No	No		No
S20-S0733-KU		7	0	gh	1	3	Hard		Cement		Sheet		0		1		2	Mechanical well		Mechanical well		Yes	1	Yes	2	Yes	1	No		Yes	5	Checked	Checked	Unchecked		Yes	1	No		Yes	1	No		No		No	No		No
S20-S0733-KU		7	0	gh	1	3	Hard		Cement		Sheet		0		1		2	Mechanical well		Mechanical well		Yes	1	Yes	2	Yes	1	No		Yes	5	Checked	Checked	Unchecked		Yes	1	No		Yes	1	No		No		No	No		No
S20-S0846-KU		7	0	gh	1	5	Hard		Cement		Sheet		0		0		2	Mechanical well		Mechanical well		Yes	1	Yes	1	No		No		Yes	2	Unchecked	Unchecked	Unchecked		Yes	1	No		Yes	1	No		No		No	No		No
S20-S0786-KU		7	0	gh	1		Hard		Other		Sheet		2		1		1	Mechanical well		Mechanical well		No		No		No		No		Yes	4	Unchecked	Unchecked	Unchecked		No		Yes		No		No		No		No	No		Yes
S20-S0868-KU		7	0	gh	1		Hard		Tiles		Sheet		1	1	1		8	Mechanical well		Mechanical well		No		Yes	3	No		No		Yes	30	Unchecked	Unchecked	Unchecked		Yes	3	No		Yes	2	Yes	4	Yes	2	No	No		Yes
S20-S0812-KU		7	0	gh	1	3	Hard		Other		Sheet		1	2	0		5	Mechanical well		Mechanical well		Yes	1	Yes	1	No		No		Yes	5	Unchecked	Unchecked	Unchecked		Yes	2	No		No	1	No		No		No	No		Yes
S20-S0812-KU		7	0	gh	1	3	Hard		Other		Sheet		1	2	0		5	Mechanical well		Mechanical well		Yes	1	Yes	1	No		No		Yes	5	Unchecked	Unchecked	Unchecked		Yes	2	No		No	1	No		No		No	No		Yes
S20-S0823-KU		7	0	gh	1	2	Hard		Sand		Sheet		0		0		2	Mechanical well		Mechanical well		Yes	1	No		No		No		No		Unchecked	Unchecked	Unchecked		No		No		No		No		No		No	No		No
S20-S0809-KU		7	0	gh	1	3	Hard		Other		Sheet		1		0		3	Mechanical well		Mechanical well		No		Yes	3	Yes	2	Yes	1	Yes	6	Checked	Checked	Unchecked		Yes	3	No		Yes	1	Yes	1	No		Yes	Yes	1	Yes
S20-S0772-KU		7	0	gh	1	3	Hard		Cement		Sheet		0		1		7	Treated pipe-borne water		Treated pipe-borne water		Yes	2	Yes	2	No		Yes	1	Yes	4	Unchecked	Unchecked	Unchecked		Yes	3	No		Yes	1	No		Yes	1	Yes	Yes	1	Yes
S20-S0784-KU		7	0	gh	1		Hard		Cement		Sheet		0		0		4	Mechanical well		Mechanical well		Yes	2	Yes	1	No		No		Yes	1	Unchecked	Unchecked	Unchecked		Yes	1	No		No		Yes	1	No		No	No		Yes
S20-S0832-KU		7	0	gh	1	6	Hard		Cement		Sheet		0		0		3	Treated pipe-borne water		Treated pipe-borne water		Yes	1	Yes	2	No		No		Yes	7	Unchecked	Unchecked	Unchecked		Yes	1	No		Yes	1	No		No		No	No		Yes
S20-S0832-KU		7	0	gh	1	6	Hard		Cement		Sheet		0		0		3	Treated pipe-borne water		Treated pipe-borne water		Yes	1	Yes	2	No		No		Yes	7	Unchecked	Unchecked	Unchecked		Yes	1	No		Yes	1	No		No		No	No		Yes
S20-S0832-KU		7	0	gh	1	6	Hard		Cement		Sheet		0		0		3	Treated pipe-borne water		Treated pipe-borne water		Yes	1	Yes	2	No		No		Yes	7	Unchecked	Unchecked	Unchecked		Yes	1	No		Yes	1	No		No		No	No		Yes
S20-S0832-KU		7	0	gh	1	6	Hard		Cement		Sheet		0		0		3	Treated pipe-borne water		Treated pipe-borne water		Yes	1	Yes	2	No		No		Yes	7	Unchecked	Unchecked	Unchecked		Yes	1	No		Yes	1	No		No		No	No		Yes
S20-S0832-KU		7	0	gh	1	6	Hard		Cement		Sheet		0		0		3	Treated pipe-borne water		Treated pipe-borne water		Yes	1	Yes	2	No		No		Yes	7	Unchecked	Unchecked	Unchecked		Yes	1	No		Yes	1	No		No		No	No		Yes
S20-S0832-KU		7	0	gh	1	6	Hard		Cement		Sheet		0		0		3	Treated pipe-borne water		Treated pipe-borne water		Yes	1	Yes	2	No		No		Yes	7	Unchecked	Unchecked	Unchecked		Yes	1	No		Yes	1	No		No		No	No		Yes
S20-S0836-KU		7	0	gh	1		Hard		Other		Sheet		0		0		5	Treated pipe-borne water		Treated pipe-borne water		Yes	4	Yes	3	Yes	1	Yes	2	Yes	9	Unchecked	Unchecked	Unchecked		Yes	1	No		Yes	1	Yes	3	No		Yes	No		Yes
S20-S0836-KU		7	0	gh	1		Hard		Other		Sheet		0		0		5	Treated pipe-borne water		Treated pipe-borne water		Yes	4	Yes	3	Yes	1	Yes	2	Yes	9	Unchecked	Unchecked	Unchecked		Yes	1	No		Yes	1	Yes	3	No		Yes	No		Yes
S20-S0836-KU		7	0	gh	1		Hard		Other		Sheet		0		0		5	Treated pipe-borne water		Treated pipe-borne water		Yes	4	Yes	3	Yes	1	Yes	2	Yes	9	Unchecked	Unchecked	Unchecked		Yes	1	No		Yes	1	Yes	3	No		Yes	No		Yes
S20-S0735-KU		7	0	gh	1	5	Hard		Cement		Sheet		0		0		2	Treated pipe-borne water		Treated pipe-borne water		Yes	1	Yes	1	Yes	1	No		Yes	5	Unchecked	Unchecked	Unchecked		Yes	1	No		Yes	1	No		No		Yes	No		No
S20-S0735-KU		7	0	gh	1	5	Hard		Cement		Sheet		0		0		2	Treated pipe-borne water		Treated pipe-borne water		Yes	1	Yes	1	Yes	1	No		Yes	5	Unchecked	Unchecked	Unchecked		Yes	1	No		Yes	1	No		No		Yes	No		No
S20-S0735-KU		7	0	gh	1	5	Hard		Cement		Sheet		0		0		2	Treated pipe-borne water		Treated pipe-borne water		Yes	1	Yes	1	Yes	1	No		Yes	5	Unchecked	Unchecked	Unchecked		Yes	1	No		Yes	1	No		No		Yes	No		No
S20-S0735-KU		7	0	gh	1	5	Hard		Cement		Sheet		0		0		2	Treated pipe-borne water		Treated pipe-borne water		Yes	1	Yes	1	Yes	1	No		Yes	5	Unchecked	Unchecked	Unchecked		Yes	1	No		Yes	1	No		No		Yes	No		No
S20-S0735-KU		7	0	gh	1	5	Hard		Cement		Sheet		0		0		2	Treated pipe-borne water		Treated pipe-borne water		Yes	1	Yes	1	Yes	1	No		Yes	5	Unchecked	Unchecked	Unchecked		Yes	1	No		Yes	1	No		No		Yes	No		No
S20-S0739-KU		7	0	gh	1		Hard		Cement		Sheet		0		1		2	Treated pipe-borne water		Treated pipe-borne water		No		Yes	1	No		No		Yes	2	Unchecked	Unchecked	Unchecked		Yes	1	No		No		Yes	1	No		No	No		No
S20-S0766-KU		7	0	gh	1		Hard		Tiles		Sheet		0		1		4	Ordinary well		Ordinary well		Yes	1	Yes	1	Yes	1	No		Yes	5	Unchecked	Unchecked	Unchecked		Yes	4	No		Yes	2	No		No		No	No		Yes
S20-S0780-KU		7	0	gh	1		Hard		Cement		Sheet		0		0		6	Ordinary well		Ordinary well		Yes	1	Yes	1	No		No		Yes	2	Unchecked	Unchecked	Unchecked		Yes	1	No		Yes	2	No		No		No	No		No
S20-S0851-KU		7	1	gh	1		Hard		Cement		Sheet		0		0		5	Treated pipe-borne water		Treated pipe-borne water				Yes	1	No		No		Yes	5	Unchecked	Unchecked	Unchecked		No		No		No		No		No		No	No		No
S20-S0851-KU		7	1	gh	1		Hard		Cement		Sheet		0		0		5	Treated pipe-borne water		Treated pipe-borne water				Yes	1	No		No		Yes	5	Unchecked	Unchecked	Unchecked		No		No		No		No		No		No	No		No
S20-S0835-KU		7	0	gh	1	6	Hard		Cement		Sheet		0		0		6	Treated pipe-borne water		Treated pipe-borne water				No		No		No		Yes	1	Unchecked	Unchecked	Unchecked		No		No		No		No		No		No	No		No
S20-S0845-KU		7	1	gh	1		Hard		Cement		Sheet		0		1		8	Ordinary well		Ordinary well		Yes	1	Yes	1	No		No		Yes	1	Unchecked	Unchecked	Unchecked		No		No		No		No		No		No	No		No
S20-S0813-KU		7	0	gh	1		Hard		Tiles		Sheet		1	0	1		2	Mechanical well		Mechanical well		Yes	2	Yes	1	No		No		Yes	2	Unchecked	Unchecked	Unchecked		Yes	2	No		Yes	1	No		No		No	No		No
S20-S0703-KU		2	1	gh	1		Hard		Natural floor/earth/sand		Sheet		0		0		1	Treated pipe-borne water		Treated pipe-borne water		Yes	1	Yes	1	No		No		Yes	2	Unchecked	Unchecked	Unchecked		No		No		No		No		No		No	No		No
S20-S0699-KU		2	0	gh	1	1	Hard		Tiles		Sheet		0		0		1	Treated pipe-borne water		Treated pipe-borne water		Yes	1	Yes	1	No		Yes	1	Yes	4	Unchecked	Unchecked	Unchecked		Yes	1	No		Yes	1	Yes	1	No		Yes	No
S20-S0707-KU		2	0	gh	1		Hard		Cement		Sheet		0		0		3	Treated pipe-borne water		Treated pipe-borne water		Yes	1	Yes	1	No		No		Yes	2	Unchecked	Unchecked	Unchecked		No		No		Yes	1	No		No		No	No		Yes
S20-S0721-KU		2	0	gh	1		Hard		Cement		Sheet		0		0		3	Treated pipe-borne water		Treated pipe-borne water		Yes	1	Yes	1	Yes	1	No		Yes	4	Unchecked	Unchecked	Unchecked		Yes	1	No		No		No		No		No	No		Yes
S20-S0705-KU		2	0	gh	1		Hard		Cement		Sheet		0		1		3	Treated pipe-borne water		Treated pipe-borne water		Yes	1	Yes	1	No		Yes	1	Yes	4	Unchecked	Unchecked	Unchecked		Yes	1	No		Yes		Yes	1	No		No
S20-S0695-KU		2	0	gh	1		Hard		Other		Sheet		0		2		4	Treated pipe-borne water		Reservoir collecting rain water		Yes	1	Yes	3	No		No		Yes	6	Unchecked	Unchecked	Unchecked		No		No		Yes	1	Yes	2	No		No	No		No
S20-S0692-KU		2	0	gh	1		Hard		Cement		Sheet		0		1			Treated pipe-borne water		Treated pipe-borne water		No		Yes	1	Yes	2	No		Yes	2	Unchecked	Unchecked	Unchecked		No		No		Yes	1	No		No		No	No		No
S20-S0700-KU		2	0	gh	1		Hard		Cement		Sheet		0		1		2	Treated pipe-borne water		Treated pipe-borne water		Yes	2	Yes	1	No		No		Yes	5	Unchecked	Unchecked	Unchecked		Yes		No		Yes	1	No		No		No	No		No
S20-S0700-KU		2	0	gh	1		Hard		Cement		Sheet		0		1		2	Treated pipe-borne water		Treated pipe-borne water		Yes	2	Yes	1	No		No		Yes	5	Unchecked	Unchecked	Unchecked		Yes		No		Yes	1	No		No		No	No		No
S20-S0700-KU		2	0	gh	1		Hard		Cement		Sheet		0		1		2	Treated pipe-borne water		Treated pipe-borne water		Yes	2	Yes	1	No		No		Yes	5	Unchecked	Unchecked	Unchecked		Yes		No		Yes	1	No		No		No	No		No
S20-S0730-KU		2	0	gh	1		Hard		Cement		Sheet		0		0		14	Treated pipe-borne water		Treated pipe-borne water		No		Yes	1	No		No		Yes	3	Unchecked	Unchecked	Unchecked		Yes	2	No		No		No		No		No	No		No
S20-S0730-KU		2	0	gh	1		Hard		Cement		Sheet		0		0		14	Treated pipe-borne water		Treated pipe-borne water		No		Yes	1	No		No		Yes	3	Unchecked	Unchecked	Unchecked		Yes	2	No		No		No		No		No	No		No
S20-S0730-KU		2	0	gh	1		Hard		Cement		Sheet		0		0		14	Treated pipe-borne water		Treated pipe-borne water		No		Yes	1	No		No		Yes	3	Unchecked	Unchecked	Unchecked		Yes	2	No		No		No		No		No	No		No
S20-S0730-KU		2	0	gh	1		Hard		Cement		Sheet		0		0		14	Treated pipe-borne water		Treated pipe-borne water		No		Yes	1	No		No		Yes	3	Unchecked	Unchecked	Unchecked		Yes	2	No		No		No		No		No	No		No
S20-S0819-KU		7	0	gh	1		Hard		Cement		Sheet		1	0	1		4	Treated pipe-borne water		Treated pipe-borne water		Yes	2	Yes	1	No		No		Yes	5	Unchecked	Unchecked	Unchecked		Yes	1	No		Yes	1	Yes	1	No		No			Yes
S20-S0819-KU		7	0	gh	1		Hard		Cement		Sheet		1	0	1		4	Treated pipe-borne water		Treated pipe-borne water		Yes	2	Yes	1	No		No		Yes	5	Unchecked	Unchecked	Unchecked		Yes	1	No		Yes	1	Yes	1	No		No			Yes
S20-S0819-KU		7	0	gh	1		Hard		Cement		Sheet		1	0	1		4	Treated pipe-borne water		Treated pipe-borne water		Yes	2	Yes	1	No		No		Yes	5	Unchecked	Unchecked	Unchecked		Yes	1	No		Yes	1	Yes	1	No		No			Yes
S20-S0761-KU		7	1	gh	1	4	Hard		Cement		Sheet		0		0		2	Treated pipe-borne water		Treated pipe-borne water		Yes	2	Yes	2	No		Yes	1	Yes	2	Unchecked	Unchecked	Unchecked		Yes	2	No		Yes	2	No		No		Yes	Yes	1	Yes
S20-S0761-KU		7	1	gh	1	4	Hard		Cement		Sheet		0		0		2	Treated pipe-borne water		Treated pipe-borne water		Yes	2	Yes	2	No		Yes	1	Yes	2	Unchecked	Unchecked	Unchecked		Yes	2	No		Yes	2	No		No		Yes	Yes	1	Yes
S20-S0761-KU		7	1	gh	1	4	Hard		Cement		Sheet		0		0		2	Treated pipe-borne water		Treated pipe-borne water		Yes	2	Yes	2	No		Yes	1	Yes	2	Unchecked	Unchecked	Unchecked		Yes	2	No		Yes	2	No		No		Yes	Yes	1	Yes
S20-S0761-KU		7	1	gh	1	4	Hard		Cement		Sheet		0		0		2	Treated pipe-borne water		Treated pipe-borne water		Yes	2	Yes	2	No		Yes	1	Yes	2	Unchecked	Unchecked	Unchecked		Yes	2	No		Yes	2	No		No		Yes	Yes	1	Yes
S20-S0762-KU		7	0	gh	1	1	Hard		Cement		Sheet		0		0		3	Treated pipe-borne water		Treated pipe-borne water		Yes	1	Yes	1	No		No		Yes	1	Checked	Unchecked	Unchecked		Yes	2	No		Yes	1	Yes	1	No		No	No		Yes
S20-S0706-KU		2	0	gh	1		Hard		Cement		Sheet		0		2		13	Treated pipe-borne water		Treated pipe-borne water		Yes	2	No		No		No		Yes	1	Unchecked	Unchecked	Unchecked		No		No		Yes	1	No		No		No	No		No
S20-S0706-KU		2	0	gh	1		Hard		Cement		Sheet		0		2		13	Treated pipe-borne water		Treated pipe-borne water		Yes	2	No		No		No		Yes	1	Unchecked	Unchecked	Unchecked		No		No		Yes	1	No		No		No	No		No
S20-S0769-KU		7	0	gh	1	4	Hard		Cement		Sheet		0		1		3	Ordinary well		Ordinary well		Yes	1	Yes	1	No		No		Yes	3	Unchecked	Unchecked	Unchecked		Yes	1	No		Yes	1	No		No		No	No		Yes
S20-S0769-KU		7	0	gh	1	4	Hard		Cement		Sheet		0		1		3	Ordinary well		Ordinary well		Yes	1	Yes	1	No		No		Yes	3	Unchecked	Unchecked	Unchecked		Yes	1	No		Yes	1	No		No		No	No		Yes
S20-S0769-KU		7	0	gh	1	4	Hard		Cement		Sheet		0		1		3	Ordinary well		Ordinary well		Yes	1	Yes	1	No		No		Yes	3	Unchecked	Unchecked	Unchecked		Yes	1	No		Yes	1	No		No		No	No		Yes
S20-S0769-KU		7	0	gh	1	4	Hard		Cement		Sheet		0		1		3	Ordinary well		Ordinary well		Yes	1	Yes	1	No		No		Yes	3	Unchecked	Unchecked	Unchecked		Yes	1	No		Yes	1	No		No		No	No		Yes
S20-S0793-KU		7	0	gh	1		Hard		Cement		Sheet		0		1		6	Mechanical well		Mechanical well		Yes	1	Yes	2	Yes	1	No		Yes	4	Unchecked	Unchecked	Unchecked		Yes	1	No		Yes	1	Yes	2	No		No	No		No
S20-S0793-KU		7	0	gh	1		Hard		Cement		Sheet		0		1		6	Mechanical well		Mechanical well		Yes	1	Yes	2	Yes	1	No		Yes	4	Unchecked	Unchecked	Unchecked		Yes	1	No		Yes	1	Yes	2	No		No	No		No
S20-S0731-KU		2	0	gh	1	4	Hard		Cement		Sheet		0		1		4	Treated pipe-borne water		Treated pipe-borne water		Yes	5	Yes	2	No		No		Yes	1	Unchecked	Unchecked	Unchecked		Yes	2	No		Yes	1	No		No		No	No		No
S20-S0731-KU		2	0	gh	1	4	Hard		Cement		Sheet		0		1		4	Treated pipe-borne water		Treated pipe-borne water		Yes	5	Yes	2	No		No		Yes	1	Unchecked	Unchecked	Unchecked		Yes	2	No		Yes	1	No		No		No	No		No
S20-S0731-KU		2	0	gh	1	4	Hard		Cement		Sheet		0		1		4	Treated pipe-borne water		Treated pipe-borne water		Yes	5	Yes	2	No		No		Yes	1	Unchecked	Unchecked	Unchecked		Yes	2	No		Yes	1	No		No		No	No		No
S20-S0731-KU		2	0	gh	1	4	Hard		Cement		Sheet		0		1		4	Treated pipe-borne water		Treated pipe-borne water		Yes	5	Yes	2	No		No		Yes	1	Unchecked	Unchecked	Unchecked		Yes	2	No		Yes	1	No		No		No	No		No
S20-S0333-KU		9	0	gh									0		0		4	Treated pipe-borne water		Treated pipe-borne water		Yes	1	Yes	1	No		No		Yes	4	Unchecked	Unchecked	Unchecked		Yes	1	No		No		No		No		No	No		No
S20-S0333-KU		9	0	gh									0		0		4	Treated pipe-borne water		Treated pipe-borne water		Yes	1	Yes	1	No		No		Yes	4	Unchecked	Unchecked	Unchecked		Yes	1	No		No		No		No		No	No		No
S20-S0333-KU		9	0	gh									0		0		4	Treated pipe-borne water		Treated pipe-borne water		Yes	1	Yes	1	No		No		Yes	4	Unchecked	Unchecked	Unchecked		Yes	1	No		No		No		No		No	No		No
S20-S0333-KU		9	0	gh									0		0		4	Treated pipe-borne water		Treated pipe-borne water		Yes	1	Yes	1	No		No		Yes	4	Unchecked	Unchecked	Unchecked		Yes	1	No		No		No		No		No	No		No
S20-S0333-KU		9	0	gh									0		0		4	Treated pipe-borne water		Treated pipe-borne water		Yes	1	Yes	1	No		No		Yes	4	Unchecked	Unchecked	Unchecked		Yes	1	No		No		No		No		No	No		No
S20-S0333-KU		9	0	gh									0		0		4	Treated pipe-borne water		Treated pipe-borne water		Yes	1	Yes	1	No		No		Yes	4	Unchecked	Unchecked	Unchecked		Yes	1	No		No		No		No		No	No		No
S20-S0363-KU		9	0	gh									0		0		1	Treated pipe-borne water		Treated pipe-borne water		Yes	1	Yes	1	No		No		Yes	2	Unchecked	Unchecked	Unchecked		Yes	1	No		Yes	1	No		No		No	No		No
S20-S0397-KU		9	1	gh	1	1	Hard		Cement		Sheet		0		0		1	Treated pipe-borne water		Treated pipe-borne water		No		Yes	1	Yes	1	No		Yes	2	Unchecked	Checked	Unchecked		Yes	1	No		Yes	1	No		No		No	No		No
S20-S0375-KU		9	0	gh	1	1	Hard		Cement		Sheet		0		0		2	Treated pipe-borne water		Treated pipe-borne water		Yes	1	Yes	1	Yes	1	No		Yes	2	Unchecked	Unchecked	Unchecked		Yes	1	No		Yes	3	No		Yes	1	No	No		Yes
S20-S0589-KU		1	1	gh	1	4	Hard		Cement		Sheet		0		0		2	Treated pipe-borne water		Treated pipe-borne water		No		Yes	2	Yes	2	No		Yes	5	Unchecked	Unchecked	Unchecked		Yes	1	No		No		Yes	1	No		No	No		Yes
S20-S0589-KU		1	1	gh	1	4	Hard		Cement		Sheet		0		0		2	Treated pipe-borne water		Treated pipe-borne water		No		Yes	2	Yes	2	No		Yes	5	Unchecked	Unchecked	Unchecked		Yes	1	No		No		Yes	1	No		No	No		Yes
S20-S0589-KU		1	1	gh	1	4	Hard		Cement		Sheet		0		0		2	Treated pipe-borne water		Treated pipe-borne water		No		Yes	2	Yes	2	No		Yes	5	Unchecked	Unchecked	Unchecked		Yes	1	No		No		Yes	1	No		No	No		Yes
S20-S0589-KU		1	1	gh	1	4	Hard		Cement		Sheet		0		0		2	Treated pipe-borne water		Treated pipe-borne water		No		Yes	2	Yes	2	No		Yes	5	Unchecked	Unchecked	Unchecked		Yes	1	No		No		Yes	1	No		No	No		Yes
S20-S0515-KU		1	0	gh									0		0		1	Mechanical well		Mechanical well		No		No		No		No		Yes	3	Unchecked	Unchecked	Unchecked		No		No		No		No		No		No	No		No
S20-S0619-KU		1	0	gh	1	2							0		0		3	Treated pipe-borne water		Treated pipe-borne water		Yes	1	No		No		No		Yes	2	Unchecked	Unchecked	Unchecked		No		No		No		No		No		No	No		No
S20-S0619-KU		1	0	gh	1	2							0		0		3	Treated pipe-borne water		Treated pipe-borne water		Yes	1	No		No		No		Yes	2	Unchecked	Unchecked	Unchecked		No		No		No		No		No		No	No		No
S20-S0368-KU		9	0	gh	1	1	Hard		Tiles		Sheet		1	3	1		1	Treated pipe-borne water		Treated pipe-borne water		No		Yes	1	Yes	2	No		Yes	3	Unchecked	Unchecked	Unchecked		Yes	2	No		Yes	1	Yes	1	No		No	No		No
S20-S0356-KU		9	0	gh	1	1	Hard		Cement		Concrete		0		0		1	Treated pipe-borne water		Treated pipe-borne water		Yes	2	Yes	2	Yes	1	No		Yes	2	Unchecked	Unchecked	Unchecked		Yes	1	No		Yes	1	Yes	1	No			No		Yes
S20-S0330-KU		9	0	gh	1	2	Hard		Cement		Sheet		0		0		4	Ordinary well		Ordinary well		No		No		No		No		Yes	1	Unchecked	Unchecked	Unchecked		No		No		Yes	1	No		No		No	No		No
S20-S0330-KU		9	0	gh	1	2	Hard		Cement		Sheet		0		0		4	Ordinary well		Ordinary well		No		No		No		No		Yes	1	Unchecked	Unchecked	Unchecked		No		No		Yes	1	No		No		No	No		No
S20-S0394-KU		9	1	gh	1	2	Hard		Other		Sheet		0		0		2	Treated pipe-borne water		Treated pipe-borne water		Yes	1	Yes	3	Yes	1	No		Yes	2	Unchecked	Unchecked	Unchecked		Yes	2	Yes	1	Yes	2	Yes	1	No		No	Yes	2	Yes
S20-S0400-KU		9	0	gh	1		Hard		Cement		Sheet		0		1		2	Treated pipe-borne water		Treated pipe-borne water		Yes	2	Yes	2	Yes	1	No		Yes	3	Unchecked	Unchecked	Unchecked		Yes	1	No		Yes	1	Yes	2	No		Yes	No		Yes
S20-S0345-KU		9	0	gh	1	1	Hard		Cement		Sheet		0		0		2	Treated pipe-borne water		Treated pipe-borne water		No		Yes	1	No		No		Yes	1	Unchecked	Unchecked	Unchecked		No		No		Yes	1	No		No		No	No		No
S20-S0350-KU		9	0	gh	1	2	Hard		Cement		Sheet		0		0		1	Treated pipe-borne water		Treated pipe-borne water		No		No		No		No		Yes	1	Unchecked	Unchecked	Unchecked		Yes	3	No		Yes	1	No		No		No	No		No
S20-S0380-KU		9	1	gh	1	3	Hard		Tiles		Sheet		0		2		3	Treated pipe-borne water		Treated pipe-borne water		Yes	1	Yes	1	No		No		Yes	4	Unchecked	Unchecked	Unchecked		Yes	2	No		Yes	1	Yes	1	No		No	No		No
S20-S0380-KU		9	1	gh	1	3	Hard		Tiles		Sheet		0		2		3	Treated pipe-borne water		Treated pipe-borne water		Yes	1	Yes	1	No		No		Yes	4	Unchecked	Unchecked	Unchecked		Yes	2	No		Yes	1	Yes	1	No		No	No		No
S20-S0380-KU		9	1	gh	1	3	Hard		Tiles		Sheet		0		2		3	Treated pipe-borne water		Treated pipe-borne water		Yes	1	Yes	1	No		No		Yes	4	Unchecked	Unchecked	Unchecked		Yes	2	No		Yes	1	Yes	1	No		No	No		No
S20-S0338-KU		9	0	gh	1		Hard		Tiles		Sheet		0		0		4	Treated pipe-borne water		Treated pipe-borne water		Yes	1	Yes	1	Yes	1	No		Yes	8	Unchecked	Unchecked	Unchecked		Yes		No		Yes	2	No		No		No	No		No
S20-S0338-KU		9	0	gh	1		Hard		Tiles		Sheet		0		0		4	Treated pipe-borne water		Treated pipe-borne water		Yes	1	Yes	1	Yes	1	No		Yes	8	Unchecked	Unchecked	Unchecked		Yes		No		Yes	2	No		No		No	No		No
S20-S0725-KU		2	0	gh	1	2							0		1		4	Treated pipe-borne water		Treated pipe-borne water		No		Yes	2	No		No		Yes	2	Checked	Unchecked	Unchecked		Yes	2	No		Yes	1	Yes	1	No		No	No		No
S20-S0725-KU		2	0	gh	1	2							0		1		4	Treated pipe-borne water		Treated pipe-borne water		No		Yes	2	No		No		Yes	2	Checked	Unchecked	Unchecked		Yes	2	No		Yes	1	Yes	1	No		No	No		No
S20-S0693-KU		2	0	gh	1	1	Hard		Cement		Sheet		0		1		1	Treated pipe-borne water		Treated pipe-borne water		Yes	1	Yes	1	Yes	1	No		Yes	2	Checked	Unchecked	Unchecked		Yes	1	No		Yes	1	No		No		No	No		Yes
S20-S0683-KU		2	1	gh	1	2	Hard		Cement		Sheet		0		0		4	Treated pipe-borne water		Ordinary well		Yes	1	Yes	1	Yes		No		Yes	2	Unchecked	Unchecked	Unchecked		Yes	1	No		No		No		No		No	No		No
S20-S0683-KU		2	1	gh	1	2	Hard		Cement		Sheet		0		0		4	Treated pipe-borne water		Ordinary well		Yes	1	Yes	1	Yes		No		Yes	2	Unchecked	Unchecked	Unchecked		Yes	1	No		No		No		No		No	No		No
S20-S0704-KU		2	0	gh	1		Hard		Cement		Sheet		0		1		8	Treated pipe-borne water		Ordinary well		Yes	1	Yes	1	Yes	1	No		Yes		Unchecked	Unchecked	Unchecked		Yes	1	No		Yes	1	No		No		No	No		No
S20-S0689-KU		2	0	gh	1		Hard		Cement		Concrete		0				1	Treated pipe-borne water		Treated pipe-borne water		Yes	1	Yes	1	Yes	1	No		Yes	1	Unchecked	Unchecked	Unchecked		Yes	1	No		Yes	1	No		No		No	No		No
S20-S0319-KU		6	0	gh	1		Other	wooden	Cement		Sheet		0		1		2	Ordinary well		Ordinary well		Yes	2	Yes	1	No		No		Yes	6	Unchecked	Unchecked	Unchecked		No		No		No		No		No		Yes	No		No
S20-S0319-KU		6	0	gh	1		Other	wooden	Cement		Sheet		0		1		2	Ordinary well		Ordinary well		Yes	2	Yes	1	No		No		Yes	6	Unchecked	Unchecked	Unchecked		No		No		No		No		No		Yes	No		No
S20-S0319-KU		6	0	gh	1		Other	wooden	Cement		Sheet		0		1		2	Ordinary well		Ordinary well		Yes	2	Yes	1	No		No		Yes	6	Unchecked	Unchecked	Unchecked		No		No		No		No		No		Yes	No		No
S20-S0296-KU		6	0	gh	1		Hard		Natural floor/earth/sand		Sheet		0		0		1	Mechanical well		Mechanical well		Yes	1	No		No		No		Yes	4	Unchecked	Unchecked	Unchecked		No		No		No		No		No		No	No		No
S20-S0297-KU		6	0	gh	1		Hard		Cement		Sheet		0		1		3	Treated pipe-borne water		Ordinary well		No		Yes	1	Yes	1	No		Yes	2	Unchecked	Checked	Unchecked		Yes	1	No		No		No		No		No	No		No
S20-S0312-KU		6	0	gh	1		Hard		Tiles		Sheet		1	0	1		2	Treated pipe-borne water		Treated pipe-borne water		No		Yes	2	Yes	2	No		Yes	4	Checked	Unchecked	Unchecked		Yes	2	Yes	1	Yes	2	Yes	1	No		Yes	No		Yes
S20-S0312-KU		6	0	gh	1		Hard		Tiles		Sheet		1	0	1		2	Treated pipe-borne water		Treated pipe-borne water		No		Yes	2	Yes	2	No		Yes	4	Checked	Unchecked	Unchecked		Yes	2	Yes	1	Yes	2	Yes	1	No		Yes	No		Yes
S20-S0312-KU		6	0	gh	1		Hard		Tiles		Sheet		1	0	1		2	Treated pipe-borne water		Treated pipe-borne water		No		Yes	2	Yes	2	No		Yes	4	Checked	Unchecked	Unchecked		Yes	2	Yes	1	Yes	2	Yes	1	No		Yes	No		Yes
S20-S0299-KU		6	0	gh	1	3	Hard		Other		Sheet		0		2		3	Treated pipe-borne water		Mechanical well		Yes	3	Yes	3	No		No		Yes	4	Unchecked	Unchecked	Unchecked		Yes	3	No		Yes	2	Yes	3	Yes	1	No	No		Yes
S20-S0299-KU		6	0	gh	1	3	Hard		Other		Sheet		0		2		3	Treated pipe-borne water		Mechanical well		Yes	3	Yes	3	No		No		Yes	4	Unchecked	Unchecked	Unchecked		Yes	3	No		Yes	2	Yes	3	Yes	1	No	No		Yes
S20-S0307-KU		6	1	gh	1	1							0		0		8	Mechanical well		Mechanical well		Yes	1	Yes	4	Yes	1	No		Yes	7	Checked	Unchecked	Unchecked		Yes	3	No		Yes	2	Yes	1	No		No	No		Yes
S20-S0173-KU		4	1	gh	1	9	Hard		Cement		Concrete		0		1		11	Mechanical well		Mechanical well		No		Yes	3	No		Yes	13	Yes	4	Checked	Unchecked	Unchecked		Yes	5	No		Yes	1	Yes	3	No		No	No		Yes
S20-S0173-KU		4	1	gh	1	9	Hard		Cement		Concrete		0		1		11	Mechanical well		Mechanical well		No		Yes	3	No		Yes	13	Yes	4	Checked	Unchecked	Unchecked		Yes	5	No		Yes	1	Yes	3	No		No	No		Yes
S20-S0309-KU		6	0	gh	1	2	Hard		Rudimentary floor		Sheet		0		1		3	Treated pipe-borne water		Treated pipe-borne water		No		Yes	1	No		No		Yes	2	Unchecked	Unchecked	Unchecked		Yes	1	No		Yes	1	Yes	1	No		No	No		Yes
S20-S0309-KU		6	0	gh	1	2	Hard		Rudimentary floor		Sheet		0		1		3	Treated pipe-borne water		Treated pipe-borne water		No		Yes	1	No		No		Yes	2	Unchecked	Unchecked	Unchecked		Yes	1	No		Yes	1	Yes	1	No		No	No		Yes
S20-S0309-KU		6	0	gh	1	2	Hard		Rudimentary floor		Sheet		0		1		3	Treated pipe-borne water		Treated pipe-borne water		No		Yes	1	No		No		Yes	2	Unchecked	Unchecked	Unchecked		Yes	1	No		Yes	1	Yes	1	No		No	No		Yes
S20-S0309-KU		6	0	gh	1	2	Hard		Rudimentary floor		Sheet		0		1		3	Treated pipe-borne water		Treated pipe-borne water		No		Yes	1	No		No		Yes	2	Unchecked	Unchecked	Unchecked		Yes	1	No		Yes	1	Yes	1	No		No	No		Yes
S20-S0324-KU		6	0	gh	1		Hard		Tiles		Sheet		1	1	1		7	Mechanical well		Mechanical well		No		Yes	2	No		No		Yes	7	Unchecked	Unchecked	Unchecked		Yes	3	Yes	2	Yes	1	Yes	3	No		No	No		Yes
S20-S0280-KU		4	0	gh	1		Hard		Cement		Concrete		0		2		2	Treated pipe-borne water		Treated pipe-borne water		Yes	1	Yes	1	No		No		Yes	1	Unchecked	Unchecked	Unchecked		Yes	1	No		No		No		No		No	No		No
S20-S0247-KU		4	0	gh	1		Hard		Tiles		Sheet		0		0		2	Treated pipe-borne water		Treated pipe-borne water		Yes	1	Yes	1	No		No		Yes	3	Unchecked	Unchecked	Unchecked		Yes	1	No		Yes	1	Yes	1	No		Yes	Yes	1	No
S20-S0261-KU		4	0	gh	1								0		1		4	Mechanical well		Mechanical well		Yes	1	Yes	1	Yes	1	No		Yes	2	Unchecked	Unchecked	Unchecked		Yes	1	No		No		No		No		No	No		No
S20-S0261-KU		4	0	gh	1								0		1		4	Mechanical well		Mechanical well		Yes	1	Yes	1	Yes	1	No		Yes	2	Unchecked	Unchecked	Unchecked		Yes	1	No		No		No		No		No	No		No
S20-S0261-KU		4	0	gh	1								0		1		4	Mechanical well		Mechanical well		Yes	1	Yes	1	Yes	1	No		Yes	2	Unchecked	Unchecked	Unchecked		Yes	1	No		No		No		No		No	No		No
S20-S0338-KU		9	0	gh	1		Hard		Tiles		Sheet		0		0		4	Treated pipe-borne water		Treated pipe-borne water		Yes	1	Yes	1	Yes	1	No		Yes	8	Unchecked	Unchecked	Unchecked		Yes		No		Yes	2	No		No		No	No		No
S20-S0338-KU		9	0	gh	1		Hard		Tiles		Sheet		0		0		4	Treated pipe-borne water		Treated pipe-borne water		Yes	1	Yes	1	Yes	1	No		Yes	8	Unchecked	Unchecked	Unchecked		Yes		No		Yes	2	No		No		No	No		No
S20-S0338-KU		9	0	gh	1		Hard		Tiles		Sheet		0		0		4	Treated pipe-borne water		Treated pipe-borne water		Yes	1	Yes	1	Yes	1	No		Yes	8	Unchecked	Unchecked	Unchecked		Yes		No		Yes	2	No		No		No	No		No
S20-S0379-KU		9	0	gh	1		Hard		Cement		Sheet		0		0		2	Treated pipe-borne water		Treated pipe-borne water		Yes	1	Yes	1	Yes	1	No		Yes	2	Checked	Unchecked	Unchecked		Yes	1	No		Yes	1	No		No		No	No		No
S20-S0342-KU		9	1	gh	1		Hard		Other		Sheet		1	1	0		16	Mechanical well		Mechanical well		Yes	2	Yes	16	Yes	16	No		Yes	9	Unchecked	Unchecked	Unchecked		Yes	5	No		Yes	2	Yes	3	No		No	Yes	1	Yes
S20-S0342-KU		9	1	gh	1		Hard		Other		Sheet		1	1	0		16	Mechanical well		Mechanical well		Yes	2	Yes	16	Yes	16	No		Yes	9	Unchecked	Unchecked	Unchecked		Yes	5	No		Yes	2	Yes	3	No		No	Yes	1	Yes
S20-S0348-KU		9	0	gh	1		Hard		Other		Concrete		0		0		4	Treated pipe-borne water		Treated pipe-borne water		Yes	1	Yes	1	No		No		Yes	3	Unchecked	Unchecked	Unchecked		Yes	1	No		Yes	1	Yes	1	No		No	No		No
S20-S0344-KU		9	0	gh	1		Hard		Tiles		Concrete		0				3	Treated pipe-borne water		Treated pipe-borne water		Yes	1	Yes	1	Yes	1	No		Yes	2	Unchecked	Unchecked	Unchecked		Yes	1	Yes	1	Yes	1	No		No		No	No		Yes
S20-S0403-KU		9	0	gh	1	1	Hard		Cement		Sheet		0		0		2	Treated pipe-borne water		Treated pipe-borne water		Yes	1	Yes	1	Yes	1	No		Yes	3	Unchecked	Unchecked	Unchecked		Yes	1	No		Yes	1	Yes	1	No		No	No		No
S20-S0355-KU		9	1	gh	1	1	Hard		Cement		Sheet		0		0		1	Treated pipe-borne water		Treated pipe-borne water		Yes	1	Yes	1	Yes	1	No		Yes	1	Unchecked	Unchecked	Unchecked		No		No		No		No		No		No	No		No
S20-S0687-KU		2	0	gh	1	6	Hard		Cement		Sheet		0		2		1	Treated pipe-borne water		Treated pipe-borne water		Yes	1	Yes	1	Yes	1	No		Yes	2	Checked	Unchecked	Unchecked		Yes	1	No		Yes	1	No		No		No	No		No
S20-S0684-KU		2	0	gh	1	3	Hard		Cement		Sheet		0		0		1	Treated pipe-borne water		Treated pipe-borne water		Yes	1	Yes	1	No		No		Yes	3	Checked	Checked	Unchecked		Yes	1	No		No		No		No		Yes	No		No
S20-S0684-KU		2	0	gh	1	3	Hard		Cement		Sheet		0		0		1	Treated pipe-borne water		Treated pipe-borne water		Yes	1	Yes	1	No		No		Yes	3	Checked	Checked	Unchecked		Yes	1	No		No		No		No		Yes	No		No
S20-S0684-KU		2	0	gh	1	3	Hard		Cement		Sheet		0		0		1	Treated pipe-borne water		Treated pipe-borne water		Yes	1	Yes	1	No		No		Yes	3	Checked	Checked	Unchecked		Yes	1	No		No		No		No		Yes	No		No
S20-S0372-KU		9	0	gh	1		Hard		Cement		Sheet		0		2		2	Treated pipe-borne water		Treated pipe-borne water		Yes	1	Yes	1	Yes	1	No		Yes	3	Unchecked	Unchecked	Unchecked		Yes	1	No		Yes	1	No		No		No	No		No
S20-S0372-KU		9	0	gh	1		Hard		Cement		Sheet		0		2		2	Treated pipe-borne water		Treated pipe-borne water		Yes	1	Yes	1	Yes	1	No		Yes	3	Unchecked	Unchecked	Unchecked		Yes	1	No		Yes	1	No		No		No	No		No
S20-S0358-KU		9	0	gh	1		Hard		Cement		Sheet		0		0		1	Treated pipe-borne water		Treated pipe-borne water		Yes	1	Yes	1	No		No		Yes	4	Unchecked	Unchecked	Unchecked		No		No		No		No		No		No	No		No
S20-S0358-KU		9	0	gh	1		Hard		Cement		Sheet		0		0		1	Treated pipe-borne water		Treated pipe-borne water		Yes	1	Yes	1	No		No		Yes	4	Unchecked	Unchecked	Unchecked		No		No		No		No		No		No	No		No
S20-S0331-KU		9	0	gh	1	4	Hard		Cement		Sheet		0		0		2	Treated pipe-borne water		Treated pipe-borne water		No		Yes	1	No		No		Yes	4	Checked	Checked	Unchecked		Yes	1	No		Yes	1	No		No		No	No		Yes
S20-S0361-KU		9	0	gh	1	3	Hard		Cement		Sheet		0		0		3	Treated pipe-borne water		Treated pipe-borne water		No		No		No		No		Yes	3	Unchecked	Unchecked	Unchecked		No		No		No		Yes	1	No		No	No		Yes
S20-S0361-KU		9	0	gh	1	3	Hard		Cement		Sheet		0		0		3	Treated pipe-borne water		Treated pipe-borne water		No		No		No		No		Yes	3	Unchecked	Unchecked	Unchecked		No		No		No		Yes	1	No		No	No		Yes
S20-S0398-KU		9	0	gh	1		Hard		Cement		Sheet		0		0		2	Mechanical well		River/Lake/Dam		No		Yes	2	No		No		Yes	5	Unchecked	Unchecked	Unchecked		Yes	1	No		No		No		No		Yes	No		Yes
S20-S0398-KU		9	0	gh	1		Hard		Cement		Sheet		0		0		2	Mechanical well		River/Lake/Dam		No		Yes	2	No		No		Yes	5	Unchecked	Unchecked	Unchecked		Yes	1	No		No		No		No		Yes	No		Yes
S20-S0348-KU		9	0	gh	1		Hard		Other		Concrete		0		0		4	Treated pipe-borne water		Treated pipe-borne water		Yes	1	Yes	1	No		No		Yes	3	Unchecked	Unchecked	Unchecked		Yes	1	No		Yes	1	Yes	1	No		No	No		No
S20-S0348-KU		9	0	gh	1		Hard		Other		Concrete		0		0		4	Treated pipe-borne water		Treated pipe-borne water		Yes	1	Yes	1	No		No		Yes	3	Unchecked	Unchecked	Unchecked		Yes	1	No		Yes	1	Yes	1	No		No	No		No
S20-S0361-KU		9	0	gh	1	3	Hard		Cement		Sheet		0		0		3	Treated pipe-borne water		Treated pipe-borne water		No		No		No		No		Yes	3	Unchecked	Unchecked	Unchecked		No		No		No		Yes	1	No		No	No		Yes
S20-S0404-KU		9	0	gh	1	5	Hard		Cement		Sheet		0		0		2	Treated pipe-borne water		Treated pipe-borne water		Yes	1	Yes	1	No		No		Yes	6	Checked	Unchecked	Unchecked		Yes	1	No		Yes	1	No		No		No	No		No
S20-S0404-KU		9	0	gh	1	5	Hard		Cement		Sheet		0		0		2	Treated pipe-borne water		Treated pipe-borne water		Yes	1	Yes	1	No		No		Yes	6	Checked	Unchecked	Unchecked		Yes	1	No		Yes	1	No		No		No	No		No
S20-S0234-KU		4	0	gh	1		Hard		Other		Sheet		0		1		3	Treated pipe-borne water		Treated pipe-borne water		Yes	1	Yes	2	No		No		Yes	4	Unchecked	Unchecked	Unchecked		Yes	2	Yes	2	Yes	1	No		No		No	No		No
S20-S0235-KU		4	0	gh	1	4	Hard		Other		Sheet		0		2		1	Treated pipe-borne water		Treated pipe-borne water		Yes	1	Yes	1	No		No		Yes	2	Checked	Unchecked	Unchecked		Yes	1	No		Yes	2	No		No		No	No		Yes
S20-S0187-KU		4	0	gh	1	1	Hard		Cement		Sheet		0		2		1	Treated pipe-borne water		Treated pipe-borne water		No		No		No		No		Yes	1	Unchecked	Checked	Unchecked		No		No		Yes	1	No		No		No	No		No
S20-S0235-KU		4	0	gh	1	4	Hard		Other		Sheet		0		2		1	Treated pipe-borne water		Treated pipe-borne water		Yes	1	Yes	1	No		No		Yes	2	Checked	Unchecked	Unchecked		Yes	1	No		Yes	2	No		No		No	No		Yes
S20-S0268-KU		4	0	gh	1		Hard		Cement		Sheet		0		2		7	Treated pipe-borne water		Treated pipe-borne water		Yes	2	Yes	3	No		No		Yes	6	Checked	Unchecked	Unchecked		Yes	6	No		Yes	2	Yes	1	Yes	1	Yes	No		No
S20-S0268-KU		4	0	gh	1		Hard		Cement		Sheet		0		2		7	Treated pipe-borne water		Treated pipe-borne water		Yes	2	Yes	3	No		No		Yes	6	Checked	Unchecked	Unchecked		Yes	6	No		Yes	2	Yes	1	Yes	1	Yes	No		No
S20-S0268-KU		4	0	gh	1		Hard		Cement		Sheet		0		2		7	Treated pipe-borne water		Treated pipe-borne water		Yes	2	Yes	3	No		No		Yes	6	Checked	Unchecked	Unchecked		Yes	6	No		Yes	2	Yes	1	Yes	1	Yes	No		No
S20-S0268-KU		4	0	gh	1		Hard		Cement		Sheet		0		2		7	Treated pipe-borne water		Treated pipe-borne water		Yes	2	Yes	3	No		No		Yes	6	Checked	Unchecked	Unchecked		Yes	6	No		Yes	2	Yes	1	Yes	1	Yes	No		No
S20-S0268-KU		4	0	gh	1		Hard		Cement		Sheet		0		2		7	Treated pipe-borne water		Treated pipe-borne water		Yes	2	Yes	3	No		No		Yes	6	Checked	Unchecked	Unchecked		Yes	6	No		Yes	2	Yes	1	Yes	1	Yes	No		No
S20-S0268-KU		4	0	gh	1		Hard		Cement		Sheet		0		2		7	Treated pipe-borne water		Treated pipe-borne water		Yes	2	Yes	3	No		No		Yes	6	Checked	Unchecked	Unchecked		Yes	6	No		Yes	2	Yes	1	Yes	1	Yes	No		No
S20-S0268-KU		4	0	gh	1		Hard		Cement		Sheet		0		2		7	Treated pipe-borne water		Treated pipe-borne water		Yes	2	Yes	3	No		No		Yes	6	Checked	Unchecked	Unchecked		Yes	6	No		Yes	2	Yes	1	Yes	1	Yes	No		No
S20-S0268-KU		4	0	gh	1		Hard		Cement		Sheet		0		2		7	Treated pipe-borne water		Treated pipe-borne water		Yes	2	Yes	3	No		No		Yes	6	Checked	Unchecked	Unchecked		Yes	6	No		Yes	2	Yes	1	Yes	1	Yes	No		No
S20-S0208-KU		4	0	gh	1	1	Hard		Other		Sheet		0		1		18	Treated pipe-borne water		Treated pipe-borne water		No		Yes	2	No		No		Yes	1	Checked	Unchecked	Unchecked		Yes	2	No		Yes	2	Yes	1	No		No	No		Yes
S20-S0255-KU		4	0	gh	1	4	Hard		Cement		Sheet		0		1		7	Mechanical well		Mechanical well		Yes	2	No		No		No		Yes	2	Checked	Unchecked	Unchecked		Yes	1	Yes	3	No		Yes	1	No		No	No		Yes
S20-S0255-KU		4	0	gh	1	4	Hard		Cement		Sheet		0		1		7	Mechanical well		Mechanical well		Yes	2	No		No		No		Yes	2	Checked	Unchecked	Unchecked		Yes	1	Yes	3	No		Yes	1	No		No	No		Yes
S20-S0255-KU		4	0	gh	1	4	Hard		Cement		Sheet		0		1		7	Mechanical well		Mechanical well		Yes	2	No		No		No		Yes	2	Checked	Unchecked	Unchecked		Yes	1	Yes	3	No		Yes	1	No		No	No		Yes
S20-S0255-KU		4	0	gh	1	4	Hard		Cement		Sheet		0		1		7	Mechanical well		Mechanical well		Yes	2	No		No		No		Yes	2	Checked	Unchecked	Unchecked		Yes	1	Yes	3	No		Yes	1	No		No	No		Yes
S20-S0178-KU		4	0	gh	1	3	Hard		Tiles		Sheet		2		2		1	Mechanical well		Mechanical well		Yes	1	No		No		No		Yes	1	Checked	Unchecked	Unchecked		No		No		Yes	1	No		No		No	No		Yes
S20-S0178-KU		4	0	gh	1	3	Hard		Tiles		Sheet		2		2		1	Mechanical well		Mechanical well		Yes	1	No		No		No		Yes	1	Checked	Unchecked	Unchecked		No		No		Yes	1	No		No		No	No		Yes
S20-S0178-KU		4	0	gh	1	3	Hard		Tiles		Sheet		2		2		1	Mechanical well		Mechanical well		Yes	1	No		No		No		Yes	1	Checked	Unchecked	Unchecked		No		No		Yes	1	No		No		No	No		Yes
S20-S0256-KU		4	0	gh	1	11	Hard		Cement		Sheet		0		1		2	Ordinary well		Ordinary well		No		Yes	1	No		No		Yes	5	Unchecked	Unchecked	Unchecked		Yes	1	No		No		No		No		No	No		Yes
S20-S0188-KU		4	0	gh	1	4	Hard		Cement		Sheet		0		0		3	Ordinary well		Ordinary well		Yes	1	Yes	1	Yes	1	No		Yes	2	Unchecked	Unchecked	Unchecked		Yes	1	No		Yes	1	Yes	1	No		No	Yes	1	No
S20-S0243-KU		4	0	gh	1	5	Hard		Tiles		Sheet		0		2		2	Treated pipe-borne water		Treated pipe-borne water		Yes	2	Yes	2	Yes	1	No		Yes	3	Unchecked	Unchecked	Unchecked		Yes	1	No		Yes	1	Yes	1	No		No	Yes	1	Yes
S20-S0223-KU		4	0	gh	1		Semi-hard		Tiles		Concrete		1	0	0		2	Mechanical well		Mechanical well		Yes	1	Yes	2	Yes	1	No		Yes	3	Unchecked	Unchecked	Unchecked		Yes	2	No		Yes	1	Yes	1	No		No	No		Yes
S20-S0189-KU		4	0	gh	1	4	Hard		Cement		Sheet		0		1		1	Treated pipe-borne water		Treated pipe-borne water		Yes	1	No		No		No		Yes	2	Unchecked	Unchecked	Unchecked		Yes	1	No		Yes	1	No		No		No	No		No
S20-S0191-KU		4	0	gh	1	6	Hard		Cement		Sheet		0		0		2	Mechanical well		Mechanical well		Yes	1	Yes	1	No		No		No		Unchecked	Unchecked	Unchecked		No		No		No		No		No		No	No		No
S20-S0205-KU		4	0	gh	1	2	Hard		Natural floor/earth/sand		Sheet		0		0		1	Treated pipe-borne water				No		Yes	1	No		No		Yes	2	Unchecked	Unchecked	Unchecked		No		No		Yes	1	No		No		No	No		No
S20-S0205-KU		4	0	gh	1	2	Hard		Natural floor/earth/sand		Sheet		0		0		1	Treated pipe-borne water				No		Yes	1	No		No		Yes	2	Unchecked	Unchecked	Unchecked		No		No		Yes	1	No		No		No	No		No
S20-S0236-KU		4	0	gh	1	8	Hard		Cement		Sheet		0		1		17	Treated pipe-borne water		Mechanical well		Yes	1	Yes	1	Yes	1	No		Yes	6	Unchecked	Unchecked	Unchecked		Yes	1	No		Yes	1	No		No		No	No		Yes
S20-S0236-KU		4	0	gh	1	8	Hard		Cement		Sheet		0		1		17	Treated pipe-borne water		Mechanical well		Yes	1	Yes	1	Yes	1	No		Yes	6	Unchecked	Unchecked	Unchecked		Yes	1	No		Yes	1	No		No		No	No		Yes
S20-S0236-KU		4	0	gh	1	8	Hard		Cement		Sheet		0		1		17	Treated pipe-borne water		Mechanical well		Yes	1	Yes	1	Yes	1	No		Yes	6	Unchecked	Unchecked	Unchecked		Yes	1	No		Yes	1	No		No		No	No		Yes
S20-S0236-KU		4	0	gh	1	8	Hard		Cement		Sheet		0		1		17	Treated pipe-borne water		Mechanical well		Yes	1	Yes	1	Yes	1	No		Yes	6	Unchecked	Unchecked	Unchecked		Yes	1	No		Yes	1	No		No		No	No		Yes
S20-S0236-KU		4	0	gh	1	8	Hard		Cement		Sheet		0		1		17	Treated pipe-borne water		Mechanical well		Yes	1	Yes	1	Yes	1	No		Yes	6	Unchecked	Unchecked	Unchecked		Yes	1	No		Yes	1	No		No		No	No		Yes
S20-S0236-KU		4	0	gh	1	8	Hard		Cement		Sheet		0		1		17	Treated pipe-borne water		Mechanical well		Yes	1	Yes	1	Yes	1	No		Yes	6	Unchecked	Unchecked	Unchecked		Yes	1	No		Yes	1	No		No		No	No		Yes
S20-S0236-KU		4	0	gh	1	8	Hard		Cement		Sheet		0		1		17	Treated pipe-borne water		Mechanical well		Yes	1	Yes	1	Yes	1	No		Yes	6	Unchecked	Unchecked	Unchecked		Yes	1	No		Yes	1	No		No		No	No		Yes
S20-S0204-KU		4	0	gh	1	8	Hard		Cement		Sheet		0		0		3	Treated pipe-borne water		Treated pipe-borne water		No		Yes	2	No		No		Yes	4	Unchecked	Unchecked	Unchecked		Yes	2	No		Yes	1	Yes	1	No		No	No		Yes
S20-S0228-KU		4	0	gh	1	8	Hard		Other		Sheet		0		1		3	Ordinary well		Ordinary well		Yes	1	Yes	2	Yes	1	No		Yes	3	Unchecked	Unchecked	Unchecked		Yes	2	No		Yes	1	No		No		No	Yes	1	No
S20-S0193-KU		4	0	gh	1	6	Hard		Tiles		Sheet		0		2		3	Mechanical well		Mechanical well		Yes	1	Yes	1	No		No		Yes	5	Unchecked	Unchecked	Unchecked		Yes	1	No		No		Yes	1	No		No	No		Yes
S20-S0244-KU		4	0	gh	1	7	Hard		Tiles		Sheet		0		1		3	Mechanical well		Mechanical well		Yes	1	Yes	1					Yes	3	Unchecked	Unchecked	Unchecked		Yes	2	No		No		No		No		No	No		Yes
S20-S0226-KU		4	0	gh	1	4	Hard		Cement		Sheet		0		0		5	Mechanical well		Mechanical well		Yes	1	Yes	1	No		No		Yes	3	Unchecked	Unchecked	Unchecked		No		No		Yes	1	No		No		No	No		No
S20-S0229-KU		4	0	gh	1	4	Hard		Tiles		Sheet		0		1		3	Treated pipe-borne water		Treated pipe-borne water		Yes	1	Yes	1	Yes	1	No		Yes	4	Unchecked	Unchecked	Unchecked		Yes	1	No		Yes	1	No		No		No	Yes	1	Yes
S20-S0210-KU		4	0	gh	1	5	Hard		Cement		Sheet		1	0	1		5	Ordinary well		Ordinary well		Yes	1	Yes	2	No		No		Yes	6	Unchecked	Unchecked	Unchecked		Yes	2	No		Yes	2	No		No		Yes	No		Yes
S20-S0210-KU		4	0	gh	1	5	Hard		Cement		Sheet		1	0	1		5	Ordinary well		Ordinary well		Yes	1	Yes	2	No		No		Yes	6	Unchecked	Unchecked	Unchecked		Yes	2	No		Yes	2	No		No		Yes	No		Yes
S20-S0210-KU		4	0	gh	1	5	Hard		Cement		Sheet		1	0	1		5	Ordinary well		Ordinary well		Yes	1	Yes	2	No		No		Yes	6	Unchecked	Unchecked	Unchecked		Yes	2	No		Yes	2	No		No		Yes	No		Yes
S20-S0211-KU		4	0	gh	1	2	Hard		Cement		Sheet		0		0		1	Ordinary well		Ordinary well		Yes	1	Yes	1	No		No		Yes	2	Unchecked	Unchecked	Unchecked		No		No		No		No		No		No	No		No
S20-S0239-KU		4	0	gh	1	5	Hard		Cement		Sheet		0		0		1	Treated pipe-borne water		Treated pipe-borne water		Yes	2	No		No		No		Yes	6	Unchecked	Unchecked	Unchecked		No		No		No		No		No		No	No		No
S20-S0231-KU		4	0	gh	1		Hard		Cement		Sheet		0		1		1	Treated pipe-borne water		Treated pipe-borne water		Yes	1	Yes	1	No		No		Yes	1	Unchecked	Unchecked	Unchecked		Yes	1	No		No		No		No		No	No		No
S20-S0404-KU		9	0	gh	1	5	Hard		Cement		Sheet		0		0		2	Treated pipe-borne water		Treated pipe-borne water		Yes	1	Yes	1	No		No		Yes	6	Checked	Unchecked	Unchecked		Yes	1	No		Yes	1	No		No		No	No		No
S20-S0404-KU		9	0	gh	1	5	Hard		Cement		Sheet		0		0		2	Treated pipe-borne water		Treated pipe-borne water		Yes	1	Yes	1	No		No		Yes	6	Checked	Unchecked	Unchecked		Yes	1	No		Yes	1	No		No		No	No		No
S20-S0367-KU		9	1	gh	1	3	Hard		Cement		Sheet		0		0		1	Treated pipe-borne water		Treated pipe-borne water		Yes	1	Yes	1			No		Yes	2	Unchecked	Unchecked	Unchecked		Yes	1	No		No		No		No		No	No		No
S20-S0367-KU		9	1	gh	1	3	Hard		Cement		Sheet		0		0		1	Treated pipe-borne water		Treated pipe-borne water		Yes	1	Yes	1			No		Yes	2	Unchecked	Unchecked	Unchecked		Yes	1	No		No		No		No		No	No		No
S20-S0367-KU		9	1	gh	1	3	Hard		Cement		Sheet		0		0		1	Treated pipe-borne water		Treated pipe-borne water		Yes	1	Yes	1			No		Yes	2	Unchecked	Unchecked	Unchecked		Yes	1	No		No		No		No		No	No		No
S20-S0351-KU		9	0	gh	1	7	Hard		Cement		Sheet		0		0		2	Treated pipe-borne water		Treated pipe-borne water		Yes	1	Yes	1	Yes	1	No		Yes	2	Unchecked	Unchecked	Unchecked		Yes	1	No		Yes	1	Yes	1	No		No	No		No
S20-S0351-KU		9	0	gh	1	7	Hard		Cement		Sheet		0		0		2	Treated pipe-borne water		Treated pipe-borne water		Yes	1	Yes	1	Yes	1	No		Yes	2	Unchecked	Unchecked	Unchecked		Yes	1	No		Yes	1	Yes	1	No		No	No		No
S20-S0351-KU		9	0	gh	1	7	Hard		Cement		Sheet		0		0		2	Treated pipe-borne water		Treated pipe-borne water		Yes	1	Yes	1	Yes	1	No		Yes	2	Unchecked	Unchecked	Unchecked		Yes	1	No		Yes	1	Yes	1	No		No	No		No
S20-S0359-KU		9	0	gh	1	1	Hard		Cement		Sheet		0		0		1	Treated pipe-borne water		Treated pipe-borne water		Yes	1	Yes	1	No		No		Yes	1	Unchecked	Unchecked	Unchecked		Yes	1	No		Yes	1	Yes	1	No		No			Yes
S20-S0677-KU		2	0	gh	1	4	Hard		Tiles		Concrete		0		0		4	Mechanical well		Mechanical well		Yes	1	Yes	1	No		No		Yes	3	Unchecked	Unchecked	Unchecked		Yes	1	No		Yes	1	Yes	2	No		No	No		Yes
S20-S0362-KU		9	0	gh	1	2	Hard		Cement		Sheet		0		1		3	Treated pipe-borne water		Treated pipe-borne water		Yes	1	Yes	1	No		No		Yes	3	Checked	Unchecked	Unchecked		Yes	1	No		Yes	1	No		Yes	1	No	No		Yes
S20-S0392-KU		9	0	gh	1	2	Hard		Cement		Sheet		0		0		2	Treated pipe-borne water		Treated pipe-borne water		Yes	1	No		No		No		Yes	2	Unchecked	Unchecked	Unchecked		Yes	1	No		No		No		No		No	No		No
S20-S0401-KU		9	0	gh	1	5	Hard		Cement		Sheet		0		0		1	Treated pipe-borne water		Treated pipe-borne water		Yes	1	Yes	1	No		No		Yes	2	Unchecked	Unchecked	Unchecked		Yes	1	No		Yes	1	Yes	1	No		No	No		No
S20-S0381-KU		9	0	gh	1	4	Hard		Cement		Sheet		0		0		1	Treated pipe-borne water		Treated pipe-borne water		Yes	1	Yes	1	No		No		Yes	1	Unchecked	Unchecked	Unchecked		Yes	1	No		Yes	1	No		No		No	No		No
S20-S0301-KU		6	0	gh	1	7	Hard		Tiles		Concrete		1	1	1		3	Treated pipe-borne water		Treated pipe-borne water		Yes	1	Yes	1	No		No		Yes	4	Unchecked	Unchecked	Unchecked		Yes	2	Yes	1	Yes	1	Yes	2	No		No	No		Yes
S20-S0301-KU		6	0	gh	1	7	Hard		Tiles		Concrete		1	1	1		3	Treated pipe-borne water		Treated pipe-borne water		Yes	1	Yes	1	No		No		Yes	4	Unchecked	Unchecked	Unchecked		Yes	2	Yes	1	Yes	1	Yes	2	No		No	No		Yes
S20-S0301-KU		6	0	gh	1	7	Hard		Tiles		Concrete		1	1	1		3	Treated pipe-borne water		Treated pipe-borne water		Yes	1	Yes	1	No		No		Yes	4	Unchecked	Unchecked	Unchecked		Yes	2	Yes	1	Yes	1	Yes	2	No		No	No		Yes
S20-S0346-KU		9	0	gh	1	5	Hard		Cement		Concrete		0		0		5	Treated pipe-borne water		Treated pipe-borne water		Yes	1	Yes	2	No		No		Yes	4	Unchecked	Unchecked	Unchecked		Yes	2	No		Yes	1	Yes	1	No		No	No		Yes
S20-S0346-KU		9	0	gh	1	5	Hard		Cement		Concrete		0		0		5	Treated pipe-borne water		Treated pipe-borne water		Yes	1	Yes	2	No		No		Yes	4	Unchecked	Unchecked	Unchecked		Yes	2	No		Yes	1	Yes	1	No		No	No		Yes
S20-S0249-KU		4	0	gh	1	7	Hard		Cement		Sheet		0		0		7	Treated pipe-borne water		Treated pipe-borne water		Yes	7	No	3	Yes	2	No		Yes	7	Unchecked	Unchecked	Unchecked		Yes	1	No		Yes	1	No		No		No	Yes	1	No
S20-S0349-KU		9	0	gh	1																											Unchecked	Unchecked	Unchecked
S20-S0349-KU		9	0	gh	1																											Unchecked	Unchecked	Unchecked
S20-S0349-KU		9	0	gh	1																											Unchecked	Unchecked	Unchecked
S20-S0373-KU		9	0	gh	1	2	Hard		Tiles		Sheet		1	1	0		1	Treated pipe-borne water		Treated pipe-borne water		No		Yes	1	No		No		Yes	1	Unchecked	Unchecked	Unchecked		No		No		No		No		No		No	No		No
S20-S0364-KU		9	0	gh	1	2	Hard		Cement		Sheet		0				3	Treated pipe-borne water		Treated pipe-borne water		Yes	1	Yes	3	No		No		Yes	4	Unchecked	Unchecked	Unchecked		Yes	2	No		Yes	1	No		No		No	No		Yes
S20-S0364-KU		9	0	gh	1	2	Hard		Cement		Sheet		0				3	Treated pipe-borne water		Treated pipe-borne water		Yes	1	Yes	3	No		No		Yes	4	Unchecked	Unchecked	Unchecked		Yes	2	No		Yes	1	No		No		No	No		Yes
S20-S0370-KU		9	0	gh	1	3	Hard		Rudimentary floor		Sheet		0		0		2	Treated pipe-borne water		Treated pipe-borne water		Yes	1	Yes	1	No		No		Yes	3	Unchecked	Unchecked	Unchecked		Yes	3	No		Yes	1	No		Yes	1	No	No		Yes
S20-S0370-KU		9	0	gh	1	3	Hard		Rudimentary floor		Sheet		0		0		2	Treated pipe-borne water		Treated pipe-borne water		Yes	1	Yes	1	No		No		Yes	3	Unchecked	Unchecked	Unchecked		Yes	3	No		Yes	1	No		Yes	1	No	No		Yes
S20-S0336-KU		9	1	gh	1	3	Hard		Other		Sheet		0		0		1	Mechanical well		Mechanical well		No		No		No		No		Yes	3	Unchecked	Unchecked	Unchecked		Yes	1	No		Yes	3	No		No		No	No		No
S20-S0336-KU		9	1	gh	1	3	Hard		Other		Sheet		0		0		1	Mechanical well		Mechanical well		No		No		No		No		Yes	3	Unchecked	Unchecked	Unchecked		Yes	1	No		Yes	3	No		No		No	No		No
S20-S0519-KU		1	0	gh	1	1	Hard		Cement		Sheet		0		0		2	Treated pipe-borne water		Treated pipe-borne water		No		Yes	2	No		No		Yes	3	Unchecked	Unchecked	Unchecked		Yes	1	Yes	1	Yes	1	No		No		No	No		No
S20-S0602-KU		1	1	gh	1	6	Hard		Tiles		Sheet		0		0		5	Treated pipe-borne water		Treated pipe-borne water		Yes	5	Yes	5	No		No		Yes	5	Unchecked	Unchecked	Unchecked		Yes	4	No		Yes	5	No		No		No	No		No
S20-S0582-KU		1	0	gh	1	4	Hard		Cement		Sheet		0		1		2	Treated pipe-borne water		Treated pipe-borne water		Yes	1	Yes	2	Yes	1	No		Yes	3	Unchecked	Unchecked	Unchecked		Yes	2	No		Yes	1	Yes	2	No		Yes	Yes	1	Yes
S20-S0582-KU		1	0	gh	1	4	Hard		Cement		Sheet		0		1		2	Treated pipe-borne water		Treated pipe-borne water		Yes	1	Yes	2	Yes	1	No		Yes	3	Unchecked	Unchecked	Unchecked		Yes	2	No		Yes	1	Yes	2	No		Yes	Yes	1	Yes
S20-S0582-KU		1	0	gh	1	4	Hard		Cement		Sheet		0		1		2	Treated pipe-borne water		Treated pipe-borne water		Yes	1	Yes	2	Yes	1	No		Yes	3	Unchecked	Unchecked	Unchecked		Yes	2	No		Yes	1	Yes	2	No		Yes	Yes	1	Yes
S20-S0640-KU		1	0	gh	1	21	Hard		Other		Sheet		0		1		6	Treated pipe-borne water		Treated pipe-borne water		Yes	6	Yes	5	Yes	4	No		Yes	8	Unchecked	Unchecked	Unchecked		Yes	2			Yes	3	Yes	1	Yes	1	No	Yes	1	No
S20-S0634-KU		1	0	gh	1	2	Hard		Cement		Sheet		0		0		1	Treated pipe-borne water		Treated pipe-borne water		No		No		No		No		Yes	1	Unchecked	Unchecked	Unchecked		No		No		No		No		No		No	No		No
S20-S0640-KU		1	0	gh	1	21	Hard		Other		Sheet		0		1		6	Treated pipe-borne water		Treated pipe-borne water		Yes	6	Yes	5	Yes	4	No		Yes	8	Unchecked	Unchecked	Unchecked		Yes	2			Yes	3	Yes	1	Yes	1	No	Yes	1	No
S20-S0550-KU		1	0	gh	1	40	Hard		Cement		Sheet		0		0		20	Treated pipe-borne water		Treated pipe-borne water		Yes	3	Yes	3	No		No		Yes	20	Unchecked	Unchecked	Unchecked		Yes	1	No		No		Yes	1	Yes	3	No	No		Yes
S20-S0550-KU		1	0	gh	1	40	Hard		Cement		Sheet		0		0		20	Treated pipe-borne water		Treated pipe-borne water		Yes	3	Yes	3	No		No		Yes	20	Unchecked	Unchecked	Unchecked		Yes	1	No		No		Yes	1	Yes	3	No	No		Yes
S20-S0617-KU		1	0	gh	1	1	Hard		Cement		Sheet		0		0		1	Treated pipe-borne water		Treated pipe-borne water		Yes	1	Yes	1	Yes	1	No		No		Unchecked	Unchecked	Unchecked		No		No		No		No		No		No	No		No
S20-S0493-KU		5	0	gh	1	6	Hard		Tiles		Sheet		0		0		2	Mechanical well		Mechanical well		No		Yes	1	Yes	1	No		Yes	5	Unchecked	Unchecked	Unchecked		Yes	1	No		Yes	1	No		No		No	No		No
S20-S0493-KU		5	0	gh	1	6	Hard		Tiles		Sheet		0		0		2	Mechanical well		Mechanical well		No		Yes	1	Yes	1	No		Yes	5	Unchecked	Unchecked	Unchecked		Yes	1	No		Yes	1	No		No		No	No		No
S20-S0493-KU		5	0	gh	1	6	Hard		Tiles		Sheet		0		0		2	Mechanical well		Mechanical well		No		Yes	1	Yes	1	No		Yes	5	Unchecked	Unchecked	Unchecked		Yes	1	No		Yes	1	No		No		No	No		No
S20-S0207-KU		4	0	gh	1	3	Hard		Cement		Sheet		0		0		1	Ordinary well		Ordinary well		Yes	1	Yes	1	Yes	1	No		Yes	2	Unchecked	Unchecked	Unchecked		No		No		No		No		No		No	No		No
S20-S0207-KU		4	0	gh	1	3	Hard		Cement		Sheet		0		0		1	Ordinary well		Ordinary well		Yes	1	Yes	1	Yes	1	No		Yes	2	Unchecked	Unchecked	Unchecked		No		No		No		No		No		No	No		No
S20-S0207-KU		4	0	gh	1	3	Hard		Cement		Sheet		0		0		1	Ordinary well		Ordinary well		Yes	1	Yes	1	Yes	1	No		Yes	2	Unchecked	Unchecked	Unchecked		No		No		No		No		No		No	No		No
S20-S0274-KU		4	0	gh	1	6	Hard		Cement		Sheet		0		0		2	Treated pipe-borne water		Treated pipe-borne water		Yes	1	Yes	1	Yes	2	No		Yes	5	Unchecked	Unchecked	Unchecked		Yes	1	No		Yes	1	Yes	1	No		Yes	Yes	1	No
S20-S0258-KU		4	0	gh	1	5	Hard		Cement		Sheet		1	0	1		2	Treated pipe-borne water		Treated pipe-borne water		Yes	1	Yes	1	No		No		Yes	2	Unchecked	Unchecked	Unchecked		Yes	1	No		Yes	1	No		No		No	No		No
S20-S0194-KU		4	1	gh	1	3	Hard		Other		Sheet		0		1		1	Mechanical well		Mechanical well		No		Yes	1	No		No		Yes	1	Unchecked	Unchecked	Unchecked		Yes	1	No		Yes	1	No		No		No	No		No
S20-S0194-KU		4	1	gh	1	3	Hard		Other		Sheet		0		1		1	Mechanical well		Mechanical well		No		Yes	1	No		No		Yes	1	Unchecked	Unchecked	Unchecked		Yes	1	No		Yes	1	No		No		No	No		No
S20-S0185-KU		4	0	gh	1	5	Hard		Tiles		Sheet		0		1		1	Mechanical well		Mechanical well		No		Yes	1	No		No		Yes	3	Unchecked	Unchecked	Unchecked		Yes	1	No		Yes	1	No		No		No	No		No
S20-S0267-KU		4	0	gh	1	3	Hard		Tiles		Sheet		0		0		4	Ordinary well		Ordinary well		No		Yes	3	No		No		Yes	4	Unchecked	Unchecked	Unchecked		No		No		Yes	1	No		No		No	No		No
S20-S0252-KU		4	0	gh	1	6	Hard		Cement		Sheet		0		0		1	Treated pipe-borne water		Ordinary well		Yes	1	Yes	1	No		No		Yes	2	Unchecked	Unchecked	Unchecked		Yes	1	No		Yes	1	No		No		No	No		No
S20-S0254-KU		4	0	gh	1	7	Hard		Tiles		Sheet		0		0		6	Treated pipe-borne water		Ordinary well		No		Yes	2	No		No		Yes	2	Unchecked	Unchecked	Unchecked		Yes	2	No		Yes	1	No		No		No	No		No
S20-S0254-KU		4	0	gh	1	7	Hard		Tiles		Sheet		0		0		6	Treated pipe-borne water		Ordinary well		No		Yes	2	No		No		Yes	2	Unchecked	Unchecked	Unchecked		Yes	2	No		Yes	1	No		No		No	No		No
S20-S0254-KU		4	0	gh	1	7	Hard		Tiles		Sheet		0		0		6	Treated pipe-borne water		Ordinary well		No		Yes	2	No		No		Yes	2	Unchecked	Unchecked	Unchecked		Yes	2	No		Yes	1	No		No		No	No		No
S20-S0252-KU		4	0	gh	1	6	Hard		Cement		Sheet		0		0		1	Treated pipe-borne water		Ordinary well		Yes	1	Yes	1	No		No		Yes	2	Unchecked	Unchecked	Unchecked		Yes	1	No		Yes	1	No		No		No	No		No
S20-S0198-KU		4	0	gh	1	2	Hard		Cement		Sheet		0		0		1	Treated pipe-borne water		Treated pipe-borne water		No		No		No		No		No		Unchecked	Unchecked	Unchecked		No		No		Yes	2	No		No		No	No		No
S20-S0216-KU		4	0	gh	1	4	Hard		Cement		Sheet		1	1	1		2	Treated pipe-borne water		Treated pipe-borne water		Yes	1	Yes	1	Yes	1	No		Yes	2	Unchecked	Unchecked	Unchecked		Yes	1	No		Yes	1	No		No		No	No		Yes
S20-S0203-KU		4	0	gh	1	4	Hard		Cement		Sheet		0		1		1	Treated pipe-borne water		Treated pipe-borne water		Yes	2	Yes	2	Yes	1	No		Yes	2	Unchecked	Unchecked	Unchecked		No		No		No		No		No		No	No		No
S20-S0203-KU		4	0	gh	1	4	Hard		Cement		Sheet		0		1		1	Treated pipe-borne water		Treated pipe-borne water		Yes	2	Yes	2	Yes	1	No		Yes	2	Unchecked	Unchecked	Unchecked		No		No		No		No		No		No	No		No
S20-S0203-KU		4	0	gh	1	4	Hard		Cement		Sheet		0		1		1	Treated pipe-borne water		Treated pipe-borne water		Yes	2	Yes	2	Yes	1	No		Yes	2	Unchecked	Unchecked	Unchecked		No		No		No		No		No		No	No		No
S20-S0091-KU		3	0	gh	1	2	Hard		Cement		Sheet		0		1		1	Treated pipe-borne water		Treated pipe-borne water		No		Yes	1	No		No		Yes	1	Unchecked	Unchecked	Unchecked		No		No		Yes	1	No		No		No	No		No
S20-S0091-KU		3	0	gh	1	2	Hard		Cement		Sheet		0		1		1	Treated pipe-borne water		Treated pipe-borne water		No		Yes	1	No		No		Yes	1	Unchecked	Unchecked	Unchecked		No		No		Yes	1	No		No		No	No		No
S20-S0032-KU		3	0	gh	1	1	Hard		Cement		Sheet		0		1		12	Treated pipe-borne water		Ordinary well		Yes	1	Yes	1	Yes	1	No		Yes	1	Unchecked	Unchecked	Unchecked		Yes	1	No		Yes	1	Yes	3	No		No	No		No
S20-S0006-KU		3	1	gh	1	3	Hard		Cement		Sheet		0		0		1	Treated pipe-borne water		Treated pipe-borne water		Yes	1	Yes	1	No		No		Yes	3	Unchecked	Unchecked	Unchecked		No		No		No		No		No		No	No
S20-S0006-KU		3	1	gh	1	3	Hard		Cement		Sheet		0		0		1	Treated pipe-borne water		Treated pipe-borne water		Yes	1	Yes	1	No		No		Yes	3	Unchecked	Unchecked	Unchecked		No		No		No		No		No		No	No
S20-S0006-KU		3	1	gh	1	3	Hard		Cement		Sheet		0		0		1	Treated pipe-borne water		Treated pipe-borne water		Yes	1	Yes	1	No		No		Yes	3	Unchecked	Unchecked	Unchecked		No		No		No		No		No		No	No
S20-S0006-KU		3	1	gh	1	3	Hard		Cement		Sheet		0		0		1	Treated pipe-borne water		Treated pipe-borne water		Yes	1	Yes	1	No		No		Yes	3	Unchecked	Unchecked	Unchecked		No		No		No		No		No		No	No
S20-S0006-KU		3	1	gh	1	3	Hard		Cement		Sheet		0		0		1	Treated pipe-borne water		Treated pipe-borne water		Yes	1	Yes	1	No		No		Yes	3	Unchecked	Unchecked	Unchecked		No		No		No		No		No		No	No
S20-S0101-KU		3	0	gh	1	6	Hard		Tiles		Concrete		0		1		2	Treated pipe-borne water		Ordinary well		Yes	1	Yes	1	No		No		Yes	2	Unchecked	Unchecked	Unchecked		Yes	1	No		Yes	3	No		No		No	No		No
S20-S0101-KU		3	0	gh	1	6	Hard		Tiles		Concrete		0		1		2	Treated pipe-borne water		Ordinary well		Yes	1	Yes	1	No		No		Yes	2	Unchecked	Unchecked	Unchecked		Yes	1	No		Yes	3	No		No		No	No		No
S20-S0065-KU		3	0	gh	1	1	Hard		Cement		Sheet		0		0		1	Ordinary well		Ordinary well		Yes	1	No		No		No		Yes	1	Unchecked	Unchecked	Unchecked		No		No		No		No		No		No	No		No
S20-S0068-KU		3	0	gh	1	4	Hard		Cement		Sheet		0		0		2	Ordinary well		Ordinary well		No		No		No		No		Yes	2	Unchecked	Unchecked	Unchecked		No		No		No		No		No		No	No		Yes
S20-S0074-KU		3	0	gh	1	4	Hard		Tiles		Sheet		0		1		1	Treated pipe-borne water		Treated pipe-borne water		Yes	1	No		No		No		Yes	2	Unchecked	Unchecked	Unchecked		Yes	1	No		Yes	1	No		No		No	No		No
S20-S0045-KU		3	0	gh	1	3	Hard		Other		Concrete						6	Mechanical well		Mechanical well		Yes	2	Yes	1	No		No		Yes	4	Unchecked	Unchecked	Unchecked		Yes	2	Yes	1	No		No		No		No	No		Yes
S20-S0045-KU		3	0	gh	1	3	Hard		Other		Concrete						6	Mechanical well		Mechanical well		Yes	2	Yes	1	No		No		Yes	4	Unchecked	Unchecked	Unchecked		Yes	2	Yes	1	No		No		No		No	No		Yes
S20-S0058-KU		3	0	gh	1	10	Hard		Tiles		Sheet		0		1		5	Mechanical well		Mechanical well		Yes	2	Yes	3	No		No		Yes	4	Unchecked	Unchecked	Unchecked		Yes	2	No		Yes	1	No		No		No	No		Yes
S20-S0058-KU		3	0	gh	1	10	Hard		Tiles		Sheet		0		1		5	Mechanical well		Mechanical well		Yes	2	Yes	3	No		No		Yes	4	Unchecked	Unchecked	Unchecked		Yes	2	No		Yes	1	No		No		No	No		Yes
S20-S0058-KU		3	0	gh	1	10	Hard		Tiles		Sheet		0		1		5	Mechanical well		Mechanical well		Yes	2	Yes	3	No		No		Yes	4	Unchecked	Unchecked	Unchecked		Yes	2	No		Yes	1	No		No		No	No		Yes
S20-S0012-KU		3	0	gh	1	4	Hard		Cement		Sheet		0		1		1	Treated pipe-borne water		Treated pipe-borne water		No		Yes	1	No		No		Yes	2	Unchecked	Unchecked	Unchecked		No		No		No		No		No		No	No		No
S20-S0149-KU		8	0	gh	1	6	Hard		Cement		Sheet		0		1		1	Treated pipe-borne water		Treated pipe-borne water		Yes	1	Yes	1	No		No		Yes	3	Unchecked	Unchecked	Unchecked		Yes	1	No		No		No		No		No	No		No
S20-S0149-KU		8	0	gh	1	6	Hard		Cement		Sheet		0		1		1	Treated pipe-borne water		Treated pipe-borne water		Yes	1	Yes	1	No		No		Yes	3	Unchecked	Unchecked	Unchecked		Yes	1	No		No		No		No		No	No		No
S20-S0149-KU		8	0	gh	1	6	Hard		Cement		Sheet		0		1		1	Treated pipe-borne water		Treated pipe-borne water		Yes	1	Yes	1	No		No		Yes	3	Unchecked	Unchecked	Unchecked		Yes	1	No		No		No		No		No	No		No
S20-S0149-KU		8	0	gh	1	6	Hard		Cement		Sheet		0		1		1	Treated pipe-borne water		Treated pipe-borne water		Yes	1	Yes	1	No		No		Yes	3	Unchecked	Unchecked	Unchecked		Yes	1	No		No		No		No		No	No		No
S20-S0149-KU		8	0	gh	1	6	Hard		Cement		Sheet		0		1		1	Treated pipe-borne water		Treated pipe-borne water		Yes	1	Yes	1	No		No		Yes	3	Unchecked	Unchecked	Unchecked		Yes	1	No		No		No		No		No	No		No
S20-S0149-KU		8	0	gh	1	6	Hard		Cement		Sheet		0		1		1	Treated pipe-borne water		Treated pipe-borne water		Yes	1	Yes	1	No		No		Yes	3	Unchecked	Unchecked	Unchecked		Yes	1	No		No		No		No		No	No		No
S20-S0061-KU		3	0	gh	1	5	Hard		Natural floor/earth/sand		Sheet		0		1		1	Treated pipe-borne water		Treated pipe-borne water		No		Yes	1	No		No		Yes	5	Unchecked	Unchecked	Unchecked				No		No		No		No		No	No		No
S20-S0061-KU		3	0	gh	1	5	Hard		Natural floor/earth/sand		Sheet		0		1		1	Treated pipe-borne water		Treated pipe-borne water		No		Yes	1	No		No		Yes	5	Unchecked	Unchecked	Unchecked				No		No		No		No		No	No		No
S20-S0061-KU		3	0	gh	1	5	Hard		Natural floor/earth/sand		Sheet		0		1		1	Treated pipe-borne water		Treated pipe-borne water		No		Yes	1	No		No		Yes	5	Unchecked	Unchecked	Unchecked				No		No		No		No		No	No		No
S20-S0536-KU		1	0	gh	1	6	Hard		Other		Sheet		0		0		5	Treated pipe-borne water		Treated pipe-borne water		No		Yes	1	Yes	1	No		Yes	2	Unchecked	Unchecked	Unchecked		Yes	1	No		Yes	2	No		No		No	No		No
S20-S0456-KU		5	0	gh	1	6	Hard		Tiles		Sheet		0		1		2	Treated pipe-borne water		Treated pipe-borne water		Yes	1	Yes	1	Yes	1	No		Yes	2	Unchecked	Unchecked	Unchecked		Yes	1	No		Yes	2	No		No		No	No		No
S20-S0467-KU		5	1	gh	1	5	Hard		Tiles		Tiles		0		1		2	Treated pipe-borne water		Treated pipe-borne water		Yes	2	Yes	1	Yes	1	No		Yes	4	Unchecked	Unchecked	Unchecked		Yes	2	No		Yes	1	Yes	1	No		No	No		Yes
S20-S0467-KU		5	1	gh	1	5	Hard		Tiles		Tiles		0		1		2	Treated pipe-borne water		Treated pipe-borne water		Yes	2	Yes	1	Yes	1	No		Yes	4	Unchecked	Unchecked	Unchecked		Yes	2	No		Yes	1	Yes	1	No		No	No		Yes
S20-S0479-KU		5	0	gh	1	2	Hard		Cement		Sheet		0		0		2	Treated pipe-borne water		Treated pipe-borne water		Yes	1	Yes	1	Yes	1	No		Yes	3	Unchecked	Unchecked	Unchecked		Yes	1	No		No		Yes	1	No		No	No		No
S20-S0471-KU		5	0	gh	1	2	Hard		Cement		Sheet		0		0		1	Treated pipe-borne water		Treated pipe-borne water		No		Yes	1			No		Yes	4	Unchecked	Unchecked	Unchecked		No		No		No		No		No		No	No		No
S20-S0460-KU		5	1	gh	1	7	Hard		Cement		Sheet		0		1		2	Treated pipe-borne water		Treated pipe-borne water		Yes	1	Yes	1	No		No		Yes	2	Unchecked	Unchecked	Unchecked		Yes	1	No		Yes	2	No		No		No	No		No
S20-S0460-KU		5	1	gh	1	7	Hard		Cement		Sheet		0		1		2	Treated pipe-borne water		Treated pipe-borne water		Yes	1	Yes	1	No		No		Yes	2	Unchecked	Unchecked	Unchecked		Yes	1	No		Yes	2	No		No		No	No		No
S20-S0471-KU		5	0	gh	1	2	Hard		Cement		Sheet		0		0		1	Treated pipe-borne water		Treated pipe-borne water		No		Yes	1			No		Yes	4	Unchecked	Unchecked	Unchecked		No		No		No		No		No		No	No		No
S20-S0460-KU		5	1	gh	1	7	Hard		Cement		Sheet		0		1		2	Treated pipe-borne water		Treated pipe-borne water		Yes	1	Yes	1	No		No		Yes	2	Unchecked	Unchecked	Unchecked		Yes	1	No		Yes	2	No		No		No	No		No
S20-S0460-KU		5	1	gh	1	7	Hard		Cement		Sheet		0		1		2	Treated pipe-borne water		Treated pipe-borne water		Yes	1	Yes	1	No		No		Yes	2	Unchecked	Unchecked	Unchecked		Yes	1	No		Yes	2	No		No		No	No		No
S20-S0471-KU		5	0	gh	1	2	Hard		Cement		Sheet		0		0		1	Treated pipe-borne water		Treated pipe-borne water		No		Yes	1			No		Yes	4	Unchecked	Unchecked	Unchecked		No		No		No		No		No		No	No		No
S20-S0468-KU		5	0	gh	1	1	Hard		Cement		Sheet		0		1		3	Treated pipe-borne water		Treated pipe-borne water		No		Yes	2	Yes	1	No		Yes	4	Unchecked	Unchecked	Unchecked		Yes	2	No		No		Yes	1	No		No	No		Yes
S20-S0453-KU		5	0	gh	1	3	Hard		Cement		Sheet		0		1		1	Treated pipe-borne water		Treated pipe-borne water		No		Yes	1	No		No		Yes	2	Unchecked	Unchecked	Unchecked		Yes	1	No		Yes	1	No		No		No	No		No
S20-S0476-KU		5	0	gh	1	11	Hard		Cement		Sheet		0		0		11	Treated pipe-borne water		Treated pipe-borne water		Yes	4	Yes	3	Yes	4	No		Yes	11	Unchecked	Unchecked	Unchecked		Yes	3	No		Yes	3	Yes	1	No		No	No		Yes
S20-S0476-KU		5	0	gh	1	11	Hard		Cement		Sheet		0		0		11	Treated pipe-borne water		Treated pipe-borne water		Yes	4	Yes	3	Yes	4	No		Yes	11	Unchecked	Unchecked	Unchecked		Yes	3	No		Yes	3	Yes	1	No		No	No		Yes
S20-S0476-KU		5	0	gh	1	11	Hard		Cement		Sheet		0		0		11	Treated pipe-borne water		Treated pipe-borne water		Yes	4	Yes	3	Yes	4	No		Yes	11	Unchecked	Unchecked	Unchecked		Yes	3	No		Yes	3	Yes	1	No		No	No		Yes
S20-S0476-KU		5	0	gh	1	11	Hard		Cement		Sheet		0		0		11	Treated pipe-borne water		Treated pipe-borne water		Yes	4	Yes	3	Yes	4	No		Yes	11	Unchecked	Unchecked	Unchecked		Yes	3	No		Yes	3	Yes	1	No		No	No		Yes
S20-S0476-KU		5	0	gh	1	11	Hard		Cement		Sheet		0		0		11	Treated pipe-borne water		Treated pipe-borne water		Yes	4	Yes	3	Yes	4	No		Yes	11	Unchecked	Unchecked	Unchecked		Yes	3	No		Yes	3	Yes	1	No		No	No		Yes
S20-S0476-KU		5	0	gh	1	11	Hard		Cement		Sheet		0		0		11	Treated pipe-borne water		Treated pipe-borne water		Yes	4	Yes	3	Yes	4	No		Yes	11	Unchecked	Unchecked	Unchecked		Yes	3	No		Yes	3	Yes	1	No		No	No		Yes
S20-S0476-KU		5	0	gh	1	11	Hard		Cement		Sheet		0		0		11	Treated pipe-borne water		Treated pipe-borne water		Yes	4	Yes	3	Yes	4	No		Yes	11	Unchecked	Unchecked	Unchecked		Yes	3	No		Yes	3	Yes	1	No		No	No		Yes
S20-S0476-KU		5	0	gh	1	11	Hard		Cement		Sheet		0		0		11	Treated pipe-borne water		Treated pipe-borne water		Yes	4	Yes	3	Yes	4	No		Yes	11	Unchecked	Unchecked	Unchecked		Yes	3	No		Yes	3	Yes	1	No		No	No		Yes
S20-S0513-KU		5	1	gh	1	7	Hard		Cement		Sheet		1		0		4	Treated pipe-borne water		Treated pipe-borne water		Yes	2	Yes	3	No		No		Yes	4	Unchecked	Unchecked	Unchecked		Yes	2	No		No		No		No		No	No		Yes
S20-S0402-KU		9	0	gh	1	5	Hard		Cement		Sheet		0		0		1	Treated pipe-borne water		Treated pipe-borne water		Yes	1	Yes	1	No		No		Yes	2	Unchecked	Unchecked	Unchecked		Yes	2	No		Yes	1	No		No		No	No		No
S20-S0402-KU		9	0	gh	1	5	Hard		Cement		Sheet		0		0		1	Treated pipe-borne water		Treated pipe-borne water		Yes	1	Yes	1	No		No		Yes	2	Unchecked	Unchecked	Unchecked		Yes	2	No		Yes	1	No		No		No	No		No
S20-S0499-KU		5	0	gh	1	4	Hard		Cement		Sheet		0		1		2	Treated pipe-borne water		Treated pipe-borne water		Yes	3	Yes	2	Yes	1	Yes	1	Yes	2	Unchecked	Unchecked	Unchecked		Yes	1	No		Yes	1	Yes	1	No		No	Yes	1	Yes
S20-S0477-KU		5	0	gh	1	10	Hard		Tiles		Sheet		0		1		10	Treated pipe-borne water		Treated pipe-borne water		Yes	2	Yes	4	No		No		Yes	3	Unchecked	Unchecked	Unchecked		Yes	4	No		Yes	2	Yes	1	No		Yes	No		Yes
S20-S0454-KU		5	0	gh	1	2	Hard		Cement		Sheet		0		0		6	Treated pipe-borne water		Treated pipe-borne water		Yes	6	Yes	6	Yes		No		Yes	8	Unchecked	Unchecked	Unchecked		Yes	6	No		Yes	2	No		No		No	No		Yes
S20-S0454-KU		5	0	gh	1	2	Hard		Cement		Sheet		0		0		6	Treated pipe-borne water		Treated pipe-borne water		Yes	6	Yes	6	Yes		No		Yes	8	Unchecked	Unchecked	Unchecked		Yes	6	No		Yes	2	No		No		No	No		Yes
S20-S0485-KU		5	1	gh	1	5	Hard		Cement		Sheet		0		1		2	Treated pipe-borne water		Treated pipe-borne water		Yes	3	Yes	2	No		Yes	2	Yes	3	Unchecked	Unchecked	Unchecked		Yes	2			No		Yes	1	No		Yes			Yes
S20-S0083-KU		3	0	gh	1	2	Hard		Cement		Sheet		0		0		2	Treated pipe-borne water		Treated pipe-borne water		Yes	1	Yes	1	No		No		Yes	2	Unchecked	Unchecked	Unchecked		No		No		No		Yes	1	No		No	No		No
S20-S0083-KU		3	0	gh	1	2	Hard		Cement		Sheet		0		0		2	Treated pipe-borne water		Treated pipe-borne water		Yes	1	Yes	1	No		No		Yes	2	Unchecked	Unchecked	Unchecked		No		No		No		Yes	1	No		No	No		No
S20-S0003-KU		3	0	gh	1	3	Hard		Cement		Sheet		0		0		6	Treated pipe-borne water		Treated pipe-borne water		Yes	1	Yes	1	No		No		Yes	2	Unchecked	Unchecked	Unchecked		Yes	1	No		Yes	1	No		No		No	No		No
S20-S0054-KU		3	1	gh	1	3	Hard		Cement		Sheet		0		0		2	Treated pipe-borne water		Treated pipe-borne water		Yes	1	Yes	1	Yes	1	No		Yes	4	Unchecked	Unchecked	Unchecked		Yes	1	No		Yes	1	Yes	1	No		No	No		Yes
S20-S0054-KU		3	1	gh	1	3	Hard		Cement		Sheet		0		0		2	Treated pipe-borne water		Treated pipe-borne water		Yes	1	Yes	1	Yes	1	No		Yes	4	Unchecked	Unchecked	Unchecked		Yes	1	No		Yes	1	Yes	1	No		No	No		Yes
S20-S0054-KU		3	1	gh	1	3	Hard		Cement		Sheet		0		0		2	Treated pipe-borne water		Treated pipe-borne water		Yes	1	Yes	1	Yes	1	No		Yes	4	Unchecked	Unchecked	Unchecked		Yes	1	No		Yes	1	Yes	1	No		No	No		Yes
S20-S0003-KU		3	0	gh	1	3	Hard		Cement		Sheet		0		0		6	Treated pipe-borne water		Treated pipe-borne water		Yes	1	Yes	1	No		No		Yes	2	Unchecked	Unchecked	Unchecked		Yes	1	No		Yes	1	No		No		No	No		No
S20-S0425-KU		10	0	gh	1	6	Hard		Cement		Sheet		0		0		1	Treated pipe-borne water		Treated pipe-borne water		Yes	1	No		No		No		Yes	2	Unchecked	Unchecked	Unchecked		No		No		No		No		No		No	No		No
S20-S0425-KU		10	0	gh	1	6	Hard		Cement		Sheet		0		0		1	Treated pipe-borne water		Treated pipe-borne water		Yes	1	No		No		No		Yes	2	Unchecked	Unchecked	Unchecked		No		No		No		No		No		No	No		No
S20-S0419-KU		10	0	gh	1	2	Hard		Cement		Sheet		0		0		1	Treated pipe-borne water		Treated pipe-borne water		Yes	1	Yes	1	No		No		Yes	2	Unchecked	Unchecked	Unchecked		No		No		No		No		No		No	No		No
S20-S0419-KU		10	0	gh	1	2	Hard		Cement		Sheet		0		0		1	Treated pipe-borne water		Treated pipe-borne water		Yes	1	Yes	1	No		No		Yes	2	Unchecked	Unchecked	Unchecked		No		No		No		No		No		No	No		No
S20-S0112-KU		8	0	gh	1	7	Hard		Tiles		Sheet		0		0		3	Treated pipe-borne water		Treated pipe-borne water		Yes	2	Yes	2	Yes	2	No		Yes	6	Unchecked	Unchecked	Unchecked		Yes	1	No		Yes	2	No		No		No	No		No
S20-S0112-KU		8	0	gh	1	7	Hard		Tiles		Sheet		0		0		3	Treated pipe-borne water		Treated pipe-borne water		Yes	2	Yes	2	Yes	2	No		Yes	6	Unchecked	Unchecked	Unchecked		Yes	1	No		Yes	2	No		No		No	No		No
S20-S0427-KU		10	0	gh	1	15	Hard		Cement		Sheet		0		0		15	Treated pipe-borne water		Treated pipe-borne water		Yes	1	Yes	1	No		No		Yes	15	Unchecked	Unchecked	Unchecked		Yes	3	No		Yes	3	No		No		No	No		No
S20-S0427-KU		10	0	gh	1	15	Hard		Cement		Sheet		0		0		15	Treated pipe-borne water		Treated pipe-borne water		Yes	1	Yes	1	No		No		Yes	15	Unchecked	Unchecked	Unchecked		Yes	3	No		Yes	3	No		No		No	No		No
S20-S0427-KU		10	0	gh	1	15	Hard		Cement		Sheet		0		0		15	Treated pipe-borne water		Treated pipe-borne water		Yes	1	Yes	1	No		No		Yes	15	Unchecked	Unchecked	Unchecked		Yes	3	No		Yes	3	No		No		No	No		No
S20-S0081-KU		3	0	gh	1	4	Hard		Cement		Sheet		0		0		10	Treated pipe-borne water		Treated pipe-borne water		Yes	2	Yes	1	Yes	1	No		Yes	2	Unchecked	Unchecked	Unchecked		Yes	1	No		No		No		No		No	No		No
S20-S0081-KU		3	0	gh	1	4	Hard		Cement		Sheet		0		0		10	Treated pipe-borne water		Treated pipe-borne water		Yes	2	Yes	1	Yes	1	No		Yes	2	Unchecked	Unchecked	Unchecked		Yes	1	No		No		No		No		No	No		No
S20-S0081-KU		3	0	gh	1	4	Hard		Cement		Sheet		0		0		10	Treated pipe-borne water		Treated pipe-borne water		Yes	2	Yes	1	Yes	1	No		Yes	2	Unchecked	Unchecked	Unchecked		Yes	1	No		No		No		No		No	No		No
S20-S0106-KU		3	0	gh	1	1	Hard		Cement		Sheet		0		1		1	Treated pipe-borne water		Treated pipe-borne water		Yes	1	Yes	1	No		No		Yes	1	Unchecked	Unchecked	Unchecked		Yes	1	No		Yes	1	No		No		No	No		No
S20-S0035-KU		3	0	gh	1	14	Hard		Cement		Sheet		0		0		4	Treated pipe-borne water		Ordinary well		No		No		No		No		Yes	5	Unchecked	Unchecked	Unchecked		No		No		No		No		No		No	No		No
S20-S0035-KU		3	0	gh	1	14	Hard		Cement		Sheet		0		0		4	Treated pipe-borne water		Ordinary well		No		No		No		No		Yes	5	Unchecked	Unchecked	Unchecked		No		No		No		No		No		No	No		No
S20-S0035-KU		3	0	gh	1	14	Hard		Cement		Sheet		0		0		4	Treated pipe-borne water		Ordinary well		No		No		No		No		Yes	5	Unchecked	Unchecked	Unchecked		No		No		No		No		No		No	No		No
S20-S0035-KU		3	0	gh	1	14	Hard		Cement		Sheet		0		0		4	Treated pipe-borne water		Ordinary well		No		No		No		No		Yes	5	Unchecked	Unchecked	Unchecked		No		No		No		No		No		No	No		No
S20-S0035-KU		3	0	gh	1	14	Hard		Cement		Sheet		0		0		4	Treated pipe-borne water		Ordinary well		No		No		No		No		Yes	5	Unchecked	Unchecked	Unchecked		No		No		No		No		No		No	No		No
S20-S0030-KU		3	0	gh	1	5	Hard		Other		Sheet		0		1		2	Treated pipe-borne water		Treated pipe-borne water		Yes	1	Yes	1	Yes	1	No		Yes	2	Unchecked	Unchecked	Unchecked		Yes	1	No		Yes	1	No		No		No	No		No
S20-S0100-KU		3	1	gh	1	7	Hard		Cement		Sheet		0		1		3	Treated pipe-borne water		Mechanical well		Yes	1	Yes	1	No		No		Yes	3	Unchecked	Unchecked	Unchecked		Yes	1	No		Yes	2	No		No		No	No		No
S20-S0077-KU		3	0	gh	1	11							0		1		5	Ordinary well		Ordinary well		Yes	1	Yes	1	No		No		Yes	2	Unchecked	Unchecked	Unchecked		Yes	1	No		No		No		No		No	No		No
S20-S0008-KU		3	0	gh	1	8	Hard		Cement		Tiles		0		0		6	Mechanical well		Mechanical well		No		Yes	1	Yes	1	No		Yes	1	Unchecked	Unchecked	Unchecked		No		No		No		No		No		No	No		Yes
S20-S0034-KU		3	0	gh	1	10	Hard		Cement		Sheet		0		0		5	Treated pipe-borne water		Treated pipe-borne water		Yes	3	Yes	3	No		No		Yes	6	Unchecked	Unchecked	Unchecked		Yes	2	No		Yes	1	No		No		No	No		No
S20-S0152-KU		8	0	gh	1	6	Hard		Other		Sheet		0		1		2	Treated pipe-borne water		Treated pipe-borne water		No		Yes	1	Yes	1	No		Yes	3	Checked	Unchecked	Unchecked		Yes	1	No		No		No		No		No	No		No
S20-S0126-KU		8	0	gh	1	2	Hard		Cement		Sheet		0		1		5	Treated pipe-borne water		Treated pipe-borne water		No		Yes	2	No		No		Yes	1	Checked	Unchecked	Unchecked		Yes	2	No		Yes	1	Yes	1	No		No	No		No
S20-S0162-KU		8	0	gh	1	5	Hard		Natural floor/earth/sand		Sheet		0		1		1	Treated pipe-borne water		Treated pipe-borne water		No		Yes	1	No		No		Yes	1	Unchecked	Checked	Unchecked		Yes	1	No		No		No		No		No	No		No
S20-S0162-KU		8	0	gh	1	5	Hard		Natural floor/earth/sand		Sheet		0		1		1	Treated pipe-borne water		Treated pipe-borne water		No		Yes	1	No		No		Yes	1	Unchecked	Checked	Unchecked		Yes	1	No		No		No		No		No	No		No
S20-S0162-KU		8	0	gh	1	5	Hard		Natural floor/earth/sand		Sheet		0		1		1	Treated pipe-borne water		Treated pipe-borne water		No		Yes	1	No		No		Yes	1	Unchecked	Checked	Unchecked		Yes	1	No		No		No		No		No	No		No
S20-S0162-KU		8	0	gh	1	5	Hard		Natural floor/earth/sand		Sheet		0		1		1	Treated pipe-borne water		Treated pipe-borne water		No		Yes	1	No		No		Yes	1	Unchecked	Checked	Unchecked		Yes	1	No		No		No		No		No	No		No
S20-S0082-KU		3	0	gh	1	8	Hard		Natural floor/earth/sand		Sheet		0		1		2	Treated pipe-borne water		Treated pipe-borne water		Yes	2	Yes	1	Yes	1	No		Yes	3	Checked	Unchecked	Unchecked		Yes	1	No		No		Yes	1	No		No	No		No
S20-S0082-KU		3	0	gh	1	8	Hard		Natural floor/earth/sand		Sheet		0		1		2	Treated pipe-borne water		Treated pipe-borne water		Yes	2	Yes	1	Yes	1	No		Yes	3	Checked	Unchecked	Unchecked		Yes	1	No		No		Yes	1	No		No	No		No
S20-S0082-KU		3	0	gh	1	8	Hard		Natural floor/earth/sand		Sheet		0		1		2	Treated pipe-borne water		Treated pipe-borne water		Yes	2	Yes	1	Yes	1	No		Yes	3	Checked	Unchecked	Unchecked		Yes	1	No		No		Yes	1	No		No	No		No
S20-S0063-KU		3	0	gh	1	5	Hard		Cement		Sheet		0		2		3	Treated pipe-borne water		Treated pipe-borne water		Yes	1	Yes	1	No		No		Yes	4	Unchecked	Checked	Unchecked		Yes	1	No		No		Yes	1	No		No	No		No
S20-S0063-KU		3	0	gh	1	5	Hard		Cement		Sheet		0		2		3	Treated pipe-borne water		Treated pipe-borne water		Yes	1	Yes	1	No		No		Yes	4	Unchecked	Checked	Unchecked		Yes	1	No		No		Yes	1	No		No	No		No
S20-S0039-KU		3	0	gh	1	3	Hard		Tiles		Sheet		0		2		4	Treated pipe-borne water		Ordinary well		Yes	1	Yes	1	No		No		Yes	1	Checked	Unchecked	Unchecked		Yes	1	No		Yes	1	No		No		No	No		No
S20-S0096-KU		3	0	gh	1	8	Hard		Cement		Sheet		0		1		1	Treated pipe-borne water		Treated pipe-borne water		No		Yes	1	No		No		Yes	3	Checked	Checked	Unchecked		No		No		No		No		No		No	No		No
S20-S0096-KU		3	0	gh	1	8	Hard		Cement		Sheet		0		1		1	Treated pipe-borne water		Treated pipe-borne water		No		Yes	1	No		No		Yes	3	Checked	Checked	Unchecked		No		No		No		No		No		No	No		No
S20-S0096-KU		3	0	gh	1	8	Hard		Cement		Sheet		0		1		1	Treated pipe-borne water		Treated pipe-borne water		No		Yes	1	No		No		Yes	3	Checked	Checked	Unchecked		No		No		No		No		No		No	No		No
S20-S0037-KU		3	0	gh	1	6	Hard		Cement		Sheet		0		0		3	Treated pipe-borne water		Treated pipe-borne water		Yes	1	Yes	2	No		No		Yes	1	Unchecked	Checked	Unchecked		Yes	1	No		No		No		No		No	No		Yes
S20-S0037-KU		3	0	gh	1	6	Hard		Cement		Sheet		0		0		3	Treated pipe-borne water		Treated pipe-borne water		Yes	1	Yes	2	No		No		Yes	1	Unchecked	Checked	Unchecked		Yes	1	No		No		No		No		No	No		Yes
S20-S0071-KU		3	0	gh	1	6	Hard		Cement		Sheet		0		1		8	Treated pipe-borne water		Ordinary well		Yes	1	Yes	2	No		No		Yes	1	Checked	Unchecked	Unchecked		Yes	3	No		Yes	1	No		No		No	No		Yes
S20-S0071-KU		3	0	gh	1	6	Hard		Cement		Sheet		0		1		8	Treated pipe-borne water		Ordinary well		Yes	1	Yes	2	No		No		Yes	1	Checked	Unchecked	Unchecked		Yes	3	No		Yes	1	No		No		No	No		Yes
S20-S0071-KU		3	0	gh	1	6	Hard		Cement		Sheet		0		1		8	Treated pipe-borne water		Ordinary well		Yes	1	Yes	2	No		No		Yes	1	Checked	Unchecked	Unchecked		Yes	3	No		Yes	1	No		No		No	No		Yes
S20-S0071-KU		3	0	gh	1	6	Hard		Cement		Sheet		0		1		8	Treated pipe-borne water		Ordinary well		Yes	1	Yes	2	No		No		Yes	1	Checked	Unchecked	Unchecked		Yes	3	No		Yes	1	No		No		No	No		Yes
S20-S0151-KU		8	0	gh	1	2	Hard		Cement		Sheet		0		0		1	Treated pipe-borne water		Reservoir collecting rain water		Yes	2	No		No		No		No		Unchecked	Unchecked	Unchecked		No		No		No		No		No		No	No		No
S20-S0159-KU		8	0	gh	1	8	Hard		Cement		Concrete		0		0		6	Treated pipe-borne water		Treated pipe-borne water		Yes	1	Yes	3	No		No		Yes	4	Checked	Checked	Unchecked		Yes	2	No		Yes		No		No		No	No		No
S20-S0159-KU		8	0	gh	1	8	Hard		Cement		Concrete		0		0		6	Treated pipe-borne water		Treated pipe-borne water		Yes	1	Yes	3	No		No		Yes	4	Checked	Checked	Unchecked		Yes	2	No		Yes		No		No		No	No		No
S20-S0159-KU		8	0	gh	1	8	Hard		Cement		Concrete		0		0		6	Treated pipe-borne water		Treated pipe-borne water		Yes	1	Yes	3	No		No		Yes	4	Checked	Checked	Unchecked		Yes	2	No		Yes		No		No		No	No		No
S20-S0114-KU		8	0	gh	1	2	Hard		Other		Sheet		0		0		1	Treated pipe-borne water		Treated pipe-borne water		No		Yes	1	No		No		Yes	1	Unchecked	Checked	Unchecked		Yes	1	No		No		No		No		No	No		No
S20-S0115-KU		8	0	gh	1	3	Hard		Other		Sheet		0		0		1	Mechanical well		Mechanical well		Yes	1	Yes	1	No		No		Yes	1	Unchecked	Checked	Unchecked		Yes	1	Yes	1	No		No		No		No	No		No
S20-S0084-KU		3	0	gh	1	5	Hard		Cement		Sheet		0		0		5	Treated pipe-borne water		Treated pipe-borne water		Yes	1	Yes	1	No		No		Yes	1	Checked	Unchecked	Unchecked		No		No		Yes	1	No		No		No	No		No
S20-S0084-KU		3	0	gh	1	5	Hard		Cement		Sheet		0		0		5	Treated pipe-borne water		Treated pipe-borne water		Yes	1	Yes	1	No		No		Yes	1	Checked	Unchecked	Unchecked		No		No		Yes	1	No		No		No	No		No
S20-S0084-KU		3	0	gh	1	5	Hard		Cement		Sheet		0		0		5	Treated pipe-borne water		Treated pipe-borne water		Yes	1	Yes	1	No		No		Yes	1	Checked	Unchecked	Unchecked		No		No		Yes	1	No		No		No	No		No
S20-S0047-KU		3	0	gh	1	4	Hard		Rudimentary floor		Sheet		0		1		4	Treated pipe-borne water		Treated pipe-borne water		No		Yes	1	No		No		Yes	1	Unchecked	Checked	Unchecked		No		No		Yes	1	No		No		No	No		No
S20-S0102-KU		3	0	gh	1	3	Hard		Sand		Sheet		0		1		6	Mechanical well		Mechanical well		Yes	1	Yes	1	No		No		Yes	4	Checked	Unchecked	Unchecked		Yes	1	No		Yes	1	No		No		No	No		No
S20-S0036-KU		3	0	gh	1	6	Hard		Cement		Sheet		0		1		4	Treated pipe-borne water		Treated pipe-borne water		No		Yes	1	Yes	1	No		Yes	5	Checked	Unchecked	Unchecked		Yes	1	No		Yes	1	Yes	1	No		No	No		No
S20-S0036-KU		3	0	gh	1	6	Hard		Cement		Sheet		0		1		4	Treated pipe-borne water		Treated pipe-borne water		No		Yes	1	Yes	1	No		Yes	5	Checked	Unchecked	Unchecked		Yes	1	No		Yes	1	Yes	1	No		No	No		No
S20-S0131-KU		8	0	gh	1	7	Hard		Tiles		Sheet		0		0		5	Treated pipe-borne water		Treated pipe-borne water		No		Yes	1	No		No		Yes	3	Checked	Checked	Unchecked		Yes	1	No		No		No		No		No	No		No
S20-S0131-KU		8	0	gh	1	7	Hard		Tiles		Sheet		0		0		5	Treated pipe-borne water		Treated pipe-borne water		No		Yes	1	No		No		Yes	3	Checked	Checked	Unchecked		Yes	1	No		No		No		No		No	No		No
S20-S0131-KU		8	0	gh	1	7	Hard		Tiles		Sheet		0		0		5	Treated pipe-borne water		Treated pipe-borne water		No		Yes	1	No		No		Yes	3	Checked	Checked	Unchecked		Yes	1	No		No		No		No		No	No		No
S20-S0427-KU		10	0	gh	1	15	Hard		Cement		Sheet		0		0		15	Treated pipe-borne water		Treated pipe-borne water		Yes	1	Yes	1	No		No		Yes	15	Unchecked	Unchecked	Unchecked		Yes	3	No		Yes	3	No		No		No	No		No
S20-S0427-KU		10	0	gh	1	15	Hard		Cement		Sheet		0		0		15	Treated pipe-borne water		Treated pipe-borne water		Yes	1	Yes	1	No		No		Yes	15	Unchecked	Unchecked	Unchecked		Yes	3	No		Yes	3	No		No		No	No		No
S20-S0427-KU		10	0	gh	1	15	Hard		Cement		Sheet		0		0		15	Treated pipe-borne water		Treated pipe-borne water		Yes	1	Yes	1	No		No		Yes	15	Unchecked	Unchecked	Unchecked		Yes	3	No		Yes	3	No		No		No	No		No
S20-S0427-KU		10	0	gh	1	15	Hard		Cement		Sheet		0		0		15	Treated pipe-borne water		Treated pipe-borne water		Yes	1	Yes	1	No		No		Yes	15	Unchecked	Unchecked	Unchecked		Yes	3	No		Yes	3	No		No		No	No		No
S20-S0427-KU		10	0	gh	1	15	Hard		Cement		Sheet		0		0		15	Treated pipe-borne water		Treated pipe-borne water		Yes	1	Yes	1	No		No		Yes	15	Unchecked	Unchecked	Unchecked		Yes	3	No		Yes	3	No		No		No	No		No
S20-S0427-KU		10	0	gh	1	15	Hard		Cement		Sheet		0		0		15	Treated pipe-borne water		Treated pipe-borne water		Yes	1	Yes	1	No		No		Yes	15	Unchecked	Unchecked	Unchecked		Yes	3	No		Yes	3	No		No		No	No		No
S20-S0427-KU		10	0	gh	1	15	Hard		Cement		Sheet		0		0		15	Treated pipe-borne water		Treated pipe-borne water		Yes	1	Yes	1	No		No		Yes	15	Unchecked	Unchecked	Unchecked		Yes	3	No		Yes	3	No		No		No	No		No
S20-S0427-KU		10	0	gh	1	15	Hard		Cement		Sheet		0		0		15	Treated pipe-borne water		Treated pipe-borne water		Yes	1	Yes	1	No		No		Yes	15	Unchecked	Unchecked	Unchecked		Yes	3	No		Yes	3	No		No		No	No		No
S20-S0427-KU		10	0	gh	1	15	Hard		Cement		Sheet		0		0		15	Treated pipe-borne water		Treated pipe-borne water		Yes	1	Yes	1	No		No		Yes	15	Unchecked	Unchecked	Unchecked		Yes	3	No		Yes	3	No		No		No	No		No
S20-S0427-KU		10	0	gh	1	15	Hard		Cement		Sheet		0		0		15	Treated pipe-borne water		Treated pipe-borne water		Yes	1	Yes	1	No		No		Yes	15	Unchecked	Unchecked	Unchecked		Yes	3	No		Yes	3	No		No		No	No		No
S20-S0420-KU		10	0	gh	1	4	Hard		Cement		Sheet		0		0		4	Treated pipe-borne water		Treated pipe-borne water		Yes	1	Yes	1	No		Yes	1	Yes	3	Unchecked	Unchecked	Unchecked		Yes	1	No		No		No		No		No	No		No
S20-S0420-KU		10	0	gh	1	4	Hard		Cement		Sheet		0		0		4	Treated pipe-borne water		Treated pipe-borne water		Yes	1	Yes	1	No		Yes	1	Yes	3	Unchecked	Unchecked	Unchecked		Yes	1	No		No		No		No		No	No		No
S20-S0420-KU		10	0	gh	1	4	Hard		Cement		Sheet		0		0		4	Treated pipe-borne water		Treated pipe-borne water		Yes	1	Yes	1	No		Yes	1	Yes	3	Unchecked	Unchecked	Unchecked		Yes	1	No		No		No		No		No	No		No
S20-S0420-KU		10	0	gh	1	4	Hard		Cement		Sheet		0		0		4	Treated pipe-borne water		Treated pipe-borne water		Yes	1	Yes	1	No		Yes	1	Yes	3	Unchecked	Unchecked	Unchecked		Yes	1	No		No		No		No		No	No		No
S20-S0435-KU		10	0	gh	1	2	Hard		Other		Concrete		2		0		3	Treated pipe-borne water		Treated pipe-borne water		Yes	1	Yes	1	No		Yes	1	Yes	4	Checked	Unchecked	Unchecked		Yes	3	No		No		No		Yes	1	No	No		No
S20-S0435-KU		10	0	gh	1	2	Hard		Other		Concrete		2		0		3	Treated pipe-borne water		Treated pipe-borne water		Yes	1	Yes	1	No		Yes	1	Yes	4	Checked	Unchecked	Unchecked		Yes	3	No		No		No		Yes	1	No	No		No
S20-S0442-KU		10	0	gh	1	7	Hard		Cement		Sheet		0		0		1	Ordinary well		Ordinary well		Yes	1	Yes	1	Yes	1	No		Yes	4	Checked	Checked	Unchecked		Yes	1	Yes	1	Yes	1	No		No		No	Yes	1	Yes
S20-S0442-KU		10	0	gh	1	7	Hard		Cement		Sheet		0		0		1	Ordinary well		Ordinary well		Yes	1	Yes	1	Yes	1	No		Yes	4	Checked	Checked	Unchecked		Yes	1	Yes	1	Yes	1	No		No		No	Yes	1	Yes
S20-S0423-KU		10	0	gh	1	3	Hard		Natural floor/earth/sand		Sheet		0		0		1	Treated pipe-borne water		Treated pipe-borne water		Yes	1	Yes	1	No		No		Yes	1	Checked	Unchecked	Unchecked		Yes	1	No		No		No		No		No	No		No
S20-S0410-KU		10	1	gh	1	20	Hard		Cement		Sheet		0		0		8	Treated pipe-borne water		Treated pipe-borne water		No		Yes	1	No		No		Yes		Checked	Unchecked	Unchecked		Yes	1	No		Yes	3	No		No		No	No		No
S20-S0410-KU		10	1	gh	1	20	Hard		Cement		Sheet		0		0		8	Treated pipe-borne water		Treated pipe-borne water		No		Yes	1	No		No		Yes		Checked	Unchecked	Unchecked		Yes	1	No		Yes	3	No		No		No	No		No
S20-S0410-KU		10	1	gh	1	20	Hard		Cement		Sheet		0		0		8	Treated pipe-borne water		Treated pipe-borne water		No		Yes	1	No		No		Yes		Checked	Unchecked	Unchecked		Yes	1	No		Yes	3	No		No		No	No		No
S20-S0452-KU		10	0	gh	1	2	Hard		Tiles		Sheet		0		2		2	Treated pipe-borne water		Treated pipe-borne water		No		Yes	1	No		No		Yes	3	Checked	Unchecked	Unchecked		Yes	1	No		No		No		No		No	Yes	1	No
S20-S0417-KU		10	1	gh	1	4	Hard		Cement		Sheet		0		1		1	Mechanical well		Mechanical well		Yes	1	Yes	1	Yes	1	No		Yes	2	Checked	Unchecked	Unchecked		Yes	1	No		Yes	1	No		No		No	No		No
S20-S0417-KU		10	1	gh	1	4	Hard		Cement		Sheet		0		1		1	Mechanical well		Mechanical well		Yes	1	Yes	1	Yes	1	No		Yes	2	Checked	Unchecked	Unchecked		Yes	1	No		Yes	1	No		No		No	No		No
S20-S0448-KU		10	0	gh	1	4	Hard		Cement		Sheet		0		1		1	Treated pipe-borne water		Treated pipe-borne water		Yes	1	Yes	1	No		No		Yes	2	Checked	Unchecked	Unchecked		Yes	1	No		No		No		No		No	No		No
S20-S0429-KU		10	0	gh	1	1	Hard		Cement		Sheet		0		0		1	Treated pipe-borne water		Treated pipe-borne water		Yes	1	No		No		No		Yes	1	Checked	Unchecked	Unchecked		Yes	1	No		Yes	1	No		No		No	No		No
S20-S0430-KU		10	0	gh	1	1	Hard		Cement		Sheet		0		0		1	Treated pipe-borne water		Treated pipe-borne water		Yes	1	Yes	1	No		No		Yes	1	Unchecked	Checked	Unchecked		Yes	1	No		No		No		No		No	No		Yes
S20-S0140-KU		8	0	gh	1	6	Hard		Cement		Sheet		0				10	Treated pipe-borne water		Treated pipe-borne water		Yes	4	Yes	1	No		No		Yes	5	Checked	Unchecked	Unchecked		Yes	1	No		Yes	1	No		No		No	No		No
S20-S0140-KU		8	0	gh	1	6	Hard		Cement		Sheet		0				10	Treated pipe-borne water		Treated pipe-borne water		Yes	4	Yes	1	No		No		Yes	5	Checked	Unchecked	Unchecked		Yes	1	No		Yes	1	No		No		No	No		No
S20-S0140-KU		8	0	gh	1	6	Hard		Cement		Sheet		0				10	Treated pipe-borne water		Treated pipe-borne water		Yes	4	Yes	1	No		No		Yes	5	Checked	Unchecked	Unchecked		Yes	1	No		Yes	1	No		No		No	No		No
S20-S0140-KU		8	0	gh	1	6	Hard		Cement		Sheet		0				10	Treated pipe-borne water		Treated pipe-borne water		Yes	4	Yes	1	No		No		Yes	5	Checked	Unchecked	Unchecked		Yes	1	No		Yes	1	No		No		No	No		No
S20-S0140-KU		8	0	gh	1	6	Hard		Cement		Sheet		0				10	Treated pipe-borne water		Treated pipe-borne water		Yes	4	Yes	1	No		No		Yes	5	Checked	Unchecked	Unchecked		Yes	1	No		Yes	1	No		No		No	No		No
S20-S0128-KU		8	0	gh	1	5	Hard		Tiles		Sheet		0		0		4	Treated pipe-borne water		Treated pipe-borne water		Yes	4	Yes	4	Yes	2	No		Yes	4	Unchecked	Checked	Unchecked		Yes	3	No		Yes	2	Yes	2	No		No	No		Yes
S20-S0148-KU		8	0	gh	1	7	Hard		Other		Sheet		0		1		5	Treated pipe-borne water		Treated pipe-borne water		No		Yes	5			No		Yes	7	Checked	Unchecked	Unchecked		Yes	3	Yes	1	Yes	1	No		No		No	No		No
S20-S0148-KU		8	0	gh	1	7	Hard		Other		Sheet		0		1		5	Treated pipe-borne water		Treated pipe-borne water		No		Yes	5			No		Yes	7	Checked	Unchecked	Unchecked		Yes	3	Yes	1	Yes	1	No		No		No	No		No
S20-S0148-KU		8	0	gh	1	7	Hard		Other		Sheet		0		1		5	Treated pipe-borne water		Treated pipe-borne water		No		Yes	5			No		Yes	7	Checked	Unchecked	Unchecked		Yes	3	Yes	1	Yes	1	No		No		No	No		No
S20-S0148-KU		8	0	gh	1	7	Hard		Other		Sheet		0		1		5	Treated pipe-borne water		Treated pipe-borne water		No		Yes	5			No		Yes	7	Checked	Unchecked	Unchecked		Yes	3	Yes	1	Yes	1	No		No		No	No		No
S20-S0148-KU		8	0	gh	1	7	Hard		Other		Sheet		0		1		5	Treated pipe-borne water		Treated pipe-borne water		No		Yes	5			No		Yes	7	Checked	Unchecked	Unchecked		Yes	3	Yes	1	Yes	1	No		No		No	No		No
S20-S0148-KU		8	0	gh	1	7	Hard		Other		Sheet		0		1		5	Treated pipe-borne water		Treated pipe-borne water		No		Yes	5			No		Yes	7	Checked	Unchecked	Unchecked		Yes	3	Yes	1	Yes	1	No		No		No	No		No
S20-S0148-KU		8	0	gh	1	7	Hard		Other		Sheet		0		1		5	Treated pipe-borne water		Treated pipe-borne water		No		Yes	5			No		Yes	7	Checked	Unchecked	Unchecked		Yes	3	Yes	1	Yes	1	No		No		No	No		No
S20-S0444-KU		10	1	gh	1	31	Hard		Tiles		Sheet		0		0		6	Treated pipe-borne water		Treated pipe-borne water		Yes	3	Yes	18	Yes	1	No		Yes	20	Checked	Checked	Unchecked		Yes	5	No		Yes	5	Yes	3	No		No	No		Yes
S20-S0444-KU		10	1	gh	1	31	Hard		Tiles		Sheet		0		0		6	Treated pipe-borne water		Treated pipe-borne water		Yes	3	Yes	18	Yes	1	No		Yes	20	Checked	Checked	Unchecked		Yes	5	No		Yes	5	Yes	3	No		No	No		Yes
S20-S0444-KU		10	1	gh	1	31	Hard		Tiles		Sheet		0		0		6	Treated pipe-borne water		Treated pipe-borne water		Yes	3	Yes	18	Yes	1	No		Yes	20	Checked	Checked	Unchecked		Yes	5	No		Yes	5	Yes	3	No		No	No		Yes
S20-S0444-KU		10	1	gh	1	31	Hard		Tiles		Sheet		0		0		6	Treated pipe-borne water		Treated pipe-borne water		Yes	3	Yes	18	Yes	1	No		Yes	20	Checked	Checked	Unchecked		Yes	5	No		Yes	5	Yes	3	No		No	No		Yes
S20-S0444-KU		10	1	gh	1	31	Hard		Tiles		Sheet		0		0		6	Treated pipe-borne water		Treated pipe-borne water		Yes	3	Yes	18	Yes	1	No		Yes	20	Checked	Checked	Unchecked		Yes	5	No		Yes	5	Yes	3	No		No	No		Yes
S20-S0444-KU		10	1	gh	1	31	Hard		Tiles		Sheet		0		0		6	Treated pipe-borne water		Treated pipe-borne water		Yes	3	Yes	18	Yes	1	No		Yes	20	Checked	Checked	Unchecked		Yes	5	No		Yes	5	Yes	3	No		No	No		Yes
S20-S0437-KU		10	0	gh	1	7	Hard		Cement		Sheet		0		0		5	Treated pipe-borne water		Treated pipe-borne water		Yes	5	Yes	6	No		No		Yes	10	Checked	Checked	Unchecked		Yes	4	No		Yes	1	No		No		No	No		Yes
S20-S0437-KU		10	0	gh	1	7	Hard		Cement		Sheet		0		0		5	Treated pipe-borne water		Treated pipe-borne water		Yes	5	Yes	6	No		No		Yes	10	Checked	Checked	Unchecked		Yes	4	No		Yes	1	No		No		No	No		Yes
S20-S0437-KU		10	0	gh	1	7	Hard		Cement		Sheet		0		0		5	Treated pipe-borne water		Treated pipe-borne water		Yes	5	Yes	6	No		No		Yes	10	Checked	Checked	Unchecked		Yes	4	No		Yes	1	No		No		No	No		Yes
S20-S0437-KU		10	0	gh	1	7	Hard		Cement		Sheet		0		0		5	Treated pipe-borne water		Treated pipe-borne water		Yes	5	Yes	6	No		No		Yes	10	Checked	Checked	Unchecked		Yes	4	No		Yes	1	No		No		No	No		Yes
S20-S0421-KU		10	0	gh	1	12	Hard		Cement		Sheet		0		0		8	Treated pipe-borne water		Treated pipe-borne water		Yes	2	Yes	3	No		No		Yes	1	Checked	Unchecked	Unchecked		No		No		No		Yes	2	No		No	No		No
S20-S0421-KU		10	0	gh	1	12	Hard		Cement		Sheet		0		0		8	Treated pipe-borne water		Treated pipe-borne water		Yes	2	Yes	3	No		No		Yes	1	Checked	Unchecked	Unchecked		No		No		No		Yes	2	No		No	No		No
S20-S0421-KU		10	0	gh	1	12	Hard		Cement		Sheet		0		0		8	Treated pipe-borne water		Treated pipe-borne water		Yes	2	Yes	3	No		No		Yes	1	Checked	Unchecked	Unchecked		No		No		No		Yes	2	No		No	No		No
S20-S0421-KU		10	0	gh	1	12	Hard		Cement		Sheet		0		0		8	Treated pipe-borne water		Treated pipe-borne water		Yes	2	Yes	3	No		No		Yes	1	Checked	Unchecked	Unchecked		No		No		No		Yes	2	No		No	No		No
S20-S0421-KU		10	0	gh	1	12	Hard		Cement		Sheet		0		0		8	Treated pipe-borne water		Treated pipe-borne water		Yes	2	Yes	3	No		No		Yes	1	Checked	Unchecked	Unchecked		No		No		No		Yes	2	No		No	No		No
S20-S0421-KU		10	0	gh	1	12	Hard		Cement		Sheet		0		0		8	Treated pipe-borne water		Treated pipe-borne water		Yes	2	Yes	3	No		No		Yes	1	Checked	Unchecked	Unchecked		No		No		No		Yes	2	No		No	No		No
S20-S0409-KU		10	0	gh	1	11	Hard		Cement		Sheet		0		0		1	Treated pipe-borne water		Treated pipe-borne water		No		No		No		Yes	1	Yes	1	Unchecked	Checked	Unchecked		Yes	1	No		Yes	1	No		No		No	No		No
S20-S0411-KU		10	1	gh	1	4	Hard		Cement		Sheet		0		1		1	Treated pipe-borne water		Treated pipe-borne water		Yes	1	Yes	1	No		No		Yes	2	Checked	Unchecked	Unchecked		Yes	1	No		No		No		No		No	No		Yes
S20-S0411-KU		10	1	gh	1	4	Hard		Cement		Sheet		0		1		1	Treated pipe-borne water		Treated pipe-borne water		Yes	1	Yes	1	No		No		Yes	2	Checked	Unchecked	Unchecked		Yes	1	No		No		No		No		No	No		Yes
S20-S0416-KU		10	0	gh	1	6	Hard		Other		Sheet		2		2		2	Treated pipe-borne water		Treated pipe-borne water		Yes	1	Yes	3	No		No		Yes	6	Checked	Unchecked	Unchecked		Yes	3	No		Yes	1	Yes	1	Yes	1	No	No		Yes
S20-S0451-KU		10	0	gh	1		Semi-hard				Sheet		0		0		2	Ordinary well		Ordinary well		Yes	1	Yes	1	No		No		Yes	2	Checked	Unchecked	Unchecked		Yes	1	No		Yes		Yes	1	No		No	No		Yes
S20-S0451-KU		10	0	gh	1		Semi-hard				Sheet		0		0		2	Ordinary well		Ordinary well		Yes	1	Yes	1	No		No		Yes	2	Checked	Unchecked	Unchecked		Yes	1	No		Yes		Yes	1	No		No	No		Yes
S20-S0451-KU		10	0	gh	1		Semi-hard				Sheet		0		0		2	Ordinary well		Ordinary well		Yes	1	Yes	1	No		No		Yes	2	Checked	Unchecked	Unchecked		Yes	1	No		Yes		Yes	1	No		No	No		Yes
S20-S0451-KU		10	0	gh	1		Semi-hard				Sheet		0		0		2	Ordinary well		Ordinary well		Yes	1	Yes	1	No		No		Yes	2	Checked	Unchecked	Unchecked		Yes	1	No		Yes		Yes	1	No		No	No		Yes
S20-S0440-KU		10	0	gh	1	5	Hard		17		Sheet		0		0		4	Treated pipe-borne water		Treated pipe-borne water		Yes	1	Yes	1	No		No		Yes	1	Checked	Unchecked	Unchecked		Yes	1	No		Yes	1	No		No		No	No		No
S20-S0142-KU		8	0	gh	1	3	Hard		Cement		Sheet		0		0		1	Treated pipe-borne water		Treated pipe-borne water		Yes	1	Yes	1	No		No		Yes	3	Checked	Unchecked	Unchecked		Yes	1	No		Yes	1	Yes	2	No		No	No		Yes
S20-S0142-KU		8	0	gh	1	3	Hard		Cement		Sheet		0		0		1	Treated pipe-borne water		Treated pipe-borne water		Yes	1	Yes	1	No		No		Yes	3	Checked	Unchecked	Unchecked		Yes	1	No		Yes	1	Yes	2	No		No	No		Yes
S20-S0447-KU		10	0	gh	1	3	Hard		Cement		Sheet		0		0		3	Treated pipe-borne water		Treated pipe-borne water		Yes	1	Yes	1	No		No		Yes	3	Checked	Unchecked	Unchecked		Yes	1	No		Yes	1	No		No		No	No		No
S20-S0413-KU		10	0	gh	1	2	Hard		Other		Concrete		0		1		1	Ordinary well		Ordinary well		Yes	1	Yes	1	No		No		Yes	2	Checked	Unchecked	Unchecked		No		No		Yes	1	Yes	1	No		No	No		No
S20-S0129-KU		8	1	gh	1	3	Hard		Cement		Sheet		0		1		7	Mechanical well		Mechanical well		Yes	1	Yes	1	No		No		Yes	2	Checked	Checked	Unchecked		Yes	2	No		Yes	1	No		No		No	No		No
S20-S0138-KU		8	0	gh	1	5	Hard		Cement		Sheet		1		1		3	Treated pipe-borne water		Treated pipe-borne water		Yes	1	Yes	3	No		Yes	1	Yes	3	Checked	Unchecked	Unchecked		Yes	1	No		Yes	1	Yes	1	No		Yes	Yes	1	Yes
S20-S0138-KU		8	0	gh	1	5	Hard		Cement		Sheet		1		1		3	Treated pipe-borne water		Treated pipe-borne water		Yes	1	Yes	3	No		Yes	1	Yes	3	Checked	Unchecked	Unchecked		Yes	1	No		Yes	1	Yes	1	No		Yes	Yes	1	Yes
S20-S0138-KU		8	0	gh	1	5	Hard		Cement		Sheet		1		1		3	Treated pipe-borne water		Treated pipe-borne water		Yes	1	Yes	3	No		Yes	1	Yes	3	Checked	Unchecked	Unchecked		Yes	1	No		Yes	1	Yes	1	No		Yes	Yes	1	Yes
S20-S0138-KU		8	0	gh	1	5	Hard		Cement		Sheet		1		1		3	Treated pipe-borne water		Treated pipe-borne water		Yes	1	Yes	3	No		Yes	1	Yes	3	Checked	Unchecked	Unchecked		Yes	1	No		Yes	1	Yes	1	No		Yes	Yes	1	Yes
S20-S0154-KU		8	0	gh	1	8	Hard		Rudimentary floor		Sheet		0		0		1	Treated pipe-borne water		Treated pipe-borne water		Yes	1	Yes	1	No		No		Yes	2	Checked	Unchecked	Unchecked		Yes	1	No		Yes	1	No		No		Yes	No		Yes
S20-S0154-KU		8	0	gh	1	8	Hard		Rudimentary floor		Sheet		0		0		1	Treated pipe-borne water		Treated pipe-borne water		Yes	1	Yes	1	No		No		Yes	2	Checked	Unchecked	Unchecked		Yes	1	No		Yes	1	No		No		Yes	No		Yes
S20-S0116-KU		8	0	gh	1	3	Hard		Other		Sheet		0		0		1	Treated pipe-borne water		Treated pipe-borne water		No		Yes	1			No		Yes	1	Unchecked	Unchecked	Unchecked		Yes	1	No		Yes	1	No		No		No	No		No
S20-S0111-KU		8	0	gh	1	6	Hard		Other		Sheet		0		0		8	Mechanical well		Mechanical well		Yes	1	Yes	2	No		No		Yes	6	Checked	Unchecked	Unchecked		Yes	1	No		Yes	1	Yes	1	No		No	No		Yes
S20-S0150-KU		8	0	gh	1	3	Hard		Tiles		Sheet		0		1		5	Treated pipe-borne water		Treated pipe-borne water		Yes	1	Yes	1	No		No		Yes	3	Checked	Unchecked	Unchecked		Yes	2	No		Yes	1	No		No		No	No		No
S20-S0168-KU		8	1	gh	1	13	Hard		Cement		Sheet		0		0		8	Treated pipe-borne water		Treated pipe-borne water		Yes	8	Yes	4	Yes	3	No		Yes	8	Checked	Unchecked	Unchecked		Yes	3	No		Yes	2	No		No		No	No		Yes
S20-S0168-KU		8	1	gh	1	13	Hard		Cement		Sheet		0		0		8	Treated pipe-borne water		Treated pipe-borne water		Yes	8	Yes	4	Yes	3	No		Yes	8	Checked	Unchecked	Unchecked		Yes	3	No		Yes	2	No		No		No	No		Yes
S20-S0168-KU		8	1	gh	1	13	Hard		Cement		Sheet		0		0		8	Treated pipe-borne water		Treated pipe-borne water		Yes	8	Yes	4	Yes	3	No		Yes	8	Checked	Unchecked	Unchecked		Yes	3	No		Yes	2	No		No		No	No		Yes
S20-S0125-KU		8	0	gh	1	4	Hard		Tiles		Sheet		1	0	0		12	Treated pipe-borne water		Ordinary well		Yes	3	Yes	2	Yes	1	No		Yes	3	Checked	Unchecked	Unchecked		Yes	1	No		Yes	1	No		No		No	No		Yes
S20-S0125-KU		8	0	gh	1	4	Hard		Tiles		Sheet		1	0	0		12	Treated pipe-borne water		Ordinary well		Yes	3	Yes	2	Yes	1	No		Yes	3	Checked	Unchecked	Unchecked		Yes	1	No		Yes	1	No		No		No	No		Yes
S20-S0125-KU		8	0	gh	1	4	Hard		Tiles		Sheet		1	0	0		12	Treated pipe-borne water		Ordinary well		Yes	3	Yes	2	Yes	1	No		Yes	3	Checked	Unchecked	Unchecked		Yes	1	No		Yes	1	No		No		No	No		Yes
S20-S0118-KU		8	1	gh	1	5	Hard		Cement		Sheet		2		0		3	Reservoir collecting rain water		Treated pipe-borne water		Yes	3	Yes	3	No		No		Yes	5	Checked	Unchecked	Unchecked		Yes	1	No		Yes	2	No		No		Yes	Yes	1	Yes
S20-S0449-KU		10	0	gh	1	4	Hard		Tiles		Sheet		0		1		3	Treated pipe-borne water		Treated pipe-borne water		Yes	1	Yes	1	No		No		Yes	1	Unchecked	Checked	Unchecked		Yes		No		No		No		No		No	No		No
S20-S0414-KU		10	1	gh	1	4	Hard		Tiles		Sheet		0		0		2	Treated pipe-borne water		Treated pipe-borne water		No		Yes	1	No		No		Yes	2	Checked	Unchecked	Unchecked		No		No		Yes	1	No		No		No	No		No
S20-S0433-KU		10	0	gh	1	7	Hard		Other		Sheet		0		0		4	Treated pipe-borne water		Treated pipe-borne water		Yes	1	Yes	1	No		No		Yes	4	Checked	Unchecked	Unchecked		Yes	3	No		Yes	1	Yes	2	No		No	No		Yes
S20-S0412-KU		10	0	gh	1	5	Hard		Cement		Sheet		0		0		6	Treated pipe-borne water		Treated pipe-borne water		No		Yes	1	Yes	1	No		Yes	3	Checked	Checked	Unchecked		Yes	2	No		Yes		No		No		No	No		No
S20-S0507-KU		5	0	gh	1		Hard		Cement		Sheet		0		1		5	Mechanical well		Mechanical well		Yes	2	Yes	3	Yes	1	No		Yes	5	Checked	Unchecked	Unchecked		Yes	3	No		Yes	1	Yes	1	No		No	No		Yes
S20-S0533-KU		1	1	gh	1	3	Hard		Tiles		Beaten ground		0		1		1	Mechanical well		Mechanical well		Yes	1	Yes	1	No		No		Yes	3	Checked	Checked	Unchecked		Yes	1	No		Yes	1	No		No		No	No		No
S20-S0507-KU		5	0	gh	1		Hard		Cement		Sheet		0		1		5	Mechanical well		Mechanical well		Yes	2	Yes	3	Yes	1	No		Yes	5	Checked	Unchecked	Unchecked		Yes	3	No		Yes	1	Yes	1	No		No	No		Yes
S20-S0500-KU		5	0	gh	1	3	Hard		Cement		Sheet		0		0		2	Mechanical well		Mechanical well		Yes	1	Yes	1	No		No		Yes	2	Checked	Checked	Unchecked		Yes	1	No		No		No		No		No	No		No
S20-S0500-KU		5	0	gh	1	3	Hard		Cement		Sheet		0		0		2	Mechanical well		Mechanical well		Yes	1	Yes	1	No		No		Yes	2	Checked	Checked	Unchecked		Yes	1	No		No		No		No		No	No		No
S20-S0500-KU		5	0	gh	1	3	Hard		Cement		Sheet		0		0		2	Mechanical well		Mechanical well		Yes	1	Yes	1	No		No		Yes	2	Checked	Checked	Unchecked		Yes	1	No		No		No		No		No	No		No
S20-S0422-KU		10	0	gh	1	9	Hard		Cement		Sheet		0		1		5	Mechanical well		Mechanical well		Yes	1	Yes	4	No		No		Yes	8	Checked	Unchecked	Unchecked		Yes	4	No		Yes	3	No		No		No	Yes	1	Yes
S20-S0422-KU		10	0	gh	1	9	Hard		Cement		Sheet		0		1		5	Mechanical well		Mechanical well		Yes	1	Yes	4	No		No		Yes	8	Checked	Unchecked	Unchecked		Yes	4	No		Yes	3	No		No		No	Yes	1	Yes
S20-S0131-KU		8	0	gh	1	7	Hard		Tiles		Sheet		0		0		5	Treated pipe-borne water		Treated pipe-borne water		No		Yes	1	No		No		Yes	3	Checked	Checked	Unchecked		Yes	1	No		No		No		No		No	No		No
S20-S0105-KU		3	0	gh	1	4	Hard		Cement		Sheet		0		0		1	Treated pipe-borne water		Treated pipe-borne water		No		Yes	1	No		No		Yes	1	Unchecked	Checked	Unchecked		No		No		Yes	1	No		No		No	No		No
S20-S0062-KU		3	0	gh	1	13	Hard		Cement		Sheet		0		0		5	Treated pipe-borne water		Treated pipe-borne water		Yes	3	Yes	3	No		No		Yes	5	Checked	Unchecked	Unchecked		Yes	2	No		Yes	1	Yes	1	No		Yes	No		No
S20-S0062-KU		3	0	gh	1	13	Hard		Cement		Sheet		0		0		5	Treated pipe-borne water		Treated pipe-borne water		Yes	3	Yes	3	No		No		Yes	5	Checked	Unchecked	Unchecked		Yes	2	No		Yes	1	Yes	1	No		Yes	No		No
S20-S0062-KU		3	0	gh	1	13	Hard		Cement		Sheet		0		0		5	Treated pipe-borne water		Treated pipe-borne water		Yes	3	Yes	3	No		No		Yes	5	Checked	Unchecked	Unchecked		Yes	2	No		Yes	1	Yes	1	No		Yes	No		No
S20-S0062-KU		3	0	gh	1	13	Hard		Cement		Sheet		0		0		5	Treated pipe-borne water		Treated pipe-borne water		Yes	3	Yes	3	No		No		Yes	5	Checked	Unchecked	Unchecked		Yes	2	No		Yes	1	Yes	1	No		Yes	No		No
S20-S0062-KU		3	0	gh	1	13	Hard		Cement		Sheet		0		0		5	Treated pipe-borne water		Treated pipe-borne water		Yes	3	Yes	3	No		No		Yes	5	Checked	Unchecked	Unchecked		Yes	2	No		Yes	1	Yes	1	No		Yes	No		No
S20-S0062-KU		3	0	gh	1	13	Hard		Cement		Sheet		0		0		5	Treated pipe-borne water		Treated pipe-borne water		Yes	3	Yes	3	No		No		Yes	5	Checked	Unchecked	Unchecked		Yes	2	No		Yes	1	Yes	1	No		Yes	No		No
S20-S0119-KU		8	0	gh	1	6	Hard		Cement		Sheet		0		0		7	Mechanical well		Mechanical well		Yes	2	Yes	2	No		No		Yes	6	Checked	Checked	Unchecked		Yes	2	No		Yes	1	Yes	1	No		Yes	No		Yes
S20-S0119-KU		8	0	gh	1	6	Hard		Cement		Sheet		0		0		7	Mechanical well		Mechanical well		Yes	2	Yes	2	No		No		Yes	6	Checked	Checked	Unchecked		Yes	2	No		Yes	1	Yes	1	No		Yes	No		Yes
S20-S0139-KU		8	0	gh	1	4	Hard		Cement		Sheet		1	1	1		11	Treated pipe-borne water		Treated pipe-borne water		Yes	4	Yes	5	No		No		Yes	3	Unchecked	Checked	Unchecked		Yes	2	No		Yes	1	Yes	1	No		No	No		No
S20-S0139-KU		8	0	gh	1	4	Hard		Cement		Sheet		1	1	1		11	Treated pipe-borne water		Treated pipe-borne water		Yes	4	Yes	5	No		No		Yes	3	Unchecked	Checked	Unchecked		Yes	2	No		Yes	1	Yes	1	No		No	No		No
S20-S0139-KU		8	0	gh	1	4	Hard		Cement		Sheet		1	1	1		11	Treated pipe-borne water		Treated pipe-borne water		Yes	4	Yes	5	No		No		Yes	3	Unchecked	Checked	Unchecked		Yes	2	No		Yes	1	Yes	1	No		No	No		No
S20-S0139-KU		8	0	gh	1	4	Hard		Cement		Sheet		1	1	1		11	Treated pipe-borne water		Treated pipe-borne water		Yes	4	Yes	5	No		No		Yes	3	Unchecked	Checked	Unchecked		Yes	2	No		Yes	1	Yes	1	No		No	No		No
S20-S0153-KU		8	0	gh	1	2	Hard		Cement		Sheet		0				1	Treated pipe-borne water		Treated pipe-borne water		Yes	1	No		No		No		Yes	3	Checked	Unchecked	Unchecked		Yes	1	No		Yes	2	No		No		No	No		No
S20-S0171-KU		8	0	gh	1	4	Hard		Cement		Sheet		0		0		1	Treated pipe-borne water		Treated pipe-borne water		Yes	1	Yes	1	Yes	1	No		Yes	2	Checked	Checked	Unchecked		Yes	1	No		No		No		No		No	No		No
S20-S0135-KU		8	0	gh	1	7	Hard		Cement		Sheet		0		0		4	Treated pipe-borne water		Treated pipe-borne water		Yes	1	Yes	1	No		No		Yes	5	Checked	Checked	Unchecked		Yes	1	Yes	1	Yes	1	No		No		No	Yes	1	Yes
S20-S0120-KU		8	0	gh	1	4	Hard		Cement		Sheet		0				1	Treated pipe-borne water		Treated pipe-borne water		Yes	1	Yes	1	Yes	1	No		Yes	1	Unchecked	Checked	Unchecked		Yes	1	No		Yes	1	No		No		No	No		No
S20-S0120-KU		8	0	gh	1	4	Hard		Cement		Sheet		0				1	Treated pipe-borne water		Treated pipe-borne water		Yes	1	Yes	1	Yes	1	No		Yes	1	Unchecked	Checked	Unchecked		Yes	1	No		Yes	1	No		No		No	No		No
S20-S0488-KU		5	0	gh	1	3	Hard		Cement		Sheet		0		0		5	Treated pipe-borne water		Treated pipe-borne water		Yes	4	Yes	2	Yes	1	No		Yes	2	Checked	Unchecked	Unchecked		Yes	2	No		Yes	2	Yes	1	Yes	2	Yes	Yes	1	Yes
S20-S0488-KU		5	0	gh	1	3	Hard		Cement		Sheet		0		0		5	Treated pipe-borne water		Treated pipe-borne water		Yes	4	Yes	2	Yes	1	No		Yes	2	Checked	Unchecked	Unchecked		Yes	2	No		Yes	2	Yes	1	Yes	2	Yes	Yes	1	Yes
S20-S0503-KU		5	0	gh	1	6	Hard		Cement		Sheet		0		0		3	Ordinary well		Ordinary well		Yes	3	Yes	1	No		No		Yes	6	Checked	Checked	Unchecked		No		No		Yes	1	No		No		No	No		Yes
S20-S0503-KU		5	0	gh	1	6	Hard		Cement		Sheet		0		0		3	Ordinary well		Ordinary well		Yes	3	Yes	1	No		No		Yes	6	Checked	Checked	Unchecked		No		No		Yes	1	No		No		No	No		Yes
S20-S0469-KU		5	1	gh	1	2	Hard		Tiles		Other	Aluzinc	0				7	Mechanical well		Mechanical well		Yes	1	No		No		No		Yes	1	Unchecked	Checked	Unchecked		Yes	1	Yes	1	No		No		No		No	No		No
S20-S0491-KU		5	0	gh	1	6	Hard		Tiles		Concrete		0		1		6	Mechanical well		Mechanical well		Yes	1	Yes	1	Yes	1	Yes	1	Yes	3	Checked	Checked	Unchecked		Yes	1	No		Yes	1	No		No		No	No		Yes
S20-S0457-KU		5	0	gh	1	3	Hard		Cement		Beaten ground		0		0		3	Treated pipe-borne water		Mechanical well		Yes	1	Yes	1	Yes	1	No		Yes	2	Unchecked	Checked	Unchecked		Yes	1	No		Yes	1	Yes	1	No		No			Yes
S20-S0457-KU		5	0	gh	1	3	Hard		Cement		Beaten ground		0		0		3	Treated pipe-borne water		Mechanical well		Yes	1	Yes	1	Yes	1	No		Yes	2	Unchecked	Checked	Unchecked		Yes	1	No		Yes	1	Yes	1	No		No			Yes
S20-S0570-KU		1	0	gh	1	7	Hard		Cement		Sheet		0		2		2	Mechanical well		Mechanical well		Yes	1	Yes	1	No		No		Yes	4	Checked	Unchecked	Unchecked		Yes	1	No		Yes	1	Yes	1	Yes	1	No	Yes	1	No
S20-S0665-KU		1	0	gh	1	4	Hard		Tiles		Concrete		0		1		1	Mechanical well		Mechanical well		No		Yes	1	Yes	1	No		Yes	2	Checked	Checked	Unchecked		Yes	1	No		Yes	1	No		No		No	No		No
S20-S0665-KU		1	0	gh	1	4	Hard		Tiles		Concrete		0		1		1	Mechanical well		Mechanical well		No		Yes	1	Yes	1	No		Yes	2	Checked	Checked	Unchecked		Yes	1	No		Yes	1	No		No		No	No		No
S20-S0598-KU		1	0	gh	1	7	Hard		Cement		Concrete		0		0		3	Mechanical well		Mechanical well		Yes	2	Yes	1	Yes	1	No		Yes	6	Checked	Unchecked	Unchecked		Yes	1	Yes	1	Yes	1	No		No		Yes	Yes	1	Yes
S20-S0600-KU		1	0	gh	1	5	Hard		Other		Sheet		0		2		4	Mechanical well		Mechanical well		Yes	2	Yes	2	No		No		Yes	4	Checked	Checked	Unchecked		Yes	1	No		Yes	1	No		No		No	No		Yes
S20-S0600-KU		1	0	gh	1	5	Hard		Other		Sheet		0		2		4	Mechanical well		Mechanical well		Yes	2	Yes	2	No		No		Yes	4	Checked	Checked	Unchecked		Yes	1	No		Yes	1	No		No		No	No		Yes
S20-S0610-KU		1	0	gh	1	4	Hard		Cement		Sheet		0		2		2	Mechanical well		Mechanical well		No		Yes	2	No		No		Yes	3	Checked	Checked	Unchecked		No		No		No		No		No		No	No		No
S20-S0549-KU		1	1	gh	1	6	Hard		Other		Sheet		0		1		6	Mechanical well		Mechanical well		No		Yes	3	No		No		Yes	2	Checked	Unchecked	Unchecked		Yes	2	No		Yes	1	Yes	1	No		Yes	No		Yes
S20-S0628-KU		1	0	gh	1	5	Hard		Other		Sheet		0		0		6	Mechanical well		Mechanical well		Yes	1	Yes	4	Yes	2	No		Yes	4	Checked	Checked	Unchecked		Yes	8	No		Yes	2	Yes	2	No		Yes	No		Yes
S20-S0628-KU		1	0	gh	1	5	Hard		Other		Sheet		0		0		6	Mechanical well		Mechanical well		Yes	1	Yes	4	Yes	2	No		Yes	4	Checked	Checked	Unchecked		Yes	8	No		Yes	2	Yes	2	No		Yes	No		Yes
S20-S0608-KU		1	0	gh	1	8	Hard		Cement		Concrete		0		0		1	Mechanical well		Mechanical well		No		No		No		No		Yes	3	Unchecked	Checked	Unchecked		No		No		No		No		No		No	No		No
S20-S0608-KU		1	0	gh	1	8	Hard		Cement		Concrete		0		0		1	Mechanical well		Mechanical well		No		No		No		No		Yes	3	Unchecked	Checked	Unchecked		No		No		No		No		No		No	No		No
S20-S0629-KU		1	0	gh	1	5	Hard		Tiles		Concrete		0		1		2	Treated pipe-borne water		Treated pipe-borne water		Yes	1	Yes	2	No		No		Yes	7	Checked	Checked	Unchecked		Yes	1	Yes	1	Yes	1	No		No		No	No		Yes
S20-S0622-KU		1	0	gh	1	3	Hard		17		Other	No roof	0		1		1	Treated pipe-borne water		Treated pipe-borne water		Yes	1	No		No		No		Yes	1	Checked	Unchecked	Unchecked		No		No		No		No		No		No	No		No
S20-S0532-KU		1	0	gh	1	4	Hard		Other		Sheet		1	0	0		4	Mechanical well		Mechanical well		Yes	1	Yes	1	Yes	1	No		Yes	4	Checked	Checked	Unchecked		Yes	2	No		Yes	1	No		Yes	1	No	No		Yes
S20-S0475-KU		5	0	gh	1	4	Hard		Tiles		Sheet		0		1		6	Mechanical well		Mechanical well		Yes	2	Yes	2	Yes	2	No		Yes	4	Checked	Unchecked	Unchecked		Yes	4	No		Yes	2	No		No		Yes	No		Yes
S20-S0475-KU		5	0	gh	1	4	Hard		Tiles		Sheet		0		1		6	Mechanical well		Mechanical well		Yes	2	Yes	2	Yes	2	No		Yes	4	Checked	Unchecked	Unchecked		Yes	4	No		Yes	2	No		No		Yes	No		Yes
S20-S0475-KU		5	0	gh	1	4	Hard		Tiles		Sheet		0		1		6	Mechanical well		Mechanical well		Yes	2	Yes	2	Yes	2	No		Yes	4	Checked	Unchecked	Unchecked		Yes	4	No		Yes	2	No		No		Yes	No		Yes
S20-S0415-KU		10	0	gh	1		Hard		Natural floor/earth/sand		Sheet		0		0		12	Treated pipe-borne water		Treated pipe-borne water		Yes	5	Yes	12	No		No		Yes	12	Checked	Checked	Unchecked		Yes	3	No		Yes	4	Yes	1	No		No	Yes	1	Yes
S20-S0415-KU		10	0	gh	1		Hard		Natural floor/earth/sand		Sheet		0		0		12	Treated pipe-borne water		Treated pipe-borne water		Yes	5	Yes	12	No		No		Yes	12	Checked	Checked	Unchecked		Yes	3	No		Yes	4	Yes	1	No		No	Yes	1	Yes
S20-S0428-KU		10	1	gh	1	10	Hard		Cement		Sheet		0		0		10	Mechanical well		Mechanical well		Yes	1	Yes	7	No		No		Yes	10	Checked	Checked	Unchecked		Yes	6	No		Yes	4	Yes	1	No		No	No		Yes
S20-S0458-KU		5	0	gh	1	4	Hard		Tiles		Sheet		0		0		3	Mechanical well		Mechanical well		Yes	2	Yes	2	Yes	2	No		Yes	4	Checked	Unchecked	Unchecked		Yes	2	Yes	2	Yes	2	No		No		No	Yes	1	Yes
S20-S0508-KU		5	1	gh	1	2	Hard		Cement		Sheet		1		1		1	Mechanical well		Mechanical well		No		Yes	1	No		No		Yes	1	Checked	Unchecked	Unchecked		Yes	1	No		Yes	1	No		No		No	No		No
S20-S0510-KU		5	0	gh	1	2	Hard		Cement		Beaten ground		1		0		3	Treated pipe-borne water		Treated pipe-borne water		Yes	2	Yes	2	Yes	2	No		Yes	2	Checked	Checked	Unchecked		Yes	2	No		Yes	2	No		No		No	No		Yes
S20-S0484-KU		5	0	gh	1	6	Hard		Tiles		Sheet		0		1		4	Ordinary well		Ordinary well		No		Yes	1	No		No		Yes	3	Checked	Checked	Unchecked		Yes	1	No		No		No		No		Yes	No		No
S20-S0490-KU		5	0	gh	1	4	Hard		Tiles		Beaten ground		0		2		2	Mechanical well		Mechanical well		Yes	1	Yes	1	No		No		Yes	3	Checked	Unchecked	Unchecked		Yes	1	No		Yes	1	No		No		No	No		Yes
S20-S0490-KU		5	0	gh	1	4	Hard		Tiles		Beaten ground		0		2		2	Mechanical well		Mechanical well		Yes	1	Yes	1	No		No		Yes	3	Checked	Unchecked	Unchecked		Yes	1	No		Yes	1	No		No		No	No		Yes
S20-S0489-KU		5	0	gh	1	6	Hard		Cement		Sheet		0		1		1	Treated pipe-borne water		Treated pipe-borne water		No		Yes	1	No		No		Yes	1	Unchecked	Checked	Unchecked		No		No		No		Yes	1	No		No	No		No
S20-S0472-KU		5	0	gh	1	4	Hard		Tiles		Sheet		0		1		3	Ordinary well		Ordinary well		No		Yes	1	Yes	1	No		Yes	3	Checked	Checked	Unchecked		Yes	1	No		Yes	1	No		No		No	No		No
S20-S0472-KU		5	0	gh	1	4	Hard		Tiles		Sheet		0		1		3	Ordinary well		Ordinary well		No		Yes	1	Yes	1	No		Yes	3	Checked	Checked	Unchecked		Yes	1	No		Yes	1	No		No		No	No		No
S20-S0504-KU		5	0	gh	1	33	Hard		Cement		Sheet		0		1		6	Ordinary well		Ordinary well		Yes	1	Yes	1	No				Yes	8	Checked	Checked	Unchecked		No		No		Yes	1	Yes	1	No		No	No		No
S20-S0504-KU		5	0	gh	1	33	Hard		Cement		Sheet		0		1		6	Ordinary well		Ordinary well		Yes	1	Yes	1	No				Yes	8	Checked	Checked	Unchecked		No		No		Yes	1	Yes	1	No		No	No		No
S20-S0504-KU		5	0	gh	1	33	Hard		Cement		Sheet		0		1		6	Ordinary well		Ordinary well		Yes	1	Yes	1	No				Yes	8	Checked	Checked	Unchecked		No		No		Yes	1	Yes	1	No		No	No		No
S20-S0504-KU		5	0	gh	1	33	Hard		Cement		Sheet		0		1		6	Ordinary well		Ordinary well		Yes	1	Yes	1	No				Yes	8	Checked	Checked	Unchecked		No		No		Yes	1	Yes	1	No		No	No		No
S20-S0504-KU		5	0	gh	1	33	Hard		Cement		Sheet		0		1		6	Ordinary well		Ordinary well		Yes	1	Yes	1	No				Yes	8	Checked	Checked	Unchecked		No		No		Yes	1	Yes	1	No		No	No		No
S20-S0504-KU		5	0	gh	1	33	Hard		Cement		Sheet		0		1		6	Ordinary well		Ordinary well		Yes	1	Yes	1	No				Yes	8	Checked	Checked	Unchecked		No		No		Yes	1	Yes	1	No		No	No		No
S20-S0492-KU		5	0	gh	1	6	Hard		Cement		Sheet		0		1		8	Treated pipe-borne water		Treated pipe-borne water		Yes	6	Yes	6	Yes	3	No		Yes	6	Checked	Checked	Unchecked		Yes	3	No		Yes	3	Yes	1	No		No	No		Yes
S20-S0650-KU		1	0	gh	1	16	Hard		Cement		Beaten ground		0		1		6	Ordinary well		Ordinary well		No		Yes	3	No		No		Yes	10	Checked	Checked	Unchecked		Yes	3	No		Yes	1	Yes	2	Yes	2	No	Yes	1	Yes
S20-S0650-KU		1	0	gh	1	16	Hard		Cement		Beaten ground		0		1		6	Ordinary well		Ordinary well		No		Yes	3	No		No		Yes	10	Checked	Checked	Unchecked		Yes	3	No		Yes	1	Yes	2	Yes	2	No	Yes	1	Yes
S20-S0481-KU		5	0	gh	1	3	Hard		Other		Sheet		0		0		5	Mechanical well		Mechanical well		Yes	1	Yes	1	Yes	1	No		Yes	1	Checked	Unchecked	Unchecked		Yes	3	No		Yes	1	Yes	1	No		No	No		No
S20-S0623-KU		1	0	gh	1	5	Hard		Other		Sheet		2		2		5	Treated pipe-borne water		Treated pipe-borne water		Yes	4	Yes	4	No		No		Yes	5	Checked	Checked	Unchecked		Yes	1	No		Yes	1	Yes	4	No		No	No		Yes
S20-S0552-KU		1	0	gh	1	6	Hard		Cement		Sheet		0		0		3	Mechanical well		Mechanical well		Yes	2	No		No		No		Yes	3	Checked	Checked	Unchecked		No		No		No		No		No		No	No		No
S20-S0552-KU		1	0	gh	1	6	Hard		Cement		Sheet		0		0		3	Mechanical well		Mechanical well		Yes	2	No		No		No		Yes	3	Checked	Checked	Unchecked		No		No		No		No		No		No	No		No
S20-S0607-KU		1	1	gh	1	6	Hard		Other		Sheet		0		1		12	Treated pipe-borne water		Treated pipe-borne water		No		Yes	1	No		No		Yes	3	Checked	Checked	Unchecked		Yes		No		Yes	1	No				No	No		Yes
S20-S0607-KU		1	1	gh	1	6	Hard		Other		Sheet		0		1		12	Treated pipe-borne water		Treated pipe-borne water		No		Yes	1	No		No		Yes	3	Checked	Checked	Unchecked		Yes		No		Yes	1	No				No	No		Yes
S20-S0607-KU		1	1	gh	1	6	Hard		Other		Sheet		0		1		12	Treated pipe-borne water		Treated pipe-borne water		No		Yes	1	No		No		Yes	3	Checked	Checked	Unchecked		Yes		No		Yes	1	No				No	No		Yes
S20-S0607-KU		1	1	gh	1	6	Hard		Other		Sheet		0		1		12	Treated pipe-borne water		Treated pipe-borne water		No		Yes	1	No		No		Yes	3	Checked	Checked	Unchecked		Yes		No		Yes	1	No				No	No		Yes
S20-S0607-KU		1	1	gh	1	6	Hard		Other		Sheet		0		1		12	Treated pipe-borne water		Treated pipe-borne water		No		Yes	1	No		No		Yes	3	Checked	Checked	Unchecked		Yes		No		Yes	1	No				No	No		Yes
S20-S0607-KU		1	1	gh	1	6	Hard		Other		Sheet		0		1		12	Treated pipe-borne water		Treated pipe-borne water		No		Yes	1	No		No		Yes	3	Checked	Checked	Unchecked		Yes		No		Yes	1	No				No	No		Yes
S20-S0626-KU		1	0	gh	1	8	Hard		Other		Sheet		0		0		6	Treated pipe-borne water		Treated pipe-borne water		Yes	2	Yes	3	No		No		Yes	8	Checked	Checked	Unchecked		No		No		No		No		No		No	No		No
S20-S0622-KU		1	0	gh	1	3	Hard		17		Other	No roof	0		1		1	Treated pipe-borne water		Treated pipe-borne water		Yes	1	No		No		No		Yes	1	Checked	Unchecked	Unchecked		No		No		No		No		No		No	No		No
S20-S0540-KU		1	0	gh	1	5	Hard		Tiles		Sheet		0		1		5	Mechanical well		Mechanical well		Yes	2	Yes	1	No		No		Yes	3	Checked	Checked	Unchecked		Yes	3	No		No		No		No		No	No		No
S20-S0540-KU		1	0	gh	1	5	Hard		Tiles		Sheet		0		1		5	Mechanical well		Mechanical well		Yes	2	Yes	1	No		No		Yes	3	Checked	Checked	Unchecked		Yes	3	No		No		No		No		No	No		No
S20-S0540-KU		1	0	gh	1	5	Hard		Tiles		Sheet		0		1		5	Mechanical well		Mechanical well		Yes	2	Yes	1	No		No		Yes	3	Checked	Checked	Unchecked		Yes	3	No		No		No		No		No	No		No
S20-S0642-KU		1	1	gh	1	6	Hard		Tiles		Sheet		0				2	Treated pipe-borne water		Ordinary well		Yes	1	Yes	4	No		No		Yes	6	Checked	Checked	Unchecked		Yes	2	No		No		No		No		No	No		No
S20-S0642-KU		1	1	gh	1	6	Hard		Tiles		Sheet		0				2	Treated pipe-borne water		Ordinary well		Yes	1	Yes	4	No		No		Yes	6	Checked	Checked	Unchecked		Yes	2	No		No		No		No		No	No		No
S20-S0642-KU		1	1	gh	1	6	Hard		Tiles		Sheet		0				2	Treated pipe-borne water		Ordinary well		Yes	1	Yes	4	No		No		Yes	6	Checked	Checked	Unchecked		Yes	2	No		No		No		No		No	No		No
S20-S0325-KU		6	0	gh	1	7	Hard		Cement		Sheet		0		0		2	Ordinary well		Ordinary well		Yes	1	Yes	1	No		No		Yes	2	Checked	Checked	Unchecked		Yes	1	No		Yes	1	No		No		No	No		No
S20-S0605-KU		1	0	gh	1	3	Hard		Rudimentary floor		Concrete		0				1	Ordinary well		Ordinary well		No		No		No		No		Yes	1	Unchecked	Checked	Unchecked		No		No		No		No		No		No	No		No
S20-S0782-KU		7	0	gh	1	4	Hard		Cement		Sheet		0		1		1	Treated pipe-borne water		Treated pipe-borne water		No		Yes	1	No		No		Yes	1	Checked	Unchecked	Unchecked		No		No		No		No		No		No	No		No
S20-S0782-KU		7	0	gh	1	4	Hard		Cement		Sheet		0		1		1	Treated pipe-borne water		Treated pipe-borne water		No		Yes	1	No		No		Yes	1	Checked	Unchecked	Unchecked		No		No		No		No		No		No	No		No
S20-S0782-KU		7	0	gh	1	4	Hard		Cement		Sheet		0		1		1	Treated pipe-borne water		Treated pipe-borne water		No		Yes	1	No		No		Yes	1	Checked	Unchecked	Unchecked		No		No		No		No		No		No	No		No
S20-S0782-KU		7	0	gh	1	4	Hard		Cement		Sheet		0		1		1	Treated pipe-borne water		Treated pipe-borne water		No		Yes	1	No		No		Yes	1	Checked	Unchecked	Unchecked		No		No		No		No		No		No	No		No
S20-S0801-KU		7	1	gh	1	3	Hard		Cement		Beaten ground		0		1		1	Ordinary well		Ordinary well		Yes	2	Yes	2	No		No		Yes	4	Checked	Checked	Unchecked		Yes	1	No		Yes	1	Yes	1	No		No	Yes	1	No
S20-S0526-KU		1	0	gh	1	1	Hard		Tiles		Sheet		0		0		1	Treated pipe-borne water		Treated pipe-borne water		No		Yes	1	No		No		Yes	1	Checked	Unchecked	Unchecked		Yes	1	Yes	1	No		No		No		No	No		Yes
S20-S0518-KU		1	0	gh	1	5	Hard		Tiles		Sheet		0		0		7	Mechanical well		Mechanical well		Yes	2	Yes	5	No		No		Yes	5	Checked	Unchecked	Unchecked		Yes	1	No		No		Yes	1	Yes	1	No	No		Yes
S20-S0518-KU		1	0	gh	1	5	Hard		Tiles		Sheet		0		0		7	Mechanical well		Mechanical well		Yes	2	Yes	5	No		No		Yes	5	Checked	Unchecked	Unchecked		Yes	1	No		No		Yes	1	Yes	1	No	No		Yes
S20-S0518-KU		1	0	gh	1	5	Hard		Tiles		Sheet		0		0		7	Mechanical well		Mechanical well		Yes	2	Yes	5	No		No		Yes	5	Checked	Unchecked	Unchecked		Yes	1	No		No		Yes	1	Yes	1	No	No		Yes
S20-S0518-KU		1	0	gh	1	5	Hard		Tiles		Sheet		0		0		7	Mechanical well		Mechanical well		Yes	2	Yes	5	No		No		Yes	5	Checked	Unchecked	Unchecked		Yes	1	No		No		Yes	1	Yes	1	No	No		Yes
S20-S0518-KU		1	0	gh	1	5	Hard		Tiles		Sheet		0		0		7	Mechanical well		Mechanical well		Yes	2	Yes	5	No		No		Yes	5	Checked	Unchecked	Unchecked		Yes	1	No		No		Yes	1	Yes	1	No	No		Yes
S20-S0529-KU		1	1	gh	1	5	Hard		Other		Sheet		0		1		5	Mechanical well		Mechanical well		Yes	1	Yes	1	No		No		Yes	5	Checked	Checked	Unchecked		Yes	1	No		No		No		No		No	No		Yes
S20-S0647-KU		1	0	gh	1	12	Hard		Cement		Sheet		0		2		4	Mechanical well		Mechanical well		Yes	1	Yes	2	No		No		Yes	5	Checked	Checked	Unchecked		Yes	1	No		Yes	1	No		Yes	1	No	Yes	1	Yes
S20-S0597-KU		1	0	gh	1	7	Hard		Cement		Concrete		0		0		1	Ordinary well		Ordinary well		No		No		No		No		Yes	2	Unchecked	Checked	Unchecked		No		No		No		No		No		No	No		No
S20-S0597-KU		1	0	gh	1	7	Hard		Cement		Concrete		0		0		1	Ordinary well		Ordinary well		No		No		No		No		Yes	2	Unchecked	Checked	Unchecked		No		No		No		No		No		No	No		No
S20-S0553-KU		1	0	gh	1	5	Hard		Other		Sheet		0		1		1	Treated pipe-borne water		Treated pipe-borne water		Yes	1	Yes	1	No		No		Yes	3	Checked	Checked	Unchecked		Yes	1	No		Yes	2	No		Yes	1	No	No		No
S20-S0562-KU		1	1	gh	1	8	Hard		Cement		Sheet		0		1		1	Treated pipe-borne water		Treated pipe-borne water		No		No		No		No		Yes	2	Checked	Checked	Unchecked		No		No		No		No		No		No	No		No
S20-S0603-KU		1	0	gh	1	6	Hard		Cement		Sheet		0		0		1	Mechanical well		Mechanical well		No		Yes	1	No		No		Yes	1	Checked	Unchecked	Unchecked		No		No		No		No		No		No	No		No
S20-S0603-KU		1	0	gh	1	6	Hard		Cement		Sheet		0		0		1	Mechanical well		Mechanical well		No		Yes	1	No		No		Yes	1	Checked	Unchecked	Unchecked		No		No		No		No		No		No	No		No
S20-S0603-KU		1	0	gh	1	6	Hard		Cement		Sheet		0		0		1	Mechanical well		Mechanical well		No		Yes	1	No		No		Yes	1	Checked	Unchecked	Unchecked		No		No		No		No		No		No	No		No
S20-S0621-KU		1	0	gh	1	30	Hard		Other		Sheet		0		1		8	Mechanical well		Mechanical well		No		Yes	3	No		No		Yes	8	Checked	Checked	Unchecked		Yes	1	No		No		Yes	1	No		No	No		No
S20-S0621-KU		1	0	gh	1	30	Hard		Other		Sheet		0		1		8	Mechanical well		Mechanical well		No		Yes	3	No		No		Yes	8	Checked	Checked	Unchecked		Yes	1	No		No		Yes	1	No		No	No		No
S20-S0621-KU		1	0	gh	1	30	Hard		Other		Sheet		0		1		8	Mechanical well		Mechanical well		No		Yes	3	No		No		Yes	8	Checked	Checked	Unchecked		Yes	1	No		No		Yes	1	No		No	No		No
S20-S0621-KU		1	0	gh	1	30	Hard		Other		Sheet		0		1		8	Mechanical well		Mechanical well		No		Yes	3	No		No		Yes	8	Checked	Checked	Unchecked		Yes	1	No		No		Yes	1	No		No	No		No
S20-S0801-KU		7	1	gh	1	3	Hard		Cement		Beaten ground		0		1		1	Ordinary well		Ordinary well		Yes	2	Yes	2	No		No		Yes	4	Checked	Checked	Unchecked		Yes	1	No		Yes	1	Yes	1	No		No	Yes	1	No
S20-S0783-KU		7	0	gh	1	4	Hard		Cement		Sheet		0				3	Ordinary well		Ordinary well		Yes	1	No		No		No		Yes	4	Checked	Checked	Unchecked		No		No		No		No		No		No	No		Yes
S20-S0804-KU		7	0	gh	1	6	Hard		Tiles		Sheet		0		0		4	Mechanical well		Mechanical well		Yes	1	Yes	1	Yes	1	No		Yes	6	Checked	Checked	Unchecked		Yes	1	No		Yes	1	Yes	2	No		Yes	Yes	2	Yes
S20-S0180-KU		4	0	gh	1	7	Hard		Tiles		Sheet		0		0		3	Treated pipe-borne water		Treated pipe-borne water		Yes	1	Yes	1	No		Yes	1	Yes	3	Checked	Checked	Unchecked		Yes	1	No		No		No		No		No	No		Yes
S20-S0218-KU		4	0	gh	1	5	Hard		Tiles		Sheet		0		1		3	Mechanical well		Mechanical well		Yes	1	Yes	3	No		Yes	1	Yes	6	Checked	Unchecked	Unchecked		Yes	1	No		Yes	1	Yes	1	No		No	Yes	1	Yes
S20-S0222-KU		4	0	gh	1	8	Hard		Cement		Sheet		0		1		2	Treated pipe-borne water		Treated pipe-borne water		Yes	1	Yes	1	No		No		Yes	4	Checked	Unchecked	Unchecked		Yes	1	No		Yes	1	No		No		No	No		No
S20-S0262-KU		4	0	gh	1	2	Hard		Cement		Sheet		0		0		1	Mechanical well		Mechanical well		No		Yes	1	No		No		Yes	2	Checked	Unchecked	Unchecked		Yes	1	No		Yes	1	No		No		No	No		Yes
S20-S0262-KU		4	0	gh	1	2	Hard		Cement		Sheet		0		0		1	Mechanical well		Mechanical well		No		Yes	1	No		No		Yes	2	Checked	Unchecked	Unchecked		Yes	1	No		Yes	1	No		No		No	No		Yes
S20-S0031-KU		3	0	gh	1	2	Hard		Tiles		Sheet		1	1	1		6	Treated pipe-borne water		Treated pipe-borne water		Yes	1	Yes	3	No		No		Yes	2	Checked	Unchecked	Unchecked		Yes	1	No		Yes	1	No		No		No	Yes	1	No
S20-S0044-KU		3	0	gh	1	5	Hard		Tiles		Sheet		0		0		4	Treated pipe-borne water		Treated pipe-borne water		Yes	1	Yes	4	Yes	1	No		Yes	5	Checked	Checked	Unchecked		Yes	2	No		Yes	2	Yes	1	No		No	Yes	1	No
S20-S0040-KU		3	0	gh	1	3	Hard		Cement		Sheet		0		1		1	Treated pipe-borne water		Treated pipe-borne water		No		Yes	1	No		No		Yes	1	Checked	Unchecked	Unchecked		No		No		Yes	1	Yes	4	No		No	No		Yes
S20-S0085-KU		3	1	gh	1	6	Hard		Cement		Sheet		0		1		5	Mechanical well		Mechanical well		Yes	1	Yes	1	No		No		Yes	6	Checked	Checked	Unchecked		Yes	2	No		Yes	1	No		No		No	No		Yes
S20-S0621-KU		1	0	gh	1	30	Hard		Other		Sheet		0		1		8	Mechanical well		Mechanical well		No		Yes	3	No		No		Yes	8	Checked	Checked	Unchecked		Yes	1	No		No		Yes	1	No		No	No		No
S20-S0621-KU		1	0	gh	1	30	Hard		Other		Sheet		0		1		8	Mechanical well		Mechanical well		No		Yes	3	No		No		Yes	8	Checked	Checked	Unchecked		Yes	1	No		No		Yes	1	No		No	No		No
S20-S0621-KU		1	0	gh	1	30	Hard		Other		Sheet		0		1		8	Mechanical well		Mechanical well		No		Yes	3	No		No		Yes	8	Checked	Checked	Unchecked		Yes	1	No		No		Yes	1	No		No	No		No
S20-S0621-KU		1	0	gh	1	30	Hard		Other		Sheet		0		1		8	Mechanical well		Mechanical well		No		Yes	3	No		No		Yes	8	Checked	Checked	Unchecked		Yes	1	No		No		Yes	1	No		No	No		No
S20-S0621-KU		1	0	gh	1	30	Hard		Other		Sheet		0		1		8	Mechanical well		Mechanical well		No		Yes	3	No		No		Yes	8	Checked	Checked	Unchecked		Yes	1	No		No		Yes	1	No		No	No		No
S20-S0621-KU		1	0	gh	1	30	Hard		Other		Sheet		0		1		8	Mechanical well		Mechanical well		No		Yes	3	No		No		Yes	8	Checked	Checked	Unchecked		Yes	1	No		No		Yes	1	No		No	No		No
S20-S0621-KU		1	0	gh	1	30	Hard		Other		Sheet		0		1		8	Mechanical well		Mechanical well		No		Yes	3	No		No		Yes	8	Checked	Checked	Unchecked		Yes	1	No		No		Yes	1	No		No	No		No
S20-S0621-KU		1	0	gh	1	30	Hard		Other		Sheet		0		1		8	Mechanical well		Mechanical well		No		Yes	3	No		No		Yes	8	Checked	Checked	Unchecked		Yes	1	No		No		Yes	1	No		No	No		No
S20-S0639-KU		1	0	gh	1	6	Hard		Tiles		Sheet		0		0		15	Mechanical well		Mechanical well		Yes	1	No		No		No		Yes	4	Checked	Checked	Unchecked		No		No		No		No		No		No	No		No
S20-S0639-KU		1	0	gh	1	6	Hard		Tiles		Sheet		0		0		15	Mechanical well		Mechanical well		Yes	1	No		No		No		Yes	4	Checked	Checked	Unchecked		No		No		No		No		No		No	No		No
S20-S0635-KU		1	0	gh	1	7	Hard		Rudimentary floor		Sheet		0		0		8			Mechanical well		Yes	1	No		No		No		Yes	7	Checked	Checked	Unchecked		No		No		No		No		No		Yes	No		No
S20-S0567-KU		1	0	gh	1	9	Hard		Other		Sheet		0		0		4	Treated pipe-borne water		Treated pipe-borne water		No		Yes	2	No		No		Yes	4	Checked	Checked	Unchecked		Yes	1	No		Yes	1	Yes	2	Yes	1	No	No		No
S20-S0651-KU		1	0	gh	1	7	Hard		Tiles		Sheet		0		0		5	Mechanical well		Mechanical well		Yes	1	Yes	1	Yes	2	No		Yes	4	Checked	Checked	Unchecked		Yes	2	No		Yes	2	No		No		No	No		Yes
S20-S0651-KU		1	0	gh	1	7	Hard		Tiles		Sheet		0		0		5	Mechanical well		Mechanical well		Yes	1	Yes	1	Yes	2	No		Yes	4	Checked	Checked	Unchecked		Yes	2	No		Yes	2	No		No		No	No		Yes
S20-S0601-KU		1	0	gh	1	4	Hard		Cement		Sheet		0		0		1	Mechanical well		Mechanical well		Yes	1	Yes	1	Yes	1	No		Yes	2	Unchecked	Checked	Unchecked		Yes	1	No		No		No		No		No	No		No
S20-S0264-BO	S20-H0001-BO	25	0	bf	1	5	Hard		2		Sheet		0		0	Locataire	1	Treated pipe-borne water		Treated pipe-borne water		Yes	1	Yes	1	No		No		Yes	5	Checked	Checked	Unchecked		No		No		Yes	1	No		Yes	1	Yes	No		No
S20-S0478-BO	S20-H0002-BO	6	1	bf	1	22	Hard		2		Sheet		0		0	Propriétaire	10	Treated pipe-borne water		Treated pipe-borne water		Yes	1	Yes	5	No		No		Yes	12	Checked	Checked	Unchecked		No		No		Yes	5	No		Yes	6	Yes	No		No
S20-S0478-BO	S20-H0002-BO	6	1	bf	1	22	Hard		2		Sheet		0		0	Propriétaire	10	Treated pipe-borne water		Treated pipe-borne water		Yes	1	Yes	5	No		No		Yes	12	Checked	Checked	Unchecked		No		No		Yes	5	No		Yes	6	Yes	No		No
S20-S0488-BO	S20-H0003-BO	6	0	bf	1	2	Hard		2		Sheet		0		0	Locataire	1	Treated pipe-borne water		Treated pipe-borne water		No		Yes	1	No		No		Yes	3	Checked	Checked	Unchecked		No		No		Yes	1	No		Yes	1	No	No		No
S20-S0496-BO	S20-H0004-BO	6	0	bf	1	3	Hard		2		Sheet		0		0	Propriétaire	1	Ordinary well		Ordinary well		No		Yes	1	No		No		Yes	2	Checked	Checked	Unchecked		No		No		Yes	1	No		Yes	1	No	No		No
S20-S0494-BO	S20-H0005-BO	6	0	bf	1	6	Hard		2		Sheet		0		0	Propriétaire	1	Treated pipe-borne water		Treated pipe-borne water		Yes	1	Yes	1	No		No		Yes	4	Checked	Checked	Unchecked		No		No		Yes	1	No		Yes	1	No	No		No
S20-S0370-BO	S20-H0006-BO	17	0	bf	1	3	Hard		2		Sheet		0		0	Locataire	1	Treated pipe-borne water		Treated pipe-borne water		No		Yes	1	No		No		Yes	4	Checked	Checked	Unchecked				No		Yes	1	No		Yes	2	No	No		No
S20-S0396-BO	S20-H0007-BO	17	0	bf	1	4	Hard		2		Sheet		0		0	Propriétaire	1	Treated pipe-borne water		Treated pipe-borne water		No		Yes	1	No		No		Yes	2	Checked	Checked	Unchecked		No		No		Yes	1	No		Yes	2	No	No		No
S20-S0457-BO	S20-H0008-BO	6	0	bf	1	6	Semi-hard		2		Straw		0		0	Propriétaire	2	Treated pipe-borne water		Treated pipe-borne water		Yes	2	Yes	1	No		No		Yes	5	Checked	Checked	Unchecked		No		No		No		No		Yes	1	Yes	No		No
S20-S0465-BO	S20-H0009-BO	6	0	bf	1	1	Hard		2		Sheet		0		0	Propriétaire	11	Treated pipe-borne water		Treated pipe-borne water		Yes	1	No		No		No		Yes	1	Unchecked	Checked	Unchecked		No		No		Yes	1	No		No		No	No		No
S20-S0495-BO	S20-H0010-BO	6	0	bf	1	4	Hard		2		Sheet		0		0	Propriétaire	2	Treated pipe-borne water		Treated pipe-borne water		Yes	2	Yes	1	No		No		Yes	4	Checked	Checked	Unchecked		No		No		Yes	1	No		Yes	2	No	No		No
S20-S0435-BO	S20-H0011-BO	17	0	bf	1	3	Hard		2		Sheet		0		0	Propriétaire	2	Treated pipe-borne water		Treated pipe-borne water		Yes	1	Yes	1	No		No		Yes	3	Checked	Checked	Unchecked		No		No		Yes	1	No		Yes	1	Yes			No
S20-S0421-BO	S20-H0012-BO	17	0	bf	1	4	Hard		2		Sheet		0		0	Propriétaire	4	Treated pipe-borne water		Treated pipe-borne water		Yes	2	Yes	1	No		No		Yes	2	Unchecked	Checked	Unchecked		Yes	1	No		Yes	1	No		Yes	1	No	No		No
S20-S0400-BO	S20-H0014-BO	17	0	bf	1	6	Hard		2		Sheet		0		0	Propriétaire	2	Treated pipe-borne water		Treated pipe-borne water		Yes	1	Yes	1	No		No		Yes	2	Checked	Checked	Unchecked		No		No		Yes	1	No		Yes	1	No	No		No
S20-S0418-BO	S20-H0015-BO	17	0	bf	1	6	Hard		2		Sheet		0		0	Locataire	2	Treated pipe-borne water		Treated pipe-borne water		Yes	1	Yes	1	No		No		Yes	5	Checked	Checked	Unchecked		No		No		Yes	1	No		Yes	1	Yes	Yes	1	No
S20-S0419-BO	S20-H0016-BO	17	0	bf	1	1	Semi-hard		2		Sheet		0		0	Propriétaire	2	Treated pipe-borne water		Treated pipe-borne water		Yes	1	Yes	1	No		No		Yes	2	Checked	Checked	Unchecked		No		No		Yes	1	No		No		No	No		No
S20-S0408-BO	S20-H0017-BO	17	1	bf	1	3	Hard		2		Sheet		0		0	Propriétaire	1	Treated pipe-borne water		Treated pipe-borne water		No		Yes	1	No		No		Yes	3	Checked	Checked	Unchecked		No		No		Yes	1	No		Yes	1	No	No		No
S20-S0402-BO	S20-H0018-BO	17	0	bf	1	7	Hard		2		Sheet		0		1	Locataire	3	Treated pipe-borne water		Treated pipe-borne water		Yes	1	Yes	1	No		Yes		Yes	3	Checked	Checked	Unchecked		No		No		Yes	1	No		Yes	2	No	No		No
S20-S0414-BO	S20-H0019-BO	17	1	bf	1	16	Hard		2		Sheet		0		1	Propriétaire	4	Treated pipe-borne water		Treated pipe-borne water		Yes	1	Yes	2			No		Yes	5	Checked	Checked	Unchecked		No		No		No		No		Yes	5	No	No		No
S20-S0430-BO	S20-H0020-BO	17	0	bf	1	6	Hard		2		Sheet		0		0	Propriétaire	3	Treated pipe-borne water		Treated pipe-borne water		Yes	1	Yes	1	No		No		Yes	3	Checked	Checked	Unchecked		No				Yes	1	No		Yes	1	Yes	No		No
S20-S0405-BO	S20-H0021-BO	17	0	bf	1	2	Hard		2		Sheet		0		1	Propriétaire	1	Treated pipe-borne water		Treated pipe-borne water		Yes	1	Yes	1	No		No		Yes	3	Checked	Checked	Unchecked		No		No		No		No		Yes	1	No	No
S20-S0406-BO	S20-H0022-BO	17	1	bf	1	9	Semi-hard		2		Sheet		0		0	Propriétaire	2	Treated pipe-borne water		Treated pipe-borne water		No		Yes	2			No		Yes	3	Checked	Checked	Unchecked		No		No		Yes	1	No		Yes	2	No	No		No
S20-S0393-BO	S20-H0023-BO	17	0	bf	1	5	Hard		8		Sheet		0		0	Locataire	2	Treated pipe-borne water		Treated pipe-borne water		No		Yes	1	Yes	1	No		Yes	3	Checked	Checked	Unchecked		No		No		Yes	1	No		Yes	1	No	No		No
S20-S0365-BO	S20-H0024-BO	17	0	bf	1	6	Hard		2		Sheet		0		1	Propriétaire	8	Ordinary well		Ordinary well		Yes	2	Yes	2	No		No		Yes	4	Checked	Checked	Unchecked		No		No		Yes	1	No		Yes	1	No	No		No
S20-S0383-BO	S20-H0025-BO	17	1	bf	1	35	Hard		2		Sheet		0		1	Propriétaire	16	Treated pipe-borne water		Treated pipe-borne water		Yes	2	Yes	10	Yes	6	No		Yes	20	Checked	Checked	Unchecked		Yes	2	No		Yes	7	No		Yes	6	Yes	No		Yes
S20-S0383-BO	S20-H0025-BO	17	1	bf	1	35	Hard		2		Sheet		0		1	Propriétaire	16	Treated pipe-borne water		Treated pipe-borne water		Yes	2	Yes	10	Yes	6	No		Yes	20	Checked	Checked	Unchecked		Yes	2	No		Yes	7	No		Yes	6	Yes	No		Yes
S20-S0383-BO	S20-H0025-BO	17	1	bf	1	35	Hard		2		Sheet		0		1	Propriétaire	16	Treated pipe-borne water		Treated pipe-borne water		Yes	2	Yes	10	Yes	6	No		Yes	20	Checked	Checked	Unchecked		Yes	2	No		Yes	7	No		Yes	6	Yes	No		Yes
S20-S0383-BO	S20-H0025-BO	17	1	bf	1	35	Hard		2		Sheet		0		1	Propriétaire	16	Treated pipe-borne water		Treated pipe-borne water		Yes	2	Yes	10	Yes	6	No		Yes	20	Checked	Checked	Unchecked		Yes	2	No		Yes	7	No		Yes	6	Yes	No		Yes
S20-S0377-BO	S20-H0026-BO	17	0	bf	1	4	Hard		2		Sheet		0		0	Locataire	2	Treated pipe-borne water		Treated pipe-borne water		Yes	1	Yes	1	No		No		Yes	2	Checked	Checked	Unchecked		Yes	1	No		No		No		Yes	1	Yes	No		No
S20-S0380-BO	S20-H0027-BO	17	1	bf	1	16	Semi-hard		2		Sheet		0		0	Propriétaire	2	Treated pipe-borne water		Treated pipe-borne water		Yes	1	Yes	1			No		Yes	2	Checked	Checked	Unchecked		Yes	1	No		Yes	1			Yes	2	Yes	No		No
S20-S0380-BO	S20-H0027-BO	17	1	bf	1	16	Semi-hard		2		Sheet		0		0	Propriétaire	2	Treated pipe-borne water		Treated pipe-borne water		Yes	1	Yes	1			No		Yes	2	Checked	Checked	Unchecked		Yes	1	No		Yes	1			Yes	2	Yes	No		No
S20-S0386-BO	S20-H0028-BO	17	0	bf	1	6	Hard		2		Sheet		0		0	Propriétaire	1	Treated pipe-borne water		Treated pipe-borne water		Yes	1	Yes	1	No				No		Unchecked	Unchecked	Unchecked		No		No		No		No		Yes	2	No	No		No
S20-S0368-BO	S20-H0029-BO	17	0	bf	1	5	Hard		2		Sheet		0		0	Propriétaire	2	Treated pipe-borne water		Treated pipe-borne water		Yes	1	Yes	1	No				Yes	3	Checked	Checked	Unchecked		No		No		No		No		Yes	2	No	No		No
S20-S0398-BO	S20-H0030-BO	17	0	bf	1	4	Hard		2		Sheet		0		0	Propriétaire	3	Treated pipe-borne water		Treated pipe-borne water		Yes	1	Yes	1	No		No		Yes	3	Checked	Checked	Unchecked		No		No		No		No		No		No	No		No
S20-S0372-BO	S20-H0031-BO	17	0	bf	1	3	Hard		2		Sheet		0		0	Locataire	1	Treated pipe-borne water		Treated pipe-borne water		Yes	1	Yes	1	No		No		Yes	3	Checked	Checked	Unchecked		No		No		Yes	1	No		Yes	1	No	No		No
S20-S0387-BO	S20-H0032-BO	17	0	bf	1	4	Semi-hard		2		Sheet		0		0	Propriétaire	2	Treated pipe-borne water		Treated pipe-borne water		Yes	1	No		No		No		Yes	2	Checked	Checked	Unchecked		No		No		No		No		Yes	1	No	No		No
S20-S0442-BO	S20-H0033-BO	17	0	bf	1	6	Hard		2		Sheet		0		1	Propriétaire	2	Treated pipe-borne water		Treated pipe-borne water		Yes	1	Yes	1	No				Yes	7	Checked	Checked	Unchecked		No		No		No		No		Yes	4	No	No		No
S20-S0831-BO	S20-H0034-BO	21	0	bf	1	2	Hard		2		Sheet		0		0	Propriétaire	1	Treated pipe-borne water		Treated pipe-borne water		Yes	1	No		No		No		Yes	2	Checked	Checked	Unchecked		No				No		No		No		No	No		No
S20-S0866-BO	S20-H0035-BO	21	1	bf	1	12	Hard		2		Sheet		0		1	Propriétaire	5	Treated pipe-borne water		Treated pipe-borne water		Yes	1	Yes	1	No		Yes	1	Yes	6	Checked	Checked	Unchecked		No		No		No		No		Yes	2	No	No		No
S20-S0866-BO	S20-H0035-BO	21	1	bf	1	12	Hard		2		Sheet		0		1	Propriétaire	5	Treated pipe-borne water		Treated pipe-borne water		Yes	1	Yes	1	No		Yes	1	Yes	6	Checked	Checked	Unchecked		No		No		No		No		Yes	2	No	No		No
S20-S0866-BO	S20-H0035-BO	21	1	bf	1	12	Hard		2		Sheet		0		1	Propriétaire	5	Treated pipe-borne water		Treated pipe-borne water		Yes	1	Yes	1	No		Yes	1	Yes	6	Checked	Checked	Unchecked		No		No		No		No		Yes	2	No	No		No
S20-S0864-BO	S20-H0036-BO	21	0	bf	1	3	Hard		2		Sheet		0		0	Propriétaire	1	Treated pipe-borne water		Treated pipe-borne water		Yes	1	Yes	1	No		No		Yes	3	Checked	Checked	Unchecked		No		No		No		No		Yes	2	No	No		No
S20-S0807-BO	S20-H0037-BO	21	0	bf	1	6	Hard		2		Sheet		0		1	Propriétaire	4	Treated pipe-borne water		Treated pipe-borne water		Yes	1	Yes	1			No		Yes	3	Checked	Checked	Unchecked		No		No		No		No		No		No	No		No
S20-S0809-BO	S20-H0038-BO	21	0	bf	1	11	Banco improved		2		Sheet		0		0	Propriétaire	2	Treated pipe-borne water		Treated pipe-borne water		No		No		No		No		Yes	2	Checked	Checked	Unchecked		No		No		No		No		No		No	No		No
S20-S0827-BO	S20-H0039-BO	21	0	bf	1	6	Hard		2		Sheet		0		0	Propriétaire	4	Treated pipe-borne water		Treated pipe-borne water		Yes	1	Yes	1	No		No		Yes	4	Unchecked	Checked	Unchecked		Yes	1	No		Yes	1	No		Yes	2	No	No		No
S20-S0816-BO	S20-H0040-BO	21	1	bf	1	10	Hard		2		Sheet		0		1	Locataire	3	Treated pipe-borne water		Treated pipe-borne water		Yes	1	Yes	2	No		No		Yes	6	Checked	Checked	Unchecked		No		No		Yes	1	No		Yes	2	Yes	No		No
S20-S0816-BO	S20-H0040-BO	21	1	bf	1	10	Hard		2		Sheet		0		1	Locataire	3	Treated pipe-borne water		Treated pipe-borne water		Yes	1	Yes	2	No		No		Yes	6	Checked	Checked	Unchecked		No		No		Yes	1	No		Yes	2	Yes	No		No
S20-S0329-BO	S20-H0041-BO	15	0	bf	1	5	Hard		2		Sheet		0		1	Propriétaire	2	Treated pipe-borne water		Treated pipe-borne water		Yes	1	No		No		No		Yes	3	Checked	Checked	Unchecked		No		No		Yes	1	No		Yes	1	No	No		No
S20-S0346-BO	S20-H0042-BO	15	0	bf	1	7	Hard		2		Sheet		0		1	Propriétaire	2	Treated pipe-borne water		Treated pipe-borne water		Yes	1	Yes	1	No		No		Yes	5	Checked	Checked	Unchecked		Yes	1	No		No		No		Yes	3	Yes	No		No
S20-S0347-BO	S20-H0043-BO	15	0	bf	1	5	Hard		2		Sheet		0		0	Propriétaire	2	Treated pipe-borne water		Treated pipe-borne water		Yes	2	Yes	1	No				Yes	6	Checked	Checked	Unchecked		No		No		Yes	1	No		Yes	3	No	No		No
S20-S0314-BO	S20-H0044-BO	15	0	bf	1	5	Hard		2		Sheet		0		1	Locataire	2	Treated pipe-borne water		Treated pipe-borne water		Yes	1	Yes	1			No		Yes	3	Checked	Checked	Unchecked		No		No		No		No		Yes	2	No	No		No
S20-S0344-BO	S20-H0045-BO	15	0	bf	1	11	Hard		2		Sheet		0		1	Propriétaire	3	Treated pipe-borne water		Treated pipe-borne water		Yes	1	Yes	1	No		No		Yes	6	Checked	Checked	Unchecked		No		No		Yes	1	No		Yes	1	No	No		No
S20-S0354-BO	S20-H0046-BO	15	0	bf	1	10	Banco improved		2		Sheet		0		1	Propriétaire	6	Treated pipe-borne water		Treated pipe-borne water		Yes	2	Yes	3	No		No		Yes	6	Checked	Checked	Unchecked		No		No		Yes	1	No		Yes	2	No	No		No
S20-S0318-BO	S20-H0047-BO	15	0	bf	1	6	Semi-hard		2		Sheet		0		1	Propriétaire	0	Treated pipe-borne water		Treated pipe-borne water		Yes	0	Yes	0	No		No		Yes	4	Checked	Checked	Unchecked		No		No		No		No		Yes	1	No	No		No
S20-S0316-BO	S20-H0048-BO	15	0	bf	1	5	Hard		2		Sheet		0		0	Propriétaire	2	Treated pipe-borne water		Treated pipe-borne water		Yes	1	No		No		No		Yes	3	Checked	Checked	Unchecked		No		No		No		No		Yes		No	No		No
S20-S0857-BO	S20-H0049-BO	21	1	bf	1	40	Hard		2		Sheet		0		1	Propriétaire	20	Treated pipe-borne water		Treated pipe-borne water		Yes	5	Yes	6	No		No		Yes	20	Checked	Checked	Unchecked		No		No		Yes	6	No		Yes	10	No	No		No
S20-S0857-BO	S20-H0049-BO	21	1	bf	1	40	Hard		2		Sheet		0		1	Propriétaire	20	Treated pipe-borne water		Treated pipe-borne water		Yes	5	Yes	6	No		No		Yes	20	Checked	Checked	Unchecked		No		No		Yes	6	No		Yes	10	No	No		No
S20-S0359-BO	S20-H0050-BO	15	0	bf	1	7	Hard		2		Sheet		0		1	Propriétaire	1	Treated pipe-borne water		Treated pipe-borne water		Yes	1	Yes	1	No		No		Yes	4	Checked	Checked	Unchecked		No		No		Yes	1	No		Yes	1	No	No		No
S20-S0334-BO	S20-H0054-BO	15	0	bf	1	7	Hard		2		Sheet		0		1	Propriétaire	4	Treated pipe-borne water		Treated pipe-borne water		Yes	1	Yes	1	No		No		Yes	3	Checked	Checked	Unchecked		No		No		Yes	1	No		No		No	No		No
S20-S0324-BO	S20-H0052-BO	15	0	bf	1	6	Hard		2		Sheet		0		1	Locataire	1	Treated pipe-borne water		Treated pipe-borne water		Yes	1	Yes	1	No		No		Yes	4	Checked	Checked	Unchecked		No		No				No		Yes	1	No	No		No
S20-S0349-BO	S20-H0053-BO	15	0	bf	1	30	Hard		2		Sheet		0		1	Propriétaire	6	Treated pipe-borne water		Treated pipe-borne water		Yes	2	Yes	3	No				Yes	10	Checked	Checked	Unchecked		No		No		Yes	1	No		Yes	5	No	No		No
S20-S0305-BO	S20-H0054-BO	15	0	bf	1	25	Semi-hard		2		Sheet		0		0	Propriétaire	9	Treated pipe-borne water		Treated pipe-borne water		Yes	3	Yes	4	No		No		Yes	17	Checked	Checked	Unchecked		No		No		No		Yes	1	Yes	8	No	No		No
S20-S0336-BO	S20-H0055-BO	15	1	bf	1	3	Hard		2		Sheet		0		1	Locataire	2	Treated pipe-borne water		Treated pipe-borne water		Yes	1	Yes	1	No		No		Yes	4	Checked	Checked	Unchecked		No		No		Yes	1	No		Yes	2	No	No		No
S20-S0336-BO	S20-H0055-BO	15	1	bf	1	3	Hard		2		Sheet		0		1	Locataire	2	Treated pipe-borne water		Treated pipe-borne water		Yes	1	Yes	1	No		No		Yes	4	Checked	Checked	Unchecked		No		No		Yes	1	No		Yes	2	No	No		No
S20-S0357-BO	S20-H0056-BO	15	1	bf	1	6	Hard		2		Sheet		0		1	Locataire	2	Treated pipe-borne water		Treated pipe-borne water		Yes	1	Yes	1	No		No		Yes	3	Checked	Checked	Unchecked		No		No		No		No		Yes	2	No	No		No
S20-S0357-BO	S20-H0056-BO	15	1	bf	1	6	Hard		2		Sheet		0		1	Locataire	2	Treated pipe-borne water		Treated pipe-borne water		Yes	1	Yes	1	No		No		Yes	3	Checked	Checked	Unchecked		No		No		No		No		Yes	2	No	No		No
S20-S0374-BO	S20-H0057-BO	17	1	bf	1	8	Hard		2		Sheet		0		1	Propriétaire	2	Treated pipe-borne water		Treated pipe-borne water		Yes	1	Yes	1	No		No		Yes	5	Checked	Checked	Unchecked		No		No		Yes	1	No		Yes	3	No	No		No
S20-S0451-BO	S20-H0058-BO	17	0	bf	1	11	Semi-hard		2		Sheet		0		1	Propriétaire	5	Treated pipe-borne water		Treated pipe-borne water		Yes	2	Yes	2	No		No		Yes	6	Checked	Checked	Unchecked		No		No		Yes	2	No		Yes	3	No	No		No
S20-S0256-BO	S20-H0059-BO	25	0	bf	1	13	Hard		2		Sheet		0		1	Propriétaire	4	Treated pipe-borne water		Treated pipe-borne water		Yes	3	Yes	3	No				Yes	8	Checked	Checked	Unchecked		No		No		Yes	3	No		Yes	6	No	No		No
S20-S0241-BO	S20-H0061-BO	25	0	bf	1	4	Hard		2		Sheet		0		1	Propriétaire	2	Ordinary well		Ordinary well		Yes	1	Yes	1	No		No		Yes	3	Checked	Checked	Unchecked		No		No		Yes	1	No		Yes	1	Yes	No		No
S20-S0259-BO	S20-H0063-BO	25	0	bf	1	4	Hard		2		Sheet		0		0	Locataire	1	Ordinary well		Ordinary well		No		Yes	1	No		No		Yes	3	Checked	Checked	Unchecked		No		No		Yes	1	No		No		No	No		No
S20-S0254-BO	S20-H0064-BO	25	0	bf	1	16	Hard		2		Sheet		0		1	Propriétaire	9	Ordinary well		Ordinary well		Yes	2	Yes	2	No		No		Yes	7	Checked	Checked	Unchecked		No		No		Yes	2	No		Yes	3	No	No		Yes
S20-S0250-BO	S20-H0065-BO	25	0	bf	1	7	Hard		2		Sheet		0		1	Locataire	2	Treated pipe-borne water		Treated pipe-borne water		No		No		No		No		Yes	2	Checked	Checked	Unchecked		No		No		Yes	1	No		No		No	No		No
S20-S0207-BO	S20-H0066-BO	4	0	bf	1	7	Hard		2		Sheet		0		1	Propriétaire	2	Treated pipe-borne water		Treated pipe-borne water		Yes	1	Yes	1	No				Yes	4	Checked	Checked	Unchecked		No				Yes	1	No		Yes	2	Yes	No		No
S20-S0215-BO	S20-H0067-BO	4	1	bf	1	6	Hard		2		Sheet		0		1	Propriétaire	2	Treated pipe-borne water		Treated pipe-borne water		Yes	1	Yes	1			No		Yes	4	Checked	Checked	Unchecked		No		No		Yes	1	No		Yes	1	No	No		No
S20-S0215-BO	S20-H0067-BO	4	1	bf	1	6	Hard		2		Sheet		0		1	Propriétaire	2	Treated pipe-borne water		Treated pipe-borne water		Yes	1	Yes	1			No		Yes	4	Checked	Checked	Unchecked		No		No		Yes	1	No		Yes	1	No	No		No
S20-S0205-BO	S20-H0068-BO	4	0	bf	1	9	Hard		2		Sheet		0		1	Propriétaire	3	Treated pipe-borne water		Treated pipe-borne water		Yes	3	Yes	2	No				Yes	6	Checked	Checked	Unchecked		No		No		Yes	2	No		Yes	3	No	No		No
S20-S0217-BO	S20-H0069-BO	4	0	bf	1	14	Hard		2		Sheet		0		1	Propriétaire	4	Treated pipe-borne water		Treated pipe-borne water		Yes	2	Yes	3			No		Yes	10	Checked	Checked	Unchecked		No		No		Yes	2	No		Yes	3	No	No		No
S20-S0231-BO	S20-H0070-BO	24	0	bf	1	9	Hard		2		Sheet		0		1	Propriétaire	3	Treated pipe-borne water		Treated pipe-borne water		Yes	1	Yes	1					Yes	6	Checked	Checked	Unchecked		No		No		No		No		Yes	3	Yes	No		No
S20-S0248-BO	S20-H0072-BO	25	0	bf	1	8	Hard		2		Sheet		0		1	Locataire	3	Treated pipe-borne water		Treated pipe-borne water		Yes	1	Yes	1					Yes	7	Checked	Checked	Unchecked		No		No		Yes	1	No		Yes	3	Yes	No		No
S20-S0206-BO	S20-H0073-BO	4	1	bf	1	10	Hard		2		Sheet		0		1	Propriétaire	4	Treated pipe-borne water		Treated pipe-borne water		Yes	1	Yes	1			No		Yes	7	Checked	Checked	Unchecked		No		No		Yes	2	No		Yes	3	No	No		No
S20-S0214-BO	S20-H0074-BO	4	0	bf	1	6	Hard		2		Sheet		0		1	Propriétaire	2	Treated pipe-borne water		Treated pipe-borne water		No		Yes	1	No		No		Yes	4	Checked	Checked	Unchecked		No				Yes	2	No		Yes	2	No	No		No
S20-S0212-BO	S20-H0075-BO	4	0	bf	1	15	Hard		2		Sheet		0		1	Propriétaire	5	Treated pipe-borne water		Treated pipe-borne water		Yes	2	Yes	4	Yes	2	No		Yes	12	Checked	Checked	Unchecked		No		No		Yes	2	No		Yes	4	Yes	No		No
S20-S0249-BO	S20-H0076-BO	25	0	bf	1	4	Hard		2		Sheet		0		0	Locataire	2	Treated pipe-borne water		Treated pipe-borne water		Yes	1	Yes	1					Yes	3	Checked	Checked	Unchecked		No		No		Yes	1	No		Yes	2	No	No		No
S20-S0262-BO	S20-H0077-BO	25	0	bf	1	5	Hard		2		Sheet		0		0	Propriétaire	3	Treated pipe-borne water		Treated pipe-borne water		Yes	1	Yes	1	No				Yes	6	Checked	Checked	Unchecked		Yes	1	No		Yes	2	No		Yes	3	No	Yes	1	Yes
S20-S0237-BO	S20-H0078-BO	25	0	bf	1	6	Hard		2		Sheet		0		1	Locataire	2	Treated pipe-borne water		Treated pipe-borne water		No		Yes	1					Yes	4	Checked	Checked	Unchecked		No		No		Yes	1	No		Yes	2	No	No		No
S20-S0181-BO	S20-H0079-BO	33	0	bf	1	3	Hard		2		Sheet		0		1	Locataire	2	Treated pipe-borne water		Treated pipe-borne water		No		Yes	1	No		No		Yes	3	Checked	Checked	Unchecked		No		No		Yes	1	No		Yes	1	No	No		No
S20-S0178-BO	S20-H0080-BO	33	0	bf	1	9	Hard		2		Sheet		0		1	Locataire	3	Treated pipe-borne water		Treated pipe-borne water		Yes	1	Yes	1	No		No		Yes	5	Checked	Checked	Unchecked		No		No		Yes	2	No		Yes	2	No	No		No
S20-S0179-BO	S20-H0081-BO	33	0	bf	1	7	Hard		2		Sheet		0		1	Locataire	2	Treated pipe-borne water		Treated pipe-borne water		No		Yes	1	No		No		Yes	5	Checked	Checked	Unchecked		No		No		Yes	1	No		Yes	2	No	No		No
S20-S0176-BO	S20-H0082-BO	33	0	bf	1	12	Hard		2		Sheet		0		1	Propriétaire	6	Treated pipe-borne water		Treated pipe-borne water		Yes	3	Yes	4	No		No		Yes	8	Checked	Checked	Unchecked		No		No		Yes	3	No		Yes	4	No	No
S20-S0185-BO	S20-H0084-BO	33	0	bf	1	8	Hard		2		Sheet		0		1	Locataire	2	Treated pipe-borne water		Treated pipe-borne water		No		Yes	1					Yes	4	Checked	Checked	Unchecked		No		No		Yes	1	No		Yes	1	No	No		No
S20-S0184-BO	S20-H0084-BO	33	0	bf	1	5	Hard		2		Sheet		0		1	Locataire	2	Treated pipe-borne water		Treated pipe-borne water		Yes	1	Yes	1			No		Yes	6	Checked	Checked	Unchecked		No		No		Yes	1	No		Yes	2	No	No		No
S20-S0187-BO	S20-H0085-BO	33	0	bf	1	4	Banco		2		Sheet		0		1	Propriétaire	2	Treated pipe-borne water		Treated pipe-borne water		Yes	1	Yes		No		No		Yes	2	Unchecked	Unchecked	Unchecked		No		No		No		No		No		No	No		No
S20-S0183-BO	S20-H0086-BO	33	0	bf	1	6	Hard		2		Sheet		0		1	Propriétaire	2	Treated pipe-borne water		Treated pipe-borne water		Yes	1	Yes	1			No		Yes	3	Checked	Checked	Unchecked		No		No		Yes	1	No		Yes	1	No	No		No
S20-S0239-BO	S20-H0087-BO	25	0	bf	1	9	Hard		2		Sheet		0		1	Locataire	3	Treated pipe-borne water		Treated pipe-borne water		No		Yes	1	No		No		Yes	5	Checked	Checked	Unchecked		No		No		Yes	1	No		Yes	2	No	No		No
S20-S0191-BO	S20-H0088-BO	3	0	bf	1	6	Semi-hard		2		Sheet		0		1	Propriétaire	2	Treated pipe-borne water		Treated pipe-borne water		Yes	1	Yes	1	No				Yes	3	Checked	Checked	Unchecked		No		No		Yes	1	No		Yes	1	No	No		No
S20-S0271-BO	S20-H0091-BO	16	0	bf	1	9	Hard		2		Sheet		0		1	Propriétaire	2	Treated pipe-borne water		Treated pipe-borne water		Yes	1	Yes	1	No		No		Yes	5	Checked	Checked	Unchecked		No		No		Yes	1	No		Yes	1	No	No		No
S20-S0275-BO	S20-H0089-BO	16	0	bf	1	6	Semi-hard		2		Sheet		0		1	Propriétaire	3	Treated pipe-borne water		Treated pipe-borne water		Yes	1	Yes	1	No		No		Yes	4	Checked	Checked	Unchecked		No		No		Yes	1	No		No		No	No		No
S20-S0268-BO	S20-H0092-BO	16	0	bf	1	7	Hard		2		Sheet		0		1	Propriétaire		Treated pipe-borne water		Treated pipe-borne water		Yes	1	Yes	2	No				Yes	2	Unchecked	Checked	Unchecked		No		No		Yes	1	No		Yes	1	No	No		No
S20-S0283-BO	S20-H0093-BO	16	0	bf	1	5	Hard		2		Sheet		0		1	Propriétaire	2	Treated pipe-borne water		Treated pipe-borne water		Yes	1	Yes	1	No				Yes	6	Checked	Checked	Unchecked		No		No		Yes	1	No		Yes	1	No	No		No
S20-S0201-BO	S20-H0094-BO	3	0	bf	1	7	Hard		2		Sheet		0		1	Locataire	2	Treated pipe-borne water		Treated pipe-borne water		Yes	1	Yes	1	No		No		Yes	5	Checked	Checked	Unchecked		No		No		Yes	2	No		Yes	3	No	No		Yes
S20-S0797-BO	S20-H0095-BO	21	0	bf	1	5	Hard		2		Sheet		0		1	Locataire	3	Treated pipe-borne water		Treated pipe-borne water		Yes	1	Yes	1	No		No		Yes	7	Checked	Checked	Unchecked		Yes	1	No		Yes	1	No		Yes	2	No	No		No
S20-S0200-BO	S20-H0171-BO	3	1	bf	1	5	Semi-hard		2		Sheet		0		1	Propriétaire	14	Treated pipe-borne water		Treated pipe-borne water		Yes	1	Yes	2	No		No		Yes	3	Checked	Checked	Unchecked		Yes	1	No		Yes	2	No		Yes	4	Yes	No		Yes
S20-S0732-BO	S20-H0101-BO	11	0	bf	1	5	Semi-hard		5		Sheet		0		1	Locataire	1	Treated pipe-borne water		Treated pipe-borne water		No		Yes	1	No		No		Yes	2	Unchecked	Checked	Unchecked		No		No		No		No		No		No	No		No
S20-S0567-BO	S20-H0102-BO	2	0	bf	1	2	Hard		1		Sheet		0		0	Propriétaire	2	Treated pipe-borne water		Treated pipe-borne water		No		Yes	1	No		No		Yes	2	Checked	Checked	Unchecked		No		No		Yes	1	No		Yes	2	No	Yes	2	Yes
S20-S0596-BO	S20-H0103-BO	2	0	bf	1	5	Hard		1		Sheet		0		0	Propriétaire	2	Treated pipe-borne water		Treated pipe-borne water		No		Yes	1	No		No		Yes	1	Checked	Unchecked	Unchecked		Yes	1	No		Yes	1	Yes	1			Yes	No		Yes
S20-S0594-BO	S20-H0176-BO	2	0	bf	1	3	Hard		1		Sheet		0		0	Propriétaire	2	Treated pipe-borne water		Treated pipe-borne water		No		Yes	2	No		No		Yes	1	Checked	Unchecked	Unchecked		No		No		Yes	2	No		Yes	1	Yes	No		Yes
S20-S0778-BO	S20-H0105-BO	10	0	bf	1	3	Hard		1		Sheet		0		0	Locataire	1	Treated pipe-borne water		Treated pipe-borne water		Yes	1			No				Yes	3	Checked	Checked	Unchecked		No		No		No		No		Yes	1	No	No		No
S20-S0765-BO	S20-H0106-BO	10	0	bf	1	8	Hard		2		Sheet		0		0	Propriétaire	3	Treated pipe-borne water		Treated pipe-borne water		No		Yes	1	No		No		Yes	5	Checked	Checked	Unchecked		No		No		Yes	1	No		Yes	2		No		Yes
S20-S0774-BO	S20-H0107-BO	10	0	bf	1	5	Hard		2		Sheet		0		0	Locataire	2	Treated pipe-borne water		Treated pipe-borne water		Yes	2	Yes	2	No		No		Yes	6	Checked	Checked	Unchecked		No		No		No		No		Yes	1	Yes	No		No
S20-S0646-BO	S20-H0108-BO	11	0	bf	1	6	Hard		2		Sheet		0		0	Locataire	1	Treated pipe-borne water		Treated pipe-borne water		Yes	1	No		No		No		Yes	1	Unchecked	Checked	Unchecked		No		No		No		No		No		No	No		No
S20-S0582-BO	S20-H0109-BO	2	0	bf	1	7	Hard		2		Sheet		0		1	Propriétaire	2	Treated pipe-borne water		Treated pipe-borne water		Yes	1			No				Yes	2	Checked	Unchecked	Unchecked		No		No		No		No		Yes	2	No	Yes	1	Yes
S20-S0638-BO	S20-H0110-BO	12	0	bf	1	2	Hard		1		Concrete		0		0	Propriétaire	2	Treated pipe-borne water		Treated pipe-borne water		Yes	1	Yes	1	No		No		Yes	1	Unchecked	Checked	Unchecked		Yes	2	No		Yes	1	No		Yes	1	No	No		No
S20-S0640-BO	S20-H0111-BO	12	0	bf	1	6	Hard		2		Sheet		0		0	Locataire	3	Treated pipe-borne water		Treated pipe-borne water		No		Yes	1	No				No		Unchecked	Unchecked	Unchecked		Yes	1	No		Yes	1	No		Yes	4	Yes	No		Yes
S20-S0632-BO	S20-H0112-BO	12	0	bf	1	5	Hard		2		Sheet		0		1	Propriétaire	2	Treated pipe-borne water		Treated pipe-borne water		Yes	1	Yes	1	No		No		Yes	2	Checked	Unchecked	Unchecked		No		No		Yes	1	No		Yes	2	No	No		Yes
S20-S0636-BO	S20-H0113-BO	12	0	bf	1	5	Hard		2		Sheet		0		0	Propriétaire	1	Treated pipe-borne water		Treated pipe-borne water		No		Yes	1	No		No		Yes	1	Unchecked	Checked	Unchecked		No		No		No		No		Yes	1	No	No		No
S20-S0625-BO	S20-H0114-BO	12	0	bf	1	3	Hard		2		Sheet		0		0	Locataire	1	Treated pipe-borne water		Treated pipe-borne water		No		Yes	1	No		No		Yes	2	Checked	Unchecked	Unchecked		No		No		Yes	1	No		Yes	1	No	No		No
S20-S0614-BO	S20-H0115-BO	12	0	bf	1	2	Hard		2		Sheet		0		0	Propriétaire	2	Treated pipe-borne water		Treated pipe-borne water		Yes	1	Yes	1	No		No		Yes	3	Checked	Checked	Unchecked		No		No		No		No		Yes	2	Yes	No		No
S20-S0617-BO	S20-H0182-BO	12	0	bf	1	6	Hard		2		Sheet		2		1	Locataire	3	Treated pipe-borne water		Treated pipe-borne water		No		Yes	2	No				No		Unchecked	Unchecked	Unchecked		Yes	1			Yes	1	No		Yes	2	Yes	No		No
S20-S0618-BO	S20-H0183-BO	12	0	bf	1	5	Hard		2		Sheet		0		0	Locataire	1	Treated pipe-borne water		Treated pipe-borne water		No		Yes	1	No		No		Yes	5	Unchecked	Checked	Unchecked		No		No		No		No		Yes	1	No	No		No
S20-S0616-BO	S20-H0186-BO	12	0	bf	1	2	Semi-hard		2		Sheet		0		0	Locataire	1	Ordinary well		Ordinary well		Yes	1	Yes	1	No		No		Yes	2	Unchecked	Checked	Unchecked		No		No		Yes	1	No		Yes	2	Yes	No		No
S20-S0615-BO	S20-H0184-BO	12	0	bf	1	6	Hard		1		Sheet		0		1	Propriétaire	4	Treated pipe-borne water		Treated pipe-borne water		Yes	2	Yes	2	No		No		Yes	5	Checked	Checked	Unchecked		No		No		No		Yes	4	Yes	2	No	No		No
S20-S0622-BO	S20-H0187-BO	12	0	bf	1	14	Hard		2		Sheet		0		1	Propriétaire	5	Treated pipe-borne water		Treated pipe-borne water		Yes	3	Yes	2	No		No		Yes	14	Checked	Checked	Unchecked		No		No		Yes	3	Yes	1	Yes	2	No	No		Yes
S20-S0600-BO	S20-H0188-BO	12	0	bf	1	5	Hard		2		Sheet		0		1	Locataire	1	Treated pipe-borne water		Treated pipe-borne water		No		Yes	2			No		Yes	2	Unchecked	Checked	Unchecked		Yes	1	No		Yes	1	No		Yes	1	No	No		No
S20-S0623-BO	S20-H0189-BO	12	0	bf	1	14	Hard		1		Sheet		0		0	Propriétaire	1	Treated pipe-borne water		Treated pipe-borne water		Yes	4	Yes	4	No		No		Yes	7	Checked	Checked	Unchecked		Yes	2	No		Yes	5	Yes	2			Yes	No		No
S20-S0604-BO	S20-H0190-BO	12	0	bf	1	5	Hard		1		Sheet		0		0	Propriétaire	14	Treated pipe-borne water		Treated pipe-borne water		Yes	1	Yes	1	No		No		Yes	2	Checked	Checked	Unchecked		No		No		Yes	1	Yes	1			No	No		No
S20-S0655-BO	S20-H0191-BO	11	0	bf	1	3	Semi-hard		2		Sheet		0		0	Propriétaire	1	Treated pipe-borne water		Treated pipe-borne water		No		No		No		No		Yes	3	Checked	Checked	Unchecked		No		No		Yes	1	No		No		No	No		No
S20-S0656-BO	S20-H0192-BO	11	0	bf	1	3	Hard		2		Sheet		0		1	Propriétaire	1	Treated pipe-borne water		Treated pipe-borne water		Yes	1	Yes	1	No				No		Unchecked	Unchecked	Unchecked		No		No		Yes	1	Yes	2			Yes	No		No
S20-S0663-BO	S20-H0193-BO	11	0	bf	1	23	Hard		1		Sheet		0		0	Propriétaire	4	Treated pipe-borne water		Treated pipe-borne water		Yes	1	Yes	4	No		No		Yes	10	Checked	Checked	Unchecked		Yes	1			No		Yes	2	Yes	4	No	No		No
S20-S0679-BO	S20-H0194-BO	11	0	bf	1	5	Hard		1		Concrete		0		1	Locataire	2	Treated pipe-borne water		Treated pipe-borne water		Yes	1	Yes	1	Yes	1	No		Yes	3	Checked	Checked	Unchecked		Yes	1	No		Yes	1	Yes	1	Yes	2	Yes	No		Yes
S20-S0639-BO	S20-H0195-BO	12	0	bf	1	21	Hard		2		Sheet		0		0	Propriétaire	3	Treated pipe-borne water		Treated pipe-borne water		Yes	2	Yes	2	No		No		Yes	15	Checked	Checked	Unchecked		Yes	1	No		No		Yes	2	Yes	4	Yes	No		No
S20-S0745-BO	S20-H0196-BO	10	0	bf	1	2	Hard		1		Concrete		0		1	Locataire	3	Treated pipe-borne water		Treated pipe-borne water		No		Yes	1	No		No		Yes	4	Checked	Checked	Unchecked		Yes	1	No		Yes	1	No		Yes	2	No	No		No
S20-S0001-BO	S20-H0197-BO	14	0	bf	1	8	Semi-hard		1		Sheet		0		1	Propriétaire	1	Treated pipe-borne water		Treated pipe-borne water		No		Yes	2	No		No		Yes	2	Checked	Checked	Unchecked		No		No		Yes	1	No		Yes	2	No	No		No
S20-S0021-BO	S20-H0198-BO	14	0	bf	1	6	Hard		1		Concrete		0		1	Locataire	3	Treated pipe-borne water		Treated pipe-borne water		Yes	1	Yes	1	No		No		Yes	2	Checked	Unchecked	Unchecked		Yes	1	No		Yes	1	Yes	1	Yes	2	Yes	No		No
S20-S0034-BO	S20-H0199-BO	14	0	bf	1	3	Hard		2		Sheet		0		1	Propriétaire	1	Treated pipe-borne water		Treated pipe-borne water		Yes	1	No		No		No		Yes	2	Checked	Checked	Unchecked		No		No		No		No		Yes	1	No	No		No
S20-S0029-BO	S20-H0200-BO	14	0	bf	1	8	Straw		1		Sheet		0		0	Propriétaire	2	Treated pipe-borne water		Treated pipe-borne water		Yes	1	Yes	3	No		No		Yes	6	Checked	Checked	Unchecked		No		No		Yes	1	No		Yes	2	Yes	No		No
S20-S0003-BO	S20-H0177-BO	14	0	bf	1	2	Hard		1		Sheet		0		0	Locataire	1	Treated pipe-borne water		Treated pipe-borne water		No		Yes	1	No		Yes	1	Yes	2	Checked	Checked	Unchecked		Yes	1	No		Yes	1	No		Yes	1	No	No		No
S20-S0041-BO	S20-H0117-BO	14	0	bf	1	7	Hard		2		Sheet		0		1	Propriétaire	2	Treated pipe-borne water		Treated pipe-borne water		No		No		No		No		Yes	3	Unchecked	Checked	Unchecked		No		No		No		No		Yes	1	Yes	No		No
S20-S0035-BO	S20-H0118-BO	14	0	bf	1	24	Hard		2		Sheet		0		1	Propriétaire	2	Treated pipe-borne water		Treated pipe-borne water		Yes	1	Yes	2	Yes	1			Yes	18	Checked	Checked	Unchecked		Yes	2	No		No		Yes	2	Yes	5	Yes	No		No
S20-S0063-BO	S20-H0119-BO	32	0	bf	1	6	Hard		3		Concrete		0		3	Locataire	2	Treated pipe-borne water		Treated pipe-borne water		Yes	1	Yes	1	No		No		Yes	4	Checked	Checked	Unchecked		No		No		Yes	1	No		Yes	1	Yes	No		No
S20-S0049-BO	S20-H0120-BO	32	0	bf	1	10			1		Sheet		0		1	Locataire	2	Treated pipe-borne water		Treated pipe-borne water		No		Yes	1	No		No		Yes	12	Checked	Checked	Unchecked		No		No		Yes	2	No		Yes	2	Yes	No		No
S20-S0051-BO	S20-H0121-BO	32	0	bf	1	6	Hard		2		Sheet		0		1	Propriétaire	2	Treated pipe-borne water		Treated pipe-borne water		Yes	1	No		No		No		Yes	4	Checked	Checked	Unchecked		No		No		Yes	1	No		Yes	2	Yes	No		No
S20-S0057-BO	S20-H0123-BO	32	0	bf	1	7	Hard		2		Sheet		0		0	Propriétaire	3	Treated pipe-borne water		Treated pipe-borne water		Yes	2	Yes	2	No		No		Yes	5	Checked	Checked	Unchecked		No		No		No		No		Yes	3	Yes	Yes	1	No
S20-S0105-BO	S20-H0124-BO	32	0	bf	1	3	Hard		1		Concrete		0		1	Locataire	2	Treated pipe-borne water		Treated pipe-borne water		Yes	1	Yes	1	No		No		Yes	3	Checked	Checked	Unchecked		Yes	1	No		Yes	2	No		Yes	1	No	No		No
S20-S0107-BO	S20-H0125-BO	32	1	bf	1	3	Hard		1		Sheet		0		0	Locataire	1	Treated pipe-borne water		Treated pipe-borne water		No		Yes	1	No		No		Yes	6	Checked	Checked	Unchecked		Yes	1	No		Yes	1	No		Yes	3	No	No		Yes
S20-S0014-BO	S20-H0126-BO	14	0	bf	1	3	Hard		1		Sheet		0		0	Locataire	1	Treated pipe-borne water		Treated pipe-borne water		No		Yes	1	No		No		Yes	3	Checked	Checked	Unchecked		Yes	1	No		Yes	1	No		Yes	2	No	No		Yes
S20-S0102-BO	S20-H0128-BO	32	0	bf	1	5	Hard		1		Sheet		0		0	Propriétaire	3	Treated pipe-borne water		Treated pipe-borne water		Yes	1	Yes	1	No		No		Yes	3	Checked	Checked	Unchecked		No		No		Yes	1	No		Yes	3	No	No		No
S20-S0165-BO	S20-H0129-BO	31	1	bf	1	8	Hard		2		Sheet		0		1	Propriétaire	1	Treated pipe-borne water		Treated pipe-borne water		Yes	1	Yes	1	No		No		Yes	5	Checked	Checked	Unchecked		No		No		Yes	1	No		Yes	2	No	No		No
S20-S0075-BO	S20-H0130-BO	32	0	bf	1	8	Hard		1		Concrete		1	1	0	Locataire	3	Treated pipe-borne water		Treated pipe-borne water		Yes	1	Yes	1	No		No		Yes	4	Checked	Checked	Unchecked		No		No		No		No		Yes	4	No	No		No
S20-S0119-BO	S20-H0131-BO	32	0	bf	1	4	Hard		1		Sheet		0		1	Propriétaire	2	Treated pipe-borne water		Treated pipe-borne water		No		Yes	1	No		No		Yes	4	Checked	Checked	Unchecked		No		No		No		No		Yes	2	No	No		No
S20-S0168-BO	S20-H0132-BO	31	1	bf	1	9	Banco improved		2		Sheet		0		1	Propriétaire	15	Treated pipe-borne water		Treated pipe-borne water		No		No		No		No		Yes	4	Checked	Unchecked	Unchecked		No		No		No		No		No		Yes	No		No
S20-S0168-BO	S20-H0132-BO	31	1	bf	1	9	Banco improved		2		Sheet		0		1	Propriétaire	15	Treated pipe-borne water		Treated pipe-borne water		No		No		No		No		Yes	4	Checked	Unchecked	Unchecked		No		No		No		No		No		Yes	No		No
S20-S0067-BO	S20-H0133-BO	32	0	bf	1	5	Hard		2		Sheet		0		1	Propriétaire	2	Treated pipe-borne water		Treated pipe-borne water		Yes	2	No		No		No		Yes	3	Checked	Checked	Unchecked		No		No		No		No		No		Yes	No		No
S20-S0084-BO	S20-H0134-BO	32	0	bf	1	4	Hard		2		Sheet		0		1	Locataire	1	Ordinary well		Ordinary well		Yes	1	No		No		No		Yes	3	Checked	Checked	Unchecked		No		No		No		No		No		No	No		No
S20-S0055-BO	S20-H0135-BO	32	0	bf	1	10	Hard		1		Concrete		0		1	Propriétaire	3	Treated pipe-borne water		Treated pipe-borne water		No		Yes	1	No		No		Yes	7	Checked	Checked	Unchecked		Yes	1	No		Yes	1	Yes	1	Yes	4	Yes	No		Yes
S20-S0104-BO	S20-H0136-BO	32	0	bf	1	4	Hard		1		Sheet		0		0	Locataire	2	Treated pipe-borne water		Treated pipe-borne water		Yes	1	Yes	1	No		No		Yes	4	Checked	Checked	Unchecked		Yes	2	No		Yes	1	No		Yes	1	No	No		No
S20-S0116-BO	S20-H0137-BO	32	0	bf	1	5	Hard		2		Sheet		0		1	Locataire	15	Treated pipe-borne water		Treated pipe-borne water		Yes	1	Yes	1	No		No		Yes	3	Checked	Checked	Unchecked		No		No		Yes	1	No		Yes	1	No	No		No
S20-S0033-BO	S20-H0138-BO	14	0	bf	1	7	Hard		1		Sheet		0		0	Locataire	2	Treated pipe-borne water		Treated pipe-borne water		No		Yes	1	No				No		Unchecked	Unchecked	Unchecked		Yes	1			Yes	1	No		Yes	2	No	No		Yes
S20-S0083-BO	S20-H0139-BO	32	0	bf	1	8	Hard		2		Sheet		0		1	Propriétaire	2	Treated pipe-borne water		Treated pipe-borne water		Yes	1	No		No		No		Yes	8	Checked	Checked	Unchecked		No		No		Yes	1	No		Yes	4	Yes	No		No
S20-S0037-BO	S20-H0140-BO	14	0	bf	1	5	Hard		2		Sheet		0		0	Propriétaire	1	Treated pipe-borne water		Treated pipe-borne water		No		Yes	1	No		No		Yes	2	Unchecked	Checked	Unchecked		No		No		No		No		Yes	1	Yes	No		No
S20-S0077-BO	S20-H0141-BO	32	0	bf	1	3	Hard		2		Sheet		0		0	Locataire	2	Treated pipe-borne water		Treated pipe-borne water		No		Yes	1	No		No		Yes	2	Unchecked	Checked	Unchecked		No		No		Yes	1	No		Yes	1	No	No		No
S20-S0094-BO	S20-H0142-BO	32	1	bf	1	7	Semi-hard		2		Sheet		0		0	Propriétaire	3	Treated pipe-borne water		Treated pipe-borne water		Yes	3	Yes	1	No		No		Yes	3	Unchecked	Checked	Unchecked		No		No		Yes	1	No		Yes	2	Yes			No
S20-S0094-BO	S20-H0142-BO	32	1	bf	1	7	Semi-hard		2		Sheet		0		0	Propriétaire	3	Treated pipe-borne water		Treated pipe-borne water		Yes	3	Yes	1	No		No		Yes	3	Unchecked	Checked	Unchecked		No		No		Yes	1	No		Yes	2	Yes			No
S20-S0097-BO	S20-H0143-BO	32	0	bf	1	4	Hard		2		Sheet		0		0	Locataire	1	Treated pipe-borne water		Treated pipe-borne water		No		No		No		No		Yes	3	Unchecked	Checked	Unchecked		No		No		Yes	1	No		Yes	1	No	No		No
S20-S0058-BO	S20-H0144-BO	32	0	bf	1	3	Hard		2		Sheet		0		1	Propriétaire	1	Treated pipe-borne water		Treated pipe-borne water		Yes	1	Yes	1	No		No		Yes	2	Checked	Unchecked	Unchecked		No		No		No		No		No		No	No		No
S20-S0094-BO	S20-H0142-BO	32	1	bf	1	7	Semi-hard		2		Sheet		0		0	Propriétaire	3	Treated pipe-borne water		Treated pipe-borne water		Yes	3	Yes	1	No		No		Yes	3	Unchecked	Checked	Unchecked		No		No		Yes	1	No		Yes	2	Yes			No
S20-S0090-BO	S20-H0145-BO	32	0	bf	1	4	Hard		2		Sheet		0		0	Locataire	1	Treated pipe-borne water		Treated pipe-borne water		Yes	1	No		No		No		Yes	3	Unchecked	Checked	Unchecked		No		No		No		No		Yes	1	Yes	No		No
S20-S0096-BO	S20-H0146-BO	32	0	bf	1	5	Hard		2		Sheet		0		0	Propriétaire	1	Treated pipe-borne water		Treated pipe-borne water		Yes	1	Yes	1	No		No		Yes	3	Checked	Checked	Unchecked		No		No		No		No		Yes	1		No		No
S20-S0080-BO	S20-H0147-BO	32	0	bf	1	8	Hard		2		Sheet		0		1	Locataire	1	Treated pipe-borne water		Treated pipe-borne water		No		No		No		No		Yes	8	Checked	Checked	Unchecked		No		No		Yes	1	No		Yes	1	No	No		No
S20-S0088-BO	S20-H0148-BO	32	0	bf	1	6	Hard		2		Sheet		0		1	Locataire	1	Treated pipe-borne water		Treated pipe-borne water		Yes	1	Yes	1	No		No		Yes	4	Checked	Checked	Unchecked		No		No		No		No		Yes	1	No	No		No
S20-S0054-BO	S20-H0149-BO	32	1	bf	1	5	Hard		2		Sheet		0		1	Locataire	1	Treated pipe-borne water		Treated pipe-borne water		No		No		No		No		Yes	2	Unchecked	Checked	Unchecked		No		No		No		No		Yes	1	No	No		No
S20-S0053-BO	S20-H0150-BO	32	1	bf	1	5	Hard		1		Sheet		0		1	Propriétaire	3	Treated pipe-borne water		Treated pipe-borne water		Yes	2	Yes	1	No		No		Yes	5	Checked	Checked	Unchecked		No		No		Yes	2	Yes	2	Yes	1	Yes	No		Yes
S20-S0558-BO	S20-H0151-BO	2	0	bf	1	8	Banco improved		2		Sheet		0		1	Propriétaire	1	Treated pipe-borne water		Treated pipe-borne water		Yes	2	Yes	1	No		No		Yes	2	Checked	Checked	Unchecked		Yes	1	No		Yes	1	No		Yes	1	Yes	No		No
S20-S0564-BO	S20-H0152-BO	2	0	bf	1	9	Hard		2		Sheet		2		1	Locataire	2	Treated pipe-borne water		Treated pipe-borne water		No		Yes	1	No		No		Yes	4	Checked	Checked	Unchecked		No		No		Yes	1	No		Yes	2	No	No		Yes
S20-S0704-BO	S20-H0153-BO	11	0	bf	1	10	Semi-hard		1		Concrete		0		1	Propriétaire	3	Treated pipe-borne water		Treated pipe-borne water		Yes	2	Yes	1	No		No		Yes	7	Checked	Checked	Unchecked		Yes	1	No		Yes	1	Yes	1	Yes	3	Yes	No		Yes
S20-S0741-BO	S20-H0154-BO	10	0	bf	1	4	Hard		1		Sheet		0		0	Locataire	2	Treated pipe-borne water		Treated pipe-borne water		No		Yes	1	No		No		Yes	6	Checked	Checked	Unchecked		Yes	1	No		Yes	1	No		Yes	3	No	No		Yes
S20-S0760-BO	S20-H0155-BO	10	0	bf	1	3	Hard		1		Sheet		0		1	Locataire	1	Treated pipe-borne water		Treated pipe-borne water		No		Yes	1	No		No		Yes	2	Checked	Checked	Unchecked		No		No		Yes	1	No		Yes	1	No	No		Yes
S20-S0715-BO	S20-H0156-BO	11	0	bf	1	4	Hard		1		Sheet		0		1	Locataire	1	Treated pipe-borne water		Treated pipe-borne water		No		Yes	1	No		No		Yes	3	Checked	Checked	Unchecked		No		No		No		No		Yes	2	No	No		Yes
S20-S0787-BO	S20-H0158-BO	21	1	bf	1	5	Hard		1		Sheet		0		1	Propriétaire	2	Treated pipe-borne water		Treated pipe-borne water		Yes	1	Yes	1	No		No		Yes	4	Checked	Checked	Unchecked		No		No		Yes	1	No		Yes	2	Yes	No		No
S20-S0787-BO	S20-H0158-BO	21	1	bf	1	5	Hard		1		Sheet		0		1	Propriétaire	2	Treated pipe-borne water		Treated pipe-borne water		Yes	1	Yes	1	No		No		Yes	4	Checked	Checked	Unchecked		No		No		Yes	1	No		Yes	2	Yes	No		No
S20-S0784-BO	S20-H0157-BO	10	0	bf	1	3	Hard		2		Sheet		0		0	Propriétaire	1	Treated pipe-borne water		Treated pipe-borne water		No		Yes	1	No		No		Yes	2	Unchecked	Checked	Unchecked		No		No		No		No		Yes	1	No	No		No
S20-S0706-BO	S20-H0160-BO	11	0	bf	1	2	Hard		2		Sheet		0		0	Locataire	1	Treated pipe-borne water		Treated pipe-borne water		No		Yes	1	No		No		Yes	2	Checked	Unchecked	Unchecked		No		No		Yes	1	No		Yes	1	No	No		No
S20-S0709-BO	S20-H0161-BO	11	0	bf	1	6	Hard		2		Sheet		0		0	Propriétaire	3	Treated pipe-borne water		Treated pipe-borne water		Yes	1	Yes	1	No		No		Yes	2	Unchecked	Checked	Unchecked		No		No		No		No		Yes	2	No	No		No
S20-S0713-BO	S20-H0163-BO	11	0	bf	1	10	Hard		2		Sheet		0		0	Locataire	2	Treated pipe-borne water		Treated pipe-borne water		Yes	1	Yes	1	No				No		Unchecked	Unchecked	Unchecked		No		No		Yes	1	No		Yes	1	No	No		No
S20-S0736-BO	S20-H0164-BO	11	0	bf	1	6	Hard		1		Sheet		0		1	Locataire	2	Treated pipe-borne water		Treated pipe-borne water		Yes	3	Yes	1	No		No		Yes	3	Checked	Checked	Unchecked		Yes	1	No		Yes	2	No		Yes	2	Yes	No		Yes
S20-S0718-BO	S20-H0165-BO	11	0	bf	1	7	Hard		2		Sheet		0		0	Propriétaire	2	Treated pipe-borne water		Treated pipe-borne water		No		Yes	1	No		No		Yes	4	Checked	Checked	Unchecked		No		No		Yes	1	No		Yes	2	No	No		No
S20-S0762-BO	S20-H0166-BO	10	0	bf	1	9	Hard		1		Sheet		0		0	Propriétaire	2	Treated pipe-borne water		Treated pipe-borne water		No		Yes	1	No		No		Yes	5	Checked	Checked	Unchecked		No		No		Yes	1	No		Yes	2	No	No		No
S20-S0690-BO	S20-H0167-BO	11	0	bf	1	8	Hard		1		Concrete		0		1	Propriétaire	3	Treated pipe-borne water		Treated pipe-borne water		No		Yes	1	No		No		Yes	4	Checked	Checked	Unchecked		Yes	3	No		Yes	2	Yes	1	Yes	1	No	No		No
S20-S0674-BO	S20-H0168-BO	11	0	bf	1	18	Hard		2		Sheet		0		1	Propriétaire	1	Treated pipe-borne water		Treated pipe-borne water		No		Yes	1	No		No		Yes	3	Checked	Checked	Unchecked		No		No		Yes	1	No		Yes	3	Yes	No		No
S20-S0649-BO	S20-H0169-BO	11	0	bf	1	7	Hard		3		Sheet		0		1	Locataire	4	Treated pipe-borne water		Treated pipe-borne water		Yes	1	No		No		No		Yes	4	Checked	Checked	Unchecked		No		No		Yes	1	No		Yes	1	No	No		No
S20-S0619-BO	S20-H0170-BO	12	0	bf	1	9	Hard		2		Sheet		0		1	Propriétaire	1	Treated pipe-borne water		Treated pipe-borne water		No		Yes	1	No		No		Yes	3	Checked	Checked	Unchecked		No		No		No		No		Yes	1	No	No		No
S20-S0200-BO	S20-H0171-BO	3	1	bf	1	5	Semi-hard		2		Sheet		0		1	Propriétaire	14	Treated pipe-borne water		Treated pipe-borne water		Yes	1	Yes	2	No		No		Yes	3	Checked	Checked	Unchecked		Yes	1	No		Yes	2	No		Yes	4	Yes	No		Yes
S20-S0200-BO	S20-H0171-BO	3	1	bf	1	5	Semi-hard		2		Sheet		0		1	Propriétaire	14	Treated pipe-borne water		Treated pipe-borne water		Yes	1	Yes	2	No		No		Yes	3	Checked	Checked	Unchecked		Yes	1	No		Yes	2	No		Yes	4	Yes	No		Yes
S20-S0194-BO	S20-H0172-BO	3	1	bf	1	4	Semi-hard		2		Sheet		0		0	Propriétaire	1	Treated pipe-borne water		Treated pipe-borne water		Yes	1	Yes	1	No		No		Yes	7	Checked	Checked	Unchecked		No		No		Yes	1	No		Yes	3	No	No		No
S20-S0288-BO	S20-H0173-BO	15	1	bf	1	4	Hard		2		Sheet		0		1	Locataire	2	Treated pipe-borne water		Treated pipe-borne water		No		No		No		No		Yes	3	Checked	Checked	Unchecked		No		No		No		No		Yes	1	Yes	No		No
S20-S0288-BO	S20-H0173-BO	15	1	bf	1	4	Hard		2		Sheet		0		1	Locataire	2	Treated pipe-borne water		Treated pipe-borne water		No		No		No		No		Yes	3	Checked	Checked	Unchecked		No		No		No		No		Yes	1	Yes	No		No
S20-S0160-BO	S20-H0174-BO	31	1	bf	1	3	Hard		2		Sheet		0		0	Propriétaire	1	Treated pipe-borne water		Treated pipe-borne water		No		No		No		No		Yes	1	Unchecked	Checked	Unchecked		No		No		No		No		No		No	No		No
S20-S0137-BO	S20-H0175-BO	31	1	bf	1	6	Hard		1		Sheet		0		0	Propriétaire	2	Treated pipe-borne water		Treated pipe-borne water		Yes	1	Yes	1	No		No		Yes	4	Checked	Checked	Unchecked		No		No		Yes	1	No		Yes	2	No	No		No
S20-S0342-BO	S20-H0495-BO	15	1	bf	1	3	Hard		2		Sheet		0		1	Propriétaire	2	Treated pipe-borne water		Treated pipe-borne water		No		Yes	1	No		No		Yes	4	Checked	Checked	Unchecked		No		No		Yes	1	No		No		No	No		No
S20-S0342-BO	S20-H0495-BO	15	1	bf	1	3	Hard		2		Sheet		0		1	Propriétaire	2	Treated pipe-borne water		Treated pipe-borne water		No		Yes	1	No		No		Yes	4	Checked	Checked	Unchecked		No		No		Yes	1	No		No		No	No		No
S20-S0172-BO	S20-H0496-BO	31	1	bf	1	3	Hard		1		Sheet		0		0	Propriétaire	2	Treated pipe-borne water		Treated pipe-borne water		Yes	1	Yes	1	No		No		Yes	3	Checked	Checked	Unchecked		No		No		Yes	1	No		Yes	1	No	No		No
S20-S0172-BO	S20-H0496-BO	31	1	bf	1	3	Hard		1		Sheet		0		0	Propriétaire	2	Treated pipe-borne water		Treated pipe-borne water		Yes	1	Yes	1	No		No		Yes	3	Checked	Checked	Unchecked		No		No		Yes	1	No		Yes	1	No	No		No
S20-S0129-BO	S20-H0497-BO	31	1	bf	1	5	Hard		1		Sheet		0		1	Propriétaire	2	Treated pipe-borne water		Treated pipe-borne water		No		Yes	1	No		No		Yes	3	Checked	Checked	Unchecked		No		No		Yes	1	No		Yes	2	No	No		No
S20-S0578-BO	S20-H0499-BO	2	0	bf	1	5	Hard		1		Sheet		0		1	Locataire	2	Treated pipe-borne water		Treated pipe-borne water		Yes	1	Yes	1	No		No		Yes	5	Checked	Checked	Unchecked		No		No		No		No		Yes	1	No	No		Yes
S20-S0761-BO	S20-H0202-BO	10	1	bf	1	5	Semi-hard		2		Sheet		0		0	Propriétaire	3	Treated pipe-borne water		Treated pipe-borne water		Yes	2	Yes	1	No		No		Yes	3	Checked	Checked	Unchecked		Yes	1	No		No		No		Yes	3	Yes	No		Yes
S20-S0761-BO	S20-H0202-BO	10	1	bf	1	5	Semi-hard		2		Sheet		0		0	Propriétaire	3	Treated pipe-borne water		Treated pipe-borne water		Yes	2	Yes	1	No		No		Yes	3	Checked	Checked	Unchecked		Yes	1	No		No		No		Yes	3	Yes	No		Yes
S20-S0607-BO	S20-H0203-BO	12	1	bf	1	16	Semi-hard		2		Sheet		0		0	Propriétaire	6	Treated pipe-borne water		Treated pipe-borne water		Yes	2	No		No		No		Yes	11	Checked	Checked	Unchecked		No		No		No		No		Yes	4	Yes	No		No
S20-S0611-BO	S20-H0204-BO	12	0	bf	1	3	Hard		2		Sheet		0		0	Locataire	1	Treated pipe-borne water		Treated pipe-borne water		Yes	1	Yes	1	No		No		Yes	2	Checked	Unchecked	Unchecked		No		No		No		No		Yes	2	Yes	No		Yes
S20-S0142-BO	S20-H0205-BO	31	0	bf	1	8	Semi-hard		2		Sheet		0		0	Locataire	2	Treated pipe-borne water		Treated pipe-borne water		No		Yes	1	No				Yes	3	Checked	Checked	Unchecked		Yes	1	No		No		No		Yes	2	Yes	No		Yes
S20-S0746-BO	S20-H0206-BO	10	0	bf	1	13	Banco improved		3		Sheet		0		1	Propriétaire	6	Ordinary well		Ordinary well		Yes	2	No		No		No		Yes	7	Checked	Checked	Unchecked		No		No		No		No		Yes	4	Yes	No		No
S20-S0684-BO	S20-H0208-BO	11	0	bf	1	18	Semi-hard		3		Sheet		0		1	Propriétaire	4	Treated pipe-borne water		Treated pipe-borne water		Yes	2	Yes	3	No		No		Yes	7	Checked	Checked	Unchecked		Yes	1			No		Yes	1	Yes	7	Yes	No		No
S20-S0733-BO	S20-H0209-BO	11	0	bf	1	3	Semi-hard		1		Sheet		0		1	Locataire	1	Treated pipe-borne water		Treated pipe-borne water		No		Yes	1	No		No		Yes	2	Checked	Unchecked	Unchecked		Yes	1	No		No		No		Yes	2	Yes	No		Yes
S20-S0724-BO	S20-H0210-BO	11	0	bf	1	6	Semi-hard		2		Sheet		1	1	1	Propriétaire	3	Treated pipe-borne water		Treated pipe-borne water		Yes	1	No		No		No		Yes	4	Checked	Checked	Unchecked		No		No		No		No		Yes	2	Yes	No		No
S20-S0757-BO	S20-H0211-BO	10	0	bf	1	3	Banco improved		3		Sheet		0		0	Locataire	1	Ordinary well		Ordinary well		No		No		No		No		Yes	1	Unchecked	Checked	Unchecked		No		No		No		No		No		Yes	No		No
S20-S0631-BO	S20-H0212-BO	12	0	bf	1	3	Semi-hard		2		Sheet		0		0	Locataire	2	Treated pipe-borne water		Treated pipe-borne water		No		Yes	1	No		No		Yes	3	Checked	Unchecked	Unchecked		Yes	1	No		No		No		Yes	2	Yes	No		No
S20-S0170-BO	S20-H0213-BO	31	0	bf	1	11	Semi-hard		2		Sheet		0		1	Propriétaire	4	Mechanical well		Mechanical well		Yes	2	No		No		No		Yes	7	Checked	Checked	Unchecked		No		No		No		Yes	1	Yes	6	Yes	No		No
S20-S0651-BO	S20-H0214-BO	11	0	bf	1	5	Semi-hard		2		Sheet		2		0	Locataire	2	Treated pipe-borne water		Treated pipe-borne water		No		Yes	1	No		No		Yes	3	Checked	Checked	Unchecked		Yes	1	No		Yes	1	No		Yes	2	Yes	No		Yes
S20-S0728-BO	S20-H0215-BO	11	1	bf	1	12	Hard		1		Concrete		0		1	Propriétaire	6	Treated pipe-borne water		Treated pipe-borne water		Yes	1	Yes	2	No				Yes	8	Checked	Checked	Unchecked		Yes	1	No		Yes	1	Yes	2	Yes	4	Yes	No		Yes
S20-S0728-BO	S20-H0215-BO	11	1	bf	1	12	Hard		1		Concrete		0		1	Propriétaire	6	Treated pipe-borne water		Treated pipe-borne water		Yes	1	Yes	2	No				Yes	8	Checked	Checked	Unchecked		Yes	1	No		Yes	1	Yes	2	Yes	4	Yes	No		Yes
S20-S0728-BO	S20-H0215-BO	11	1	bf	1	12	Hard		1		Concrete		0		1	Propriétaire	6	Treated pipe-borne water		Treated pipe-borne water		Yes	1	Yes	2	No				Yes	8	Checked	Checked	Unchecked		Yes	1	No		Yes	1	Yes	2	Yes	4	Yes	No		Yes
S20-S0605-BO	S20-H0216-BO	12	0	bf	1	19	Banco improved		4		Sheet		2		1	Propriétaire	7	Treated pipe-borne water		Treated pipe-borne water		Yes	2	Yes	2	No		No		Yes	9	Checked	Checked	Unchecked		No		No		No		No		Yes	6	Yes	No		No
S20-S0606-BO	S20-H0217-BO	12	0	bf	1	2	Semi-hard		1		Sheet		0		1	Locataire	1	Treated pipe-borne water		Treated pipe-borne water		No		No		No		No		Yes	2	Checked	Unchecked	Unchecked		No		No		No		No		Yes	2	No	No		Yes
S20-S0710-BO	S20-H0218-BO	11	0	bf	1	6	Semi-hard		2		Sheet		0		1	Propriétaire	3	Treated pipe-borne water		Treated pipe-borne water		Yes	1	Yes	1	No		No		No		Unchecked	Unchecked	Unchecked		Yes	1	No		No		No		Yes	3	Yes	No		No
S20-S0720-BO	S20-H0219-BO	11	0	bf	1	9	Semi-hard		1		Sheet		0		0	Locataire	3	Treated pipe-borne water		Treated pipe-borne water		No		Yes	1	Yes	1	No		Yes	4	Checked	Checked	Unchecked		Yes	1	No		No		No		Yes	3	Yes	No		No
S20-S0665-BO	S20-H0220-BO	11	0	bf	1	4	Hard		1		Sheet		0		1	Locataire	2	Treated pipe-borne water		Treated pipe-borne water		No		Yes	1	No		No		Yes	2	Checked	Unchecked	Unchecked		No		No		Yes	1	No		Yes	2	Yes	No		Yes
S20-S0650-BO	S20-H0221-BO	11	0	bf	1	2	Hard		1		Sheet		0		0	Propriétaire	3	Treated pipe-borne water		Treated pipe-borne water		No		Yes	1	No		Yes	1	Yes	2	Checked	Checked	Unchecked		Yes	1	No		No		No		Yes	1	No	No		No
S20-S0768-BO	S20-H0222-BO	10	0	bf	1	9	Semi-hard		2		Sheet		0		0	Locataire	2	Treated pipe-borne water		Treated pipe-borne water		No		Yes	1	No		No		Yes	4	Checked	Checked	Unchecked		No		No		No		No		Yes	2	Yes	No		No
S20-S0772-BO	S20-H0223-BO	10	0	bf	1	7	Semi-hard		2		Sheet		0		0	Vivant chez des parents, amis	2	Treated pipe-borne water		Treated pipe-borne water		No		Yes	1	No		No		Yes	4	Checked	Checked	Unchecked		Yes	1	No		Yes	1	Yes	1	Yes	2	Yes	No		Yes
S20-S0661-BO	S20-H0224-BO	11	1	bf	1	8	Semi-hard		2		Sheet		0		0	Locataire	2	Treated pipe-borne water		Treated pipe-borne water		No		Yes	1	No		No		Yes	1	Checked	Unchecked	Unchecked		Yes	1	No		Yes	1	No		Yes	2	Yes	No		No
S20-S0661-BO	S20-H0224-BO	11	1	bf	1	8	Semi-hard		2		Sheet		0		0	Locataire	2	Treated pipe-borne water		Treated pipe-borne water		No		Yes	1	No		No		Yes	1	Checked	Unchecked	Unchecked		Yes	1	No		Yes	1	No		Yes	2	Yes	No		No
S20-S0731-BO	S20-H0225-BO	11	0	bf	1	3	Hard		2		Sheet		0		1	Locataire	1	Treated pipe-borne water		Treated pipe-borne water		No		No		No		No		Yes	2	Checked	Unchecked	Unchecked		No		No		No		No		Yes	2	No	No		Yes
S20-S0691-BO	S20-H0226-BO	11	0	bf	1	8	Hard		2		Sheet		0		0	Propriétaire	3	Treated pipe-borne water		Treated pipe-borne water		No		Yes	2			No		No		Unchecked	Unchecked	Unchecked		Yes	1	No		Yes	1	No		Yes	2	Yes	No		No
S20-S0696-BO	S20-H0227-BO	11	1	bf	1	3	Hard		1		Concrete		0		0	Propriétaire	3	Treated pipe-borne water		Treated pipe-borne water		No		Yes	1	No		No		Yes	1	Checked	Unchecked	Unchecked		Yes	1	No		Yes	1	No		Yes	1	Yes	No		No
S20-S0696-BO	S20-H0227-BO	11	1	bf	1	3	Hard		1		Concrete		0		0	Propriétaire	3	Treated pipe-borne water		Treated pipe-borne water		No		Yes	1	No		No		Yes	1	Checked	Unchecked	Unchecked		Yes	1	No		Yes	1	No		Yes	1	Yes	No		No
S20-S0696-BO	S20-H0227-BO	11	1	bf	1	3	Hard		1		Concrete		0		0	Propriétaire	3	Treated pipe-borne water		Treated pipe-borne water		No		Yes	1	No		No		Yes	1	Checked	Unchecked	Unchecked		Yes	1	No		Yes	1	No		Yes	1	Yes	No		No
S20-S0725-BO	S20-H0228-BO	11	0	bf	1	5	Semi-hard		2		Sheet		0		1	Locataire	2	Treated pipe-borne water		Treated pipe-borne water		No		Yes	1	No		No		Yes	4	Checked	Checked	Unchecked		Yes	1	No		No		No		Yes	2	Yes	No		Yes
S20-S0662-BO	S20-H0229-BO	11	0	bf	1	10	Semi-hard		3		Sheet		0		0	Locataire	2	Treated pipe-borne water		Treated pipe-borne water		Yes	1	Yes	1			No		Yes	7	Checked	Checked	Unchecked		Yes	1	No		Yes	1	No		Yes	5	Yes	No		No
S20-S0664-BO	S20-H0230-BO	11	0	bf	1	6	Semi-hard		2		Sheet		0		0	Locataire	1	Ordinary well		Ordinary well		Yes	2	No		No		No		Yes	2	Checked	Unchecked	Unchecked		No		No		No		No		Yes	1	Yes	No		No
S20-S0673-BO	S20-H0231-BO	11	1	bf	1	7	Semi-hard		2		Sheet		0		0	Locataire	2	Treated pipe-borne water		Treated pipe-borne water		No		No		No		No		Yes	3	Checked	Unchecked	Unchecked		No		No		No		No		Yes	2	No	No		Yes
S20-S0668-BO	S20-H0232-BO	11	0	bf	1	14	Banco improved		3		Sheet		0		1	Propriétaire	6	Treated pipe-borne water		Treated pipe-borne water		Yes	1	Yes	1			No		Yes	10	Checked	Unchecked	Unchecked		No		No		No		No		Yes	5	Yes	No		No
S20-S0667-BO	S20-H0233-BO	11	0	bf	1	21	Semi-hard		3		Sheet		1	1	1	Propriétaire	6	Treated pipe-borne water		Treated pipe-borne water		Yes	2	Yes	2	No		No		Yes	12	Checked	Checked	Unchecked		No		No		No		No		Yes	5	Yes	No		No
S20-S0726-BO	S20-H0234-BO	11	0	bf	1	3	Hard		2		Sheet		0		1	Logement administratif, employeur	2	Treated pipe-borne water		Treated pipe-borne water		No		Yes	1	No		No		Yes	1	Checked	Unchecked	Unchecked		Yes	1	No		No		No		Yes	2	No	No		No
S20-S0150-BO	S20-H0235-BO	31	0	bf	1	2	Semi-hard		2		Sheet		0		0	Locataire	1	Treated pipe-borne water		Treated pipe-borne water		No		Yes	1	No		No		Yes	2	Checked	Unchecked	Unchecked		No		No		Yes	1	No		Yes	2	No	No		No
S20-S0157-BO	S20-H0236-BO	31	0	bf	1	5	Hard		2		Sheet		0		1	Locataire	2	Treated pipe-borne water		Treated pipe-borne water		No		Yes	1	No		Yes	1	Yes	3	Checked	Checked	Unchecked		Yes	1	No		Yes	1	No		Yes	3	Yes	No		Yes
S20-S0149-BO	S20-H0237-BO	31	0	bf	1	8	Hard		2		Sheet		0		1	Propriétaire	3	Treated pipe-borne water		Treated pipe-borne water		No		No		No		No		Yes	5	Checked	Checked	Unchecked		No		No		No		Yes	1	Yes	3	Yes	No		No
S20-S0131-BO	S20-H0238-BO	31	0	bf	1	4	Hard		2		Sheet		0		0	Propriétaire	2	Treated pipe-borne water		Treated pipe-borne water		No		Yes	1	No		No		No		Unchecked	Unchecked	Unchecked		No		No		Yes	1	No		Yes	2	Yes	No		No
S20-S0155-BO	S20-H0239-BO	31	0	bf	1	6	Semi-hard		2		Sheet		0		0	Locataire	2	Treated pipe-borne water		Treated pipe-borne water		Yes	1	No		No		No		Yes	4	Checked	Checked	Unchecked		No		No		Yes	1	No		Yes	1	Yes	No		No
S20-S0167-BO	S20-H0240-BO	31	0	bf	1	7	Banco		3		Sheet		0		0	Propriétaire	3	Treated pipe-borne water		Treated pipe-borne water		No		No		No		No		Yes	3	Checked	Checked	Unchecked		No		No		No		No		Yes	1	No	No		No
S20-S0671-BO	S20-H0241-BO	11	0	bf	1	6	Hard		1		Concrete		0		1	Locataire	2	Treated pipe-borne water		Treated pipe-borne water		No		Yes	1	No		No		Yes	2	Checked	Unchecked	Unchecked		Yes	1	No		Yes	1	No		Yes	2	Yes	No		No
S20-S0738-BO	S20-H0242-BO	10	0	bf	1	4	Hard		2		Sheet		1	1	1	Propriétaire	3	Treated pipe-borne water		Treated pipe-borne water		No		Yes	1	No		No		Yes	3	Checked	Checked	Unchecked		Yes	1	No		Yes	1	No		Yes	1	Yes	No		No
S20-S0699-BO	S20-H0243-BO	11	0	bf	1	8	Hard		3		Sheet		0		0	Locataire	3	Treated pipe-borne water		Treated pipe-borne water		No		Yes	1	No		No		Yes	4	Checked	Checked	Unchecked		No		No		Yes	1	No		Yes	3	Yes	No		No
S20-S0659-BO	S20-H0244-BO	11	0	bf	1	12	Semi-hard		3		Sheet		0		0	Propriétaire	4	Mechanical well		Mechanical well		Yes	1	Yes	1	No		No		Yes	5	Checked	Checked	Unchecked		No		No		No		No		Yes	6	Yes	No		No
S20-S0740-BO	S20-H0245-BO	10	0	bf	1	6	Hard		2		Sheet		2		1	Locataire	3	Treated pipe-borne water		Treated pipe-borne water		Yes	2	Yes	1	No		No		Yes	1	Checked	Unchecked	Unchecked		Yes	1	No		Yes	1	Yes	2	Yes	3	Yes	Yes	1	Yes
S20-S0693-BO	S20-H0246-BO	11	0	bf	1	5	Hard		1		Concrete		0		1	Propriétaire	3	Treated pipe-borne water		Treated pipe-borne water		Yes	1	Yes	1	No		No		Yes	4	Checked	Checked	Unchecked		Yes	1	No		Yes	1	Yes	1	Yes	2	Yes	Yes	1	Yes
S20-S0764-BO	S20-H0247-BO	10	0	bf	1	10	Hard		2		Sheet		0		0	Locataire	4	Treated pipe-borne water		Treated pipe-borne water		No		Yes	2	No		No		Yes	6	Checked	Checked	Unchecked		Yes	1	No		Yes	1	No		Yes	3	Yes	No		Yes
S20-S0753-BO	S20-H0248-BO	10	0	bf	1	3	Hard		1		Concrete		0		0	Locataire	1	Treated pipe-borne water		Treated pipe-borne water		No		Yes	1	No		No		Yes	2	Checked	Unchecked	Unchecked		Yes	1	No		Yes	1	No		Yes	2	No	No		Yes
S20-S0751-BO	S20-H0249-BO	10	0	bf	1	12	Banco improved		4		Sheet		0		1	Locataire	5	Treated pipe-borne water		Treated pipe-borne water		Yes	2	Yes	1	No		No		Yes	8	Checked	Checked	Unchecked		No		No		No		No		Yes	5	Yes	No		No
S20-S0653-BO	S20-H0250-BO	11	0	bf	1	5	Hard		2		Sheet		0		0	Locataire	2	Treated pipe-borne water		Treated pipe-borne water		No		Yes	1	No		No		Yes	3	Checked	Unchecked	Unchecked		Yes	1	No		No		No		Yes	3	Yes	No		No
S20-S0737-BO	S20-H0251-BO	11	0	bf	1	9	Semi-hard		2		Sheet		0		1	Locataire	3	Treated pipe-borne water		Treated pipe-borne water		No		Yes	1	No		No		Yes	6	Checked	Checked	Unchecked		No		No		No		Yes	1	Yes	3	Yes	No		No
S20-S0682-BO	S20-H0252-BO	11	0	bf	1	7	Hard		2		Sheet		0		1	Locataire	3	Treated pipe-borne water		Treated pipe-borne water		Yes	2	Yes	1	No		No		Yes	1	Checked	Checked	Unchecked		Yes	1	No		Yes	1	No		Yes	3	Yes	No		Yes
S20-S0756-BO	S20-H0253-BO	10	0	bf	1	4	Hard		4		Sheet		0		0	Locataire	2	Treated pipe-borne water		Treated pipe-borne water		No		Yes	1	No		No		Yes	4	Checked	Unchecked	Unchecked		No		No		No		No		Yes	3	No	No		Yes
S20-S0670-BO	S20-H0254-BO	11	0	bf	1	3	Hard		1		Concrete		0		1	Locataire	1	Treated pipe-borne water		Treated pipe-borne water		Yes	1	Yes	1	Yes	1	No		Yes	2	Checked	Unchecked	Unchecked		Yes	1	No		Yes	1	No		Yes	2	No	No		No
S20-S0697-BO	S20-H0255-BO	11	0	bf	1	8	Hard		1		Sheet		0		1	Locataire	4	Treated pipe-borne water		Treated pipe-borne water		No		Yes	1	No		No		Yes	4	Checked	Unchecked	Unchecked		No		No		No		No		Yes	3	Yes	No		No
S20-S0721-BO	S20-H0256-BO	11	0	bf	1	3	Hard		3		Sheet		0		0	Locataire	2	Treated pipe-borne water		Treated pipe-borne water		No		Yes	1	No		No		Yes	2	Checked	Unchecked	Unchecked		Yes	1	No		Yes	1	No		Yes	2	Yes	No		No
S20-S0669-BO	S20-H0257-BO	11	0	bf	1	8	Hard		2		Sheet		0		0	Locataire	3	Treated pipe-borne water		Treated pipe-borne water		No		Yes	1	No		No		Yes	4	Checked	Checked	Unchecked		Yes	1	No		Yes	1	No		Yes	4	Yes	No		No
S20-S0777-BO	S20-H0258-BO	10	0	bf	1	5	Semi-hard		3		Sheet		0		1	Logement administratif, employeur	2	Treated pipe-borne water		Treated pipe-borne water		No		Yes	1	No		Yes	1	Yes	3	Checked	Unchecked	Unchecked		Yes	1	No		Yes	1	No		Yes	3	No	No		Yes
S20-S0678-BO	S20-H0259-BO	11	0	bf	1	4	Semi-hard		3		Sheet		0		0	Locataire	2	Treated pipe-borne water		Treated pipe-borne water		No		Yes	1	No		No		Yes	3	Checked	Unchecked	Unchecked		No		No		No		No		Yes	3	Yes	No		No
S20-S0652-BO	S20-H0260-BO	11	0	bf	1	11	Semi-hard		3		Sheet		0		1	Propriétaire	5	Treated pipe-borne water		Treated pipe-borne water		Yes	1	No		No		No		Yes	6	Checked	Checked	Unchecked		No		No		No		No		Yes	4	Yes	No		No
S20-S0666-BO	S20-H0261-BO	11	0	bf	1	9	Hard		3		Sheet		0		0	Locataire	1	Treated pipe-borne water		Treated pipe-borne water		No		No		No		No		No		Unchecked	Unchecked	Unchecked		No		No		No		No		No		No	No		No
S20-S0717-BO	S20-H0262-BO	11	0	bf	1	5	Hard		1		Concrete		0		0	Propriétaire	3	Treated pipe-borne water		Treated pipe-borne water		No		Yes	1	No		No		Yes	3	Checked	Unchecked	Unchecked		Yes	1	No		Yes	1	No		Yes	2	Yes	No		No
S20-S0672-BO	S20-H0263-BO	11	0	bf	1	4	Hard		1		Sheet		0		1	Locataire	1	Treated pipe-borne water		Treated pipe-borne water		Yes	1	Yes	1	No		No		No		Unchecked	Unchecked	Unchecked		Yes	1	No		Yes	1	No		Yes	3	No	No		No
S20-S0744-BO	S20-H0264-BO	10	0	bf	1	12	Hard		2		Sheet		0		0	Locataire	4	Treated pipe-borne water		Treated pipe-borne water		No		Yes	1	No		No		Yes	5	Checked	Checked	Unchecked		No		No		No		No		Yes	4	Yes	No		No
S20-S0735-BO	S20-H0265-BO	11	0	bf	1	2	Hard		1		Concrete		0		1	Locataire	1	Treated pipe-borne water		Treated pipe-borne water		No		No		No		No		No		Unchecked	Unchecked	Unchecked		No		No		No		No		Yes	1	Yes	No		No
S20-S0694-BO	S20-H0266-BO	11	0	bf	1	4	Hard		3		Sheet		0		0	Propriétaire	2	Treated pipe-borne water		Treated pipe-borne water		Yes	1	Yes	1	No		No		No		Unchecked	Unchecked	Unchecked		Yes	1	No		No		No		Yes	2	Yes	No		No
S20-S0708-BO	S20-H0267-BO	11	0	bf	1	9	Semi-hard		2		Sheet		0		0	Locataire	4	Treated pipe-borne water		Treated pipe-borne water		No		Yes	1	No		No		No		Unchecked	Unchecked	Unchecked		No		No		No		No		No		No	No		No
S20-S0748-BO	S20-H0268-BO	10	0	bf	1	5	Hard		2		Sheet		0		0	Locataire	2	Treated pipe-borne water		Treated pipe-borne water		No		No		No		No		Yes	3	Checked	Unchecked	Unchecked		No		No		No		No		No		Yes	No		No
S20-S0645-BO	S20-H0269-BO	11	1	bf	1	3	Semi-hard		2		Sheet		0		0	Locataire	3	Treated pipe-borne water		Treated pipe-borne water		No		Yes	1	No		No		Yes	2	Checked	Unchecked	Unchecked		No		No		Yes	1	No		Yes	1	No	No		No
S20-S0660-BO	S20-H0270-BO	11	1	bf	1	7	Hard		2		Sheet		2		1	Locataire	4	Treated pipe-borne water		Treated pipe-borne water		No		Yes	1	No		No		Yes	4	Checked	Unchecked	Unchecked		Yes	1	No		No		No		Yes	3	Yes	No		No
S20-S0703-BO	S20-H0271-BO	11	1	bf	1	7	Semi-hard		2		Sheet		0		0	Locataire	3	Treated pipe-borne water		Treated pipe-borne water		Yes	1	Yes	1	Yes	1	No		Yes	3	Checked	Unchecked	Unchecked		No		No		Yes	1	No		Yes	3	No	No		No
S20-S0767-BO	S20-H0272-BO	10	0	bf	1	5	Hard		1		Concrete		0		0	Propriétaire	4	Treated pipe-borne water		Treated pipe-borne water		No		Yes	2	No		Yes	1	Yes	4	Checked	Checked	Unchecked		Yes	1	No		Yes	1	Yes	1	Yes	1	No	Yes	1	Yes
S20-S0702-BO	S20-H0273-BO	11	0	bf	1	9	Semi-hard		4		Sheet		1	1	1	Locataire	4	Treated pipe-borne water		Treated pipe-borne water		No		Yes	1	No		No		Yes	6	Checked	Checked	Unchecked		No		No		No		No		Yes	1	Yes	No		No
S20-S0681-BO	S20-H0274-BO	11	0	bf	1	15	Banco improved		4		Sheet		0		0	Propriétaire	5	Mechanical well		Mechanical well		No		No		No		No		Yes	5	Checked	Checked	Unchecked		No		No		No		No		Yes	3	Yes	No		No
S20-S0677-BO	S20-H0275-BO	11	0	bf	1	4	Hard		2		Sheet		0		0	Locataire	2	Treated pipe-borne water		Treated pipe-borne water		No		Yes	1			No		Yes	3	Checked	Checked	Unchecked		No		No		Yes	1	No		No		No	No		No
S20-S0688-BO	S20-H0276-BO	11	0	bf	1	8	Semi-hard		2		Sheet		0		1	Propriétaire	4	Treated pipe-borne water		Treated pipe-borne water		No		Yes	1	No		No		Yes	5	Checked	Checked	Unchecked		No		No		No		Yes	1	Yes	5	Yes	No		No
S20-S0689-BO	S20-H0277-BO	11	0	bf	1	6	Semi-hard		2		Sheet		0		0	Propriétaire	2	Treated pipe-borne water		Treated pipe-borne water		Yes	1	No		Yes	1	No		Yes	2	Checked	Checked	Unchecked		No		No		No		No		No		Yes	No		No
S20-S0686-BO	S20-H0278-BO	11	1	bf	1	3	Semi-hard		1		Concrete		0		1	Locataire	2	Treated pipe-borne water		Treated pipe-borne water		No		Yes	1	No		No		Yes	2	Checked	Unchecked	Unchecked		Yes	1	No		Yes	1	No		Yes	2	Yes	No		No
S20-S0654-BO	S20-H0279-BO	11	0	bf	1	2	Hard		1		Sheet		2		0	Propriétaire	3	Treated pipe-borne water		Treated pipe-borne water		No		Yes	1	No		No		Yes	4	Checked	Checked	Unchecked		Yes	1	Yes	1	No		Yes	1	Yes	1	No	Yes	1	Yes
S20-S0712-BO	S20-H0280-BO	11	1	bf	1	4	Semi-hard		1		Sheet		0		0	Locataire	2	Treated pipe-borne water		Treated pipe-borne water		No		Yes	1	No		No		Yes	3	Checked	Checked	Unchecked		No		No		No		No		No		No	No		No
S20-S0644-BO	S20-H0281-BO	11	0	bf	1	8	Semi-hard		2		Sheet		0		0	Locataire	3	Treated pipe-borne water		Treated pipe-borne water		No		Yes	1	No		No		Yes	4	Checked	Checked	Unchecked		No		No		No		Yes	1	Yes	1	No	No		Yes
S20-S0657-BO	S20-H0282-BO	11	0	bf	1	4	Semi-hard		1		Sheet		0		3	Propriétaire	4	Treated pipe-borne water		Treated pipe-borne water		No		Yes	2	Yes	3	No		Yes	4	Checked	Checked	Unchecked		Yes	1	Yes	1	No		Yes	1	No		No	Yes	1	Yes
S20-S0680-BO	S20-H0283-BO	11	0	bf	1	3	Semi-hard		2		Sheet		0		1	Logement administratif, employeur	2	Treated pipe-borne water		Treated pipe-borne water		No		Yes	1	No		No		No		Unchecked	Unchecked	Unchecked		No		No		No		No		Yes	2	Yes	Yes	1	Yes
S20-S0698-BO	S20-H0284-BO	11	0	bf	1	6	Semi-hard		3		Sheet		0		1	Locataire	3	Treated pipe-borne water		Treated pipe-borne water		No		Yes	1	No		No		Yes	5	Checked	Unchecked	Unchecked		No		No		Yes	1	No		Yes	3	Yes	No		No
S20-S0700-BO	S20-H0285-BO	11	0	bf	1	3	Semi-hard		2		Sheet		0		0	Locataire	2	Treated pipe-borne water		Treated pipe-borne water		No		Yes	1	No		No		Yes	2	Checked	Checked	Unchecked		No		No		No		No		Yes	1	No	No		No
S20-S0729-BO	S20-H0286-BO	11	0	bf	1	4	Banco improved		2		Sheet		0		0	Propriétaire	2	Treated pipe-borne water		Treated pipe-borne water		Yes	1	No		No		No		Yes	1	Unchecked	Checked	Unchecked		No		No		No		No		No			No
S20-S0711-BO	S20-H0287-BO	11	0	bf	1	8	Semi-hard		2		Sheet		0		0	Locataire	3	Treated pipe-borne water		Treated pipe-borne water		No		Yes	1	No		No		Yes	5	Checked	Checked	Unchecked		Yes	1	No		Yes	1	No		Yes	3	Yes	No		No
S20-S0647-BO	S20-H0288-BO	11	0	bf	1	7	Semi-hard		1		Sheet		2		3	Locataire	2	Treated pipe-borne water		Treated pipe-borne water		No		Yes	1	No		No		Yes	3	Checked	Checked	Unchecked		Yes	1	No		No		No		Yes	1	No	No		No
S20-S0685-BO	S20-H0289-BO	11	0	bf	1	3	Semi-hard		1		Sheet		0		0	Locataire	2	Treated pipe-borne water		Treated pipe-borne water		No		Yes	1	No		No		Yes	3	Checked	Checked	Unchecked		No		No		No		No		Yes	1	No	No		Yes
S20-S0658-BO	S20-H0290-BO	11	0	bf	1	4	Semi-hard		2		Sheet		2		3	Locataire	2	Treated pipe-borne water		Treated pipe-borne water		No		Yes	1	No		No		Yes	3	Checked	Checked	Unchecked		No		No		No		No		Yes	2	No	No		Yes
S20-S0134-BO	S20-H0291-BO	31	1	bf	1	3	Semi-hard		2		Sheet		0		0	Locataire	2	Treated pipe-borne water		Treated pipe-borne water		No		Yes	1	No		No		Yes	2	Checked	Unchecked	Unchecked		No		No		Yes	1	No		Yes	1	Yes	No		No
S20-S0773-BO	S20-H0292-BO	10	1	bf	1	6	Semi-hard		2		Sheet		0		0	Locataire	2	Treated pipe-borne water		Treated pipe-borne water		Yes	1	Yes	1	No		No		No		Unchecked	Unchecked	Unchecked		Yes	1	No		No		No		Yes	3	Yes	No		No
S20-S0701-BO	S20-H0293-BO	11	0	bf	1	2	Semi-hard		2		Sheet		0		0	Locataire	2	Treated pipe-borne water		Treated pipe-borne water		No		Yes	1	No		No		Yes	2	Checked	Unchecked	Unchecked		Yes	1	No		Yes	1	No		Yes	2	No	No		Yes
S20-S0141-BO	S20-H0294-BO	31	1	bf	1	4	Semi-hard		3		Sheet		1	1	1	Locataire	3	Mechanical well		Mechanical well		Yes	1	Yes	1	No		No		Yes	3	Checked	Unchecked	Unchecked		No		No		No		No		Yes	3	Yes	No		No
S20-S0133-BO	S20-H0295-BO	31	1	bf	1	6	Hard		2		Concrete		0		0	Propriétaire	4	Treated pipe-borne water		Treated pipe-borne water		No		Yes	2	No		No		Yes	4	Checked	Unchecked	Unchecked		Yes	1	No		Yes	1	Yes	1	Yes	2	Yes	No		No
S20-S0707-BO	S20-H0296-BO	11	0	bf	1	7	Hard		2		Sheet		0		1	Propriétaire	3	Mechanical well		Mechanical well		Yes	1	Yes	1	No		No		Yes	4	Checked	Checked	Unchecked		No		No		No		No		Yes	3	Yes	No		No
S20-S0750-BO	S20-H0501-BO	10	0	bf	1	8	Semi-hard		2		Sheet		0		0	Locataire	2	Treated pipe-borne water		Treated pipe-borne water		No		Yes	2	No		No		Yes	1	Unchecked	Checked	Unchecked		Yes	1	No		No		No		No		No	No		No
S20-S0356-BO	S20-H0301-BO	15	0	bf	1	4	Hard		2		Sheet		0		1	Propriétaire	1	Treated pipe-borne water		Treated pipe-borne water		No		Yes	1	No		No		Yes	3	Checked	Checked	Unchecked		Yes	1	No		No		No		Yes	1	Yes	No		No
S20-S0106-BO	S20-H0302-BO	32	0	bf	1	7	Hard		2		Sheet		0		0	Propriétaire	3	Treated pipe-borne water		Treated pipe-borne water		Yes	1	Yes	1	Yes	1	No		Yes	5	Checked	Checked	Unchecked		No		No		Yes	1	No		Yes	1	Yes	No		No
S20-S0516-BO	S20-H0303-BO	1	0	bf	1	8	Semi-hard		2				0		0	Propriétaire	5	Treated pipe-borne water		Treated pipe-borne water		Yes	7	Yes	2	Yes	2	Yes	1	Yes	10	Checked	Checked	Unchecked		No		No		Yes	1	Yes	1	Yes	3	Yes	No		Yes
S20-S0192-BO	S20-H0304-BO	3	1	bf	1	4	Hard		2		Sheet		0		0	Propriétaire	2	Treated pipe-borne water		Treated pipe-borne water		Yes	2	Yes	1	No		No		Yes	2	Checked	Checked	Unchecked		No		No		Yes	3	No		Yes	2	No	No		No
S20-S0192-BO	S20-H0304-BO	3	1	bf	1	4	Hard		2		Sheet		0		0	Propriétaire	2	Treated pipe-borne water		Treated pipe-borne water		Yes	2	Yes	1	No		No		Yes	2	Checked	Checked	Unchecked		No		No		Yes	3	No		Yes	2	No	No		No
S20-S0192-BO	S20-H0304-BO	3	1	bf	1	4	Hard		2		Sheet		0		0	Propriétaire	2	Treated pipe-borne water		Treated pipe-borne water		Yes	2	Yes	1	No		No		Yes	2	Checked	Checked	Unchecked		No		No		Yes	3	No		Yes	2	No	No		No
S20-S0192-BO	S20-H0304-BO	3	1	bf	1	4	Hard		2		Sheet		0		0	Propriétaire	2	Treated pipe-borne water		Treated pipe-borne water		Yes	2	Yes	1	No		No		Yes	2	Checked	Checked	Unchecked		No		No		Yes	3	No		Yes	2	No	No		No
S20-S0227-BO	S20-H0305-BO	24	0	bf	1	7	Hard		2		Sheet		0		0	Propriétaire	3	Treated pipe-borne water		Treated pipe-borne water		No		Yes	1	No		No		Yes	7	Checked	Checked	Unchecked		No		No		Yes	1	No		Yes	2	Yes	No		No
S20-S0304-BO	S20-H0306-BO	15	0	bf	1	3	Hard		2		Sheet		0		0	Locataire	1	Treated pipe-borne water		Treated pipe-borne water		Yes	1	Yes	1	No		No		Yes	3	Checked	Checked	Unchecked		No		No		Yes	1	No		Yes	1	Yes	No		No
S20-S0510-BO	S20-H0307-BO	1	0	bf	1	3	Hard		2		Sheet		0		0	Propriétaire	1	Treated pipe-borne water		Treated pipe-borne water		Yes	1	Yes	1	Yes	1	No		Yes	3	Checked	Checked	Unchecked		Yes	2			No		No		Yes	1	No	No		No
S20-S0506-BO	S20-H0308-BO	1	0	bf	1	3	Hard		2		Sheet		0		1	Locataire	2	Treated pipe-borne water		Treated pipe-borne water		Yes	1	Yes	1	No		No		Yes	4	Checked	Checked	Unchecked		Yes	1	No		Yes	1	No		Yes	2	Yes	No		Yes
S20-S0521-BO	S20-H0309-BO	1	0	bf	1	2	Hard		2		Sheet		0		1	Propriétaire	2	Treated pipe-borne water		Treated pipe-borne water		Yes	1			No		No		Yes	2	Checked	Checked	Unchecked		Yes	1	No		Yes	1	No		Yes	1	Yes	No		No
S20-S0862-BO	S20-H0311-BO	21	1	bf	1	7	Hard		2		Sheet		0		1	Propriétaire	2	Treated pipe-borne water		Treated pipe-borne water		Yes	2	Yes	1	No		No		Yes	6	Checked	Checked	Unchecked		Yes	1	No		Yes	1	Yes	1	Yes	3	Yes	No		Yes
S20-S0222-BO	S20-H0312-BO	24	0	bf	1	7	Hard		2		Sheet		0		0	Propriétaire	2	Treated pipe-borne water		Treated pipe-borne water		No		Yes	1	No		No		Yes	4	Checked	Checked	Unchecked		No		No		Yes	1	No		Yes	1	No	No		No
S20-S0223-BO	S20-H0313-BO	24	0	bf	1	6	Hard		2		Sheet		0		1	Propriétaire	2	Ordinary well		Ordinary well		Yes	1	Yes	1	No		No		Yes	3	Checked	Checked	Unchecked		No		No		Yes	1	No		Yes	1	Yes	No		No
S20-S0221-BO	S20-H0314-BO	24	0	bf	1	6	Hard		2		Sheet		0		0	Locataire	2	Treated pipe-borne water		Treated pipe-borne water		Yes	1	Yes	1	No		No		Yes	3	Checked	Checked	Unchecked		No		No		No		No		Yes	1	No	No		No
S20-S0225-BO	S20-H0315-BO	24	0	bf	1	7	Semi-hard		2		Sheet		0		1	Propriétaire	2	Treated pipe-borne water		Treated pipe-borne water		Yes	1	No		No		No		Yes	2	Unchecked	Checked	Unchecked		No		No		Yes	1	No		Yes	1	No	No		No
S20-S0228-BO	S20-H0316-BO	24	0	bf	1	4	Hard		1		Sheet		0		0	Locataire	2	Treated pipe-borne water		Treated pipe-borne water		Yes	1			No		No		Yes	4	Checked	Checked	Unchecked		Yes	1	No		Yes	2	No		Yes	2	Yes	No		Yes
S20-S0828-BO	S20-H0317-BO	21	0	bf	1	7	Hard		2		Sheet		0		0	Propriétaire	3	Ordinary well		Reservoir collecting rain water		Yes	2	Yes	3	Yes	2	No		Yes	7	Checked	Checked	Unchecked		No		No		Yes	1	No		Yes	4	Yes	No		No
S20-S0849-BO	S20-H0318-BO	21	0	bf	1	3	Hard		1		Concrete		0		1	Propriétaire	3	Treated pipe-borne water		Treated pipe-borne water		No		No		No		No		Yes	2	Checked	Checked	Unchecked		Yes	1	No		Yes	1	No		Yes	1	Yes	No		No
S20-S0812-BO	S20-H0319-BO	21	0	bf	1	3	Hard		2		Sheet		0		1	Propriétaire	2	Treated pipe-borne water		Treated pipe-borne water		Yes	2	Yes	1	No		No		Yes	3	Checked	Checked	Unchecked		No		No		Yes	2	No		Yes	1	Yes	No		No
S20-S0821-BO	S20-H0320-BO	21	0	bf	1	1	Hard		2		Sheet		0		0	Locataire	1	Treated pipe-borne water		Treated pipe-borne water		No		No		No		No		Yes	2	Checked	Checked	Unchecked		No		No		Yes	1	No		No		Yes	No		No
S20-S0800-BO	S20-H0321-BO	21	0	bf	1	3	Hard		1		Sheet		0		1	Locataire	2	Treated pipe-borne water		Treated pipe-borne water		Yes	1			No		No		Yes	3	Checked	Checked	Unchecked		Yes	1	No		Yes	1	No		Yes	2	No	No		No
S20-S0803-BO	S20-H0322-BO	21	0	bf	1	1	Hard		2		Sheet		0		1	Propriétaire	1	Treated pipe-borne water		River/Lake/Dam		No		Yes	1	No		No		Yes	2	Checked	Checked	Unchecked		No		No		No		No		No		Yes	No		No
S20-S0805-BO	S20-H0323-BO	21	0	bf	1	3	Semi-hard		2		Sheet		0		1	Propriétaire	2	Treated pipe-borne water		Treated pipe-borne water		No		No		No		No		Yes	3	Checked	Checked	Unchecked		No		No		No		No		No		Yes	No		No
S20-S0810-BO	S20-H0324-BO	21	0	bf	1	2	Hard		1		Sheet		0		0	Locataire	1	Treated pipe-borne water		Treated pipe-borne water		No		Yes	1	No		No		Yes	4	Checked	Checked	Unchecked		No		No		Yes	1	No		Yes	2	No	No		Yes
S20-S0235-BO	S20-H0325-BO	24	0	bf	1	6	Hard		2		Sheet		0		1	Propriétaire	3	Treated pipe-borne water		Treated pipe-borne water		Yes	1	Yes	1	No		No		Yes	5	Checked	Checked	Unchecked		Yes	1	No		No		No		Yes	3	Yes	No		No
S20-S0230-BO	S20-H0326-BO	24	0	bf	1	3	Hard		2		Sheet		0		1	Locataire	1	Treated pipe-borne water		Treated pipe-borne water		Yes	1	Yes	1	No		No		Yes	3	Checked	Checked	Unchecked		No		No		Yes	1	No		Yes	1	Yes	No		No
S20-S0284-BO	S20-H0327-BO	15	0	bf	1	5	Hard		2		Sheet		0		0	Propriétaire	2	Treated pipe-borne water		Treated pipe-borne water		Yes	1	Yes	1	Yes	1	No		Yes	4	Checked	Checked	Unchecked		No		No		Yes	1	No		Yes	3	Yes	No		No
S20-S0286-BO	S20-H0328-BO	15	0	bf	1	4	Hard		1		Sheet		0		1	Locataire	2	Treated pipe-borne water		Treated pipe-borne water		Yes	1	Yes	1	Yes	1	No		Yes	4	Checked	Checked	Unchecked		Yes	1	No		Yes	1	Yes	1	Yes	2	Yes	No		Yes
S20-S0290-BO	S20-H0329-BO	15	0	bf	1	8	Hard		2		Sheet		0		0	Propriétaire	4	Treated pipe-borne water		Treated pipe-borne water		Yes	2	Yes	2	No		No		Yes	7	Checked	Checked	Unchecked		No		No		Yes	1	No		Yes	4	Yes	No		No
S20-S0292-BO	S20-H0330-BO	15	0	bf	1	4	Hard		1		Sheet		0		1	Propriétaire	3	Treated pipe-borne water		Treated pipe-borne water		Yes	1	Yes	1	No		No		Yes	4	Checked	Checked	Unchecked		Yes	1	No		Yes	1	Yes	1	Yes	2	Yes	No		No
S20-S0294-BO	S20-H0331-BO	15	0	bf	1	4	Hard		2		Sheet		0		1	Propriétaire	2	Treated pipe-borne water		Treated pipe-borne water		Yes	1	Yes	1	No		No		Yes	3	Checked	Checked	Unchecked		No		No		Yes	1	No		Yes	2	Yes	No		No
S20-S0297-BO	S20-H0332-BO	15	0	bf	1	8	Hard		2		Sheet		0		1	Locataire	3	Treated pipe-borne water		Treated pipe-borne water		Yes	1	No		No		No		Yes	6	Checked	Checked	Unchecked		No		No		No		No		Yes	3	Yes	No		No
S20-S0298-BO	S20-H0333-BO	15	0	bf	1	10	Hard		1		Sheet		0		1	Locataire	4	Treated pipe-borne water		Treated pipe-borne water		Yes	1	Yes	1	Yes	1	No		Yes	7	Checked	Checked	Unchecked		Yes	1	No		Yes	2	No		Yes	3	Yes	No		No
S20-S0197-BO	S20-H0334-BO	3	0	bf	1	1	Hard		2		Sheet		0		1	Locataire	1	Treated pipe-borne water		Treated pipe-borne water		Yes	1	Yes	1	Yes	1	No		Yes	2	Checked	Checked	Unchecked		No		No		Yes	1	No		Yes	1	No	No		No
S20-S0006-BO	S20-H0335-BO	14	1	bf	1	5	Hard		2		Sheet		0		1	Propriétaire	2	Treated pipe-borne water		Treated pipe-borne water		Yes	1	Yes	1	No		No		Yes	3	Checked	Checked	Unchecked		No		No		Yes	1	No		Yes	3	Yes	No		No
S20-S0005-BO	S20-H0337-BO	14	0	bf	1	3	Hard		1		Sheet		0		1	Propriétaire	2	Treated pipe-borne water		Treated pipe-borne water		Yes	1	Yes	1	No		No		Yes	4	Checked	Checked	Unchecked		Yes	2	No		Yes	1	Yes	1	Yes	2	No	No		Yes
S20-S0044-BO	S20-H0343-BO	14	0	bf	1	2	Hard		2		Sheet		0		1	Locataire	1	Treated pipe-borne water		Treated pipe-borne water		Yes	1	Yes	1	No		No		Yes	3	Checked	Checked	Unchecked		No		No		Yes	1	No		Yes	1	No	No		No
S20-S0011-BO	S20-H0338-BO	14	0	bf	1	14	Hard		2		Sheet		0		1	Propriétaire	7	Treated pipe-borne water		Treated pipe-borne water		Yes	3	Yes	4	No		No		Yes	12	Checked	Checked	Unchecked		Yes	2	No		Yes	3	Yes	1	Yes	7	Yes	No		No
S20-S0015-BO	S20-H0339-BO	14	0	bf	1	1	Hard		2		Sheet		0		0	Locataire	1	Treated pipe-borne water		Treated pipe-borne water		Yes	1	Yes	1	No		No		Yes	2	Checked	Checked	Unchecked		No		No		Yes	1	No		Yes	1	No	No		No
S20-S0025-BO	S20-H0340-BO	14	0	bf	1	4	Hard		1		Sheet		0		0	Locataire	2	Treated pipe-borne water		Treated pipe-borne water		Yes	1	Yes	1	No		No		Yes	4	Checked	Checked	Unchecked		Yes	1	No		Yes	1	No		Yes	2	No	No		No
S20-S0028-BO	S20-H0341-BO	14	0	bf	1	2	Hard		1		Sheet		0		1	Locataire	2	Treated pipe-borne water		Treated pipe-borne water		Yes	1	Yes	1	No		No		Yes	4	Checked	Checked	Unchecked		Yes	1	No		Yes	2	No		Yes	2	No	No		Yes
S20-S0024-BO	S20-H0342-BO	14	0	bf	1	1	Hard		2				0		3	Locataire	1	Treated pipe-borne water		Treated pipe-borne water		Yes	1	Yes	1	Yes	1	No		Yes	3	Checked	Checked	Unchecked		No		No		Yes	1	No		Yes	1	No	No		Yes
S20-S0038-BO	S20-H0345-BO	14	0	bf	1	4	Hard		2		Sheet		0		1	Propriétaire	3	Treated pipe-borne water		Treated pipe-borne water		Yes	1	Yes	1	No		No		No		Unchecked	Unchecked	Unchecked		No		No		No		No		Yes	1	Yes	No		No
S20-S0047-BO	S20-H0346-BO	14	0	bf	1	5	Semi-hard		2		Sheet		0		1	Propriétaire	2	Treated pipe-borne water		Treated pipe-borne water		No		Yes	1	No		No		Yes	4	Checked	Checked	Unchecked		No		No		No		No		Yes	2	Yes	No		No
S20-S0056-BO	S20-H0347-BO	32	0	bf	1	2	Hard		2		Sheet		0		0	Locataire	1	Treated pipe-borne water		Treated pipe-borne water		Yes	1	Yes	1	No		No		Yes	4	Checked	Checked	Unchecked		No		No		Yes	1	No		Yes	1	No	No		No
S20-S0076-BO	S20-H0348-BO	32	0	bf	1	6	Hard		2		Sheet		0		1	Propriétaire	4	Treated pipe-borne water		Treated pipe-borne water		Yes	2	Yes	3	No		No		Yes	6	Checked	Checked	Unchecked		Yes	1	No		No		No		Yes	3	Yes	No		No
S20-S0079-BO	S20-H0349-BO	32	0	bf	1	3	Semi-hard		2		Sheet		0		0	Locataire	2	Treated pipe-borne water		Treated pipe-borne water		Yes	1	Yes	1	No		No		Yes	4	Checked	Checked	Unchecked		No		No		Yes	1	No		Yes	2	No	No		No
S20-S0089-BO	S20-H0350-BO	32	0	bf	1	6	Hard		2		Sheet		0		1	Propriétaire	4	Treated pipe-borne water		Treated pipe-borne water		Yes	1	Yes	1	No		No		Yes	7	Checked	Checked	Unchecked		Yes	1	No		Yes	1	No		Yes	2	Yes	No		No
S20-S0098-BO	S20-H0351-BO	32	0	bf	1	5	Hard		2		Sheet		0		0	Propriétaire	2	Treated pipe-borne water		Treated pipe-borne water		Yes	1	Yes	1	No		No		Yes	4	Checked	Checked	Unchecked		Yes	1	No		Yes	1	No		Yes	1	Yes	No		No
S20-S0099-BO	S20-H0352-BO	32	0	bf	1	1	Hard		2		Sheet		0		0	Locataire	1	Treated pipe-borne water		Treated pipe-borne water		Yes	1	Yes	1	No		No		Yes	2	Checked	Checked	Unchecked		No		No		No		No		Yes	1	No	No		Yes
S20-S0115-BO	S20-H0353-BO	32	0	bf	1	6	Hard		1		Sheet		0		1	Propriétaire	3	Treated pipe-borne water		Treated pipe-borne water		Yes	2	Yes	1	No		No		Yes	5	Checked	Checked	Unchecked		Yes	1	No		Yes	1	No		Yes	3	Yes	No		No
S20-S0302-BO	S20-H0354-BO	15	0	bf	1	2	Hard		2		Sheet		0		1	Locataire	1	Treated pipe-borne water		Treated pipe-borne water		Yes	1	Yes	1	No		No		Yes	4	Checked	Checked	Unchecked		No		No		Yes	1	No		Yes	1	No	No		No
S20-S0303-BO	S20-H0355-BO	15	0	bf	1	7	Hard		1		Sheet		0		1	Propriétaire	4	Treated pipe-borne water		Treated pipe-borne water		Yes	2	Yes	2	No		No		Yes	5	Checked	Checked	Unchecked		Yes	1	No		Yes	1	Yes	1	Yes	3	Yes	No		No
S20-S0313-BO	S20-H0356-BO	15	0	bf	1	6	Semi-hard		2		Sheet		0		0	Propriétaire	3	Treated pipe-borne water		Treated pipe-borne water		Yes	1	Yes	1	No		No		Yes	4	Checked	Checked	Unchecked		No		No		No		No		Yes	2	Yes	No		No
S20-S0317-BO	S20-H0357-BO	15	0	bf	1	4	Hard		1		Sheet		0		1	Propriétaire	3	Treated pipe-borne water		Treated pipe-borne water		Yes	1	Yes	1	No		No		Yes	5	Checked	Checked	Unchecked		Yes	1	No		Yes	1	Yes	1	Yes	2	Yes	No		No
S20-S0322-BO	S20-H0358-BO	15	0	bf	1	7	Hard		2		Sheet		0		1	Locataire	2	Treated pipe-borne water		Treated pipe-borne water		Yes	1	Yes	1	No		No		Yes	3	Checked	Checked	Unchecked		No		No		Yes	1	No		Yes	1	Yes	No		No
S20-S0332-BO	S20-H0359-BO	15	0	bf	1	7	Hard		1		Sheet		0		1	Propriétaire	4	Treated pipe-borne water		Treated pipe-borne water		Yes	2	Yes	1	No		No		Yes	6	Checked	Checked	Unchecked		Yes	1	No		Yes	1	No		Yes	3	Yes	No		No
S20-S0360-BO	S20-H0360-BO	15	0	bf	1	2	Hard		2		Sheet		0		0	Locataire	1	Treated pipe-borne water		Treated pipe-borne water		No		Yes	1	No		No		Yes	3	Checked	Checked	Unchecked		Yes	1	No		Yes	1	No		Yes	1	Yes	No		No
S20-S0328-BO	S20-H0361-BO	15	0	bf	1	7	Hard		2		Sheet		0		0	Propriétaire	4	Treated pipe-borne water		Treated pipe-borne water		Yes	2	Yes	2	Yes	1	No		Yes	6	Checked	Checked	Unchecked		Yes	1	No		Yes	1	No		Yes	4	Yes	No		No
S20-S0348-BO	S20-H0362-BO	15	0	bf	1	3	Hard		2		Sheet		0		1	Locataire	1	Treated pipe-borne water		Treated pipe-borne water		Yes	1	Yes	1	No		No		Yes	3	Checked	Checked	Unchecked		No		No		Yes	1	No		Yes	1	No	No		No
S20-S0325-BO	S20-H0363-BO	15	0	bf	1	1	Semi-hard		2		Sheet		0		0	Locataire	1	Treated pipe-borne water		Treated pipe-borne water		Yes	1	No		No		No		Yes	1	Unchecked	Checked	Unchecked		No		No		Yes	1	No		No		Yes	No		No
S20-S0364-BO	S20-H0364-BO	17	0	bf	1	4	Hard		1		Sheet		0		1	Locataire	2	Treated pipe-borne water		Treated pipe-borne water		Yes	1	Yes	1	Yes	1	No		Yes	5	Checked	Checked	Unchecked		Yes	1	No		Yes	1	No		Yes	2	Yes	No		No
S20-S0321-BO	S20-H0365-BO	15	0	bf	1	3	Hard		2		Sheet		0		1	Locataire	1	Treated pipe-borne water		Treated pipe-borne water		Yes	1	Yes	1	No		No		Yes	4	Checked	Checked	Unchecked		Yes	1	No		Yes	1	No		Yes	1	Yes	No		No
S20-S0320-BO	S20-H0366-BO	15	0	bf	1	6	Hard		1		Sheet		0		1	Locataire	2	Treated pipe-borne water		Treated pipe-borne water		Yes	1	Yes	1	No		No		Yes	4	Checked	Checked	Unchecked		Yes	1			Yes	1	No		Yes	2	Yes	No		Yes
S20-S0310-BO	S20-H0367-BO	15	0	bf	1	3	Hard		2		Sheet		0		1	Locataire	2	Treated pipe-borne water		Treated pipe-borne water		Yes	1	Yes	1	No		No		Yes	4	Checked	Checked	Unchecked		Yes	1	No		Yes	1	No		Yes	1	Yes	No		No
S20-S0350-BO	S20-H0368-BO	15	0	bf	1	8	Hard		2		Sheet		0		1	Propriétaire	4	Treated pipe-borne water		Treated pipe-borne water		Yes	2	Yes	3	Yes	1	No		Yes	6	Checked	Checked	Unchecked		Yes	1	No		Yes	1	No		Yes	4	Yes	No		No
S20-S0331-BO	S20-H0369-BO	15	0	bf	1	7	Semi-hard		2		Sheet		0		1	Propriétaire	3	Treated pipe-borne water		Treated pipe-borne water		Yes	1	Yes	1	No		No		Yes	1	Checked	Checked	Unchecked		Yes	1	No		No		No		Yes	2	Yes	No		No
S20-S0507-BO	S20-H0370-BO	1	0	bf	1	8	Hard		2		Sheet		0		1	Propriétaire	4	Treated pipe-borne water		Treated pipe-borne water		Yes	1	Yes	1	No		No		Yes	6	Checked	Checked	Unchecked		No		No		Yes	1	No		Yes	2	Yes	No		No
S20-S0504-BO	S20-H0371-BO	1	0	bf	1	6	Hard		2		Sheet		0		0	Propriétaire	4	Treated pipe-borne water		Treated pipe-borne water		Yes	1	Yes	1	Yes	1	No		Yes	5	Checked	Checked	Unchecked		No		No		No		No		Yes	2	Yes	No		No
S20-S0527-BO	S20-H0372-BO	1	0	bf	1	6	Hard		2		Sheet		0		1	Locataire	2	Treated pipe-borne water		Treated pipe-borne water		Yes	1	Yes	1	No		No		Yes	4	Checked	Checked	Unchecked		No		No		Yes	1	No		Yes	2	Yes	No		No
S20-S0505-BO	S20-H0373-BO	1	0	bf	1	6	Hard		1		Sheet		0		1	Propriétaire	3	Treated pipe-borne water		Treated pipe-borne water		Yes	1	Yes	1	Yes	1	No		Yes	5	Checked	Checked	Unchecked		Yes	2	No		Yes	1	Yes	1	Yes	2	Yes	No		No
S20-S0548-BO	S20-H0374-BO	9	0	bf	1	5	Hard		2		Sheet		0		1	Propriétaire	3	Treated pipe-borne water		Treated pipe-borne water		Yes	1	Yes	1	No		No		Yes	4	Checked	Checked	Unchecked		Yes	1	No		Yes	1	No		Yes	2	Yes	No		No
S20-S0577-BO	S20-H0375-BO	2	0	bf	1	7	Hard		2		Sheet		0		0	Propriétaire	3	Treated pipe-borne water		Treated pipe-borne water		Yes	1	Yes	1	No		No		Yes	4	Checked	Checked	Unchecked		No		No		Yes	1	No		Yes	3	Yes	No		No
S20-S0555-BO	S20-H0376-BO	2	0	bf	1	4	Hard		2		Sheet		0		1	Locataire	2	Treated pipe-borne water		Treated pipe-borne water		Yes	1	Yes	1	No		No		Yes	4	Checked	Checked	Unchecked		Yes	1	No		Yes	1	No		Yes	2	No	No		No
S20-S0568-BO	S20-H0377-BO	2	0	bf	1	5	Hard		2		Sheet		0		1	Locataire	2	Treated pipe-borne water		Treated pipe-borne water		Yes	1	Yes	1	No		No		Yes	5	Checked	Checked	Unchecked		No		No		No		No		Yes	2	Yes	No		No
S20-S0595-BO	S20-H0379-BO	2	0	bf	1	4	Semi-hard		2		Sheet		0		1	Locataire	2	Treated pipe-borne water		Treated pipe-borne water		Yes	1	Yes	1	No		No		Yes	3	Checked	Checked	Unchecked		No		No		Yes	1	No		Yes	1	Yes	No		No
S20-S0587-BO	S20-H0380-BO	2	0	bf	1	2	Hard		7		Sheet		0		0	Locataire	1	Treated pipe-borne water		Treated pipe-borne water		Yes	1	Yes	1	No		No		Yes	4	Checked	Checked	Unchecked		No		No		Yes	1	No		Yes	2	No	No		Yes
S20-S0584-BO	S20-H0381-BO	2	0	bf	1	6	Semi-hard		2		Sheet		0		1	Propriétaire	2	Mechanical well		Mechanical well		Yes	1	Yes	1	No		No		Yes	5	Checked	Checked	Unchecked		No		No		No		No		Yes	1	Yes	No		No
S20-S0574-BO	S20-H0382-BO	2	0	bf	1	3	Hard		2		Sheet		0		1	Locataire	1	Treated pipe-borne water		Treated pipe-borne water		Yes	1	Yes	1	No		No		Yes	4	Checked	Checked	Unchecked		No		No		Yes	1	No		Yes	1	No	No		No
S20-S0588-BO	S20-H0384-BO	2	0	bf	1	3	Hard		2		Sheet		0		0	Locataire	1	Treated pipe-borne water		Treated pipe-borne water		Yes	1	Yes	1	No		No		Yes	3	Checked	Checked	Unchecked		No		No		Yes	1	No		Yes	1	No	No		No
S20-S0533-BO	S20-H0385-BO	1	1	bf	1	12	Hard		2		Sheet		0		1	Propriétaire	5	Treated pipe-borne water		Treated pipe-borne water		Yes	2	Yes	2	No		No		Yes	10	Checked	Checked	Unchecked		Yes	1	No		Yes	1	Yes	1	Yes	4	Yes	No		No
S20-S0533-BO	S20-H0385-BO	1	1	bf	1	12	Hard		2		Sheet		0		1	Propriétaire	5	Treated pipe-borne water		Treated pipe-borne water		Yes	2	Yes	2	No		No		Yes	10	Checked	Checked	Unchecked		Yes	1	No		Yes	1	Yes	1	Yes	4	Yes	No		No
S20-S0533-BO	S20-H0385-BO	1	1	bf	1	12	Hard		2		Sheet		0		1	Propriétaire	5	Treated pipe-borne water		Treated pipe-borne water		Yes	2	Yes	2	No		No		Yes	10	Checked	Checked	Unchecked		Yes	1	No		Yes	1	Yes	1	Yes	4	Yes	No		No
S20-S0545-BO	S20-H0386-BO	9	1	bf	1	4	Hard		2		Sheet		0		1	Locataire	2	Treated pipe-borne water		Treated pipe-borne water		Yes	1	Yes	1	No		No		Yes	3	Checked	Checked	Unchecked		Yes	1	No		No		No		Yes	1	Yes	No		No
S20-S0561-BO	S20-H0387-BO	2	1	bf	1	2	Hard		1		Sheet		0		1	Propriétaire	2	Treated pipe-borne water		Treated pipe-borne water		No		Yes	1	No		No		Yes	1	Unchecked	Checked	Unchecked		No		No		No		No		Yes	1	No	No		No
S20-S0118-BO	S20-H0388-BO	32	1	bf	1	3	Straw		2		Sheet		0		1	Locataire	1	Treated pipe-borne water		Treated pipe-borne water		Yes	1	Yes	1	No		No		Yes	3	Checked	Checked	Unchecked		No		No		No		No		Yes	1	Yes	No		No
S20-S0060-BO	S20-H0389-BO	32	1	bf	1	7	Hard		2		Sheet		0		1	Propriétaire	3	Treated pipe-borne water		Treated pipe-borne water		Yes	2	Yes	1	No		No		Yes	5	Checked	Checked	Unchecked		Yes	1	No		Yes	1	No		Yes	3	Yes	No		No
S20-S0085-BO	S20-H0390-BO	32	1	bf	1	3	Hard		1		Sheet		0		0	Locataire	1	Treated pipe-borne water		Treated pipe-borne water		Yes	1	Yes	1	No		No		Yes	3	Checked	Checked	Unchecked		No		No		No		No		Yes	1	Yes	No		No
S20-S0060-BO	S20-H0389-BO	32	1	bf	1	7	Hard		2		Sheet		0		1	Propriétaire	3	Treated pipe-borne water		Treated pipe-borne water		Yes	2	Yes	1	No		No		Yes	5	Checked	Checked	Unchecked		Yes	1	No		Yes	1	No		Yes	3	Yes	No		No
S20-S0004-BO	S20-H0391-BO	14	1	bf	1	4	Hard		2		Sheet		0		1	Locataire	2	Treated pipe-borne water		Treated pipe-borne water		No		Yes	1	No		No		Yes	3	Checked	Checked	Unchecked		No		No		No		No		Yes	1	Yes	No		No
S20-S0870-BO	S20-H0392-BO	21	1	bf	1	2	Hard		1		Sheet		0		0	Locataire	1	Treated pipe-borne water		Treated pipe-borne water		Yes	1	Yes	1	Yes	1	No		Yes	3	Checked	Checked	Unchecked		Yes	1	No		Yes	1	No		Yes	1	No	No		No
S20-S0818-BO	S20-H0393-BO	21	1	bf	1	4	Hard		2		Sheet		0		1	Propriétaire	2	Treated pipe-borne water		Treated pipe-borne water		Yes	1	Yes	1	No		No		Yes	4	Checked	Checked	Unchecked		No		No		No		No		Yes	2	Yes	No		No
S20-S0851-BO	S20-H0394-BO	21	1	bf	1	4	Hard		1		Sheet		0		1	Propriétaire	3	Treated pipe-borne water		Treated pipe-borne water		Yes	1	Yes	1	No		No		Yes	4	Checked	Checked	Unchecked		Yes	1	No		Yes	2	No		Yes	2	Yes	No		No
S20-S0840-BO	S20-H0395-BO	21	1	bf	1	4	Hard		2		Sheet		0		0	Propriétaire	2	Treated pipe-borne water		Treated pipe-borne water		Yes	1	Yes	1	No		No		Yes	1	Checked	Checked	Unchecked		Yes	1	No		No		No		Yes	2	Yes	No		No
S20-S0794-BO	S20-H0396-BO	21	1	bf	1	7	Hard		2		Sheet		0		1	Propriétaire	4	Treated pipe-borne water		Treated pipe-borne water		Yes	2	Yes	1	No		No		Yes	6	Checked	Checked	Unchecked		Yes	2	No		Yes	1	Yes	1	Yes	3	Yes	No		No
S20-S0291-BO	S20-H0397-BO	15	0	bf	1	4	Hard		2		Sheet		0		0	Propriétaire	2	Treated pipe-borne water		Treated pipe-borne water		Yes	1	Yes	1	No		No		Yes	3	Checked	Checked	Unchecked		No		No		No		No		Yes	2	Yes	No		No
S20-S0367-BO	S20-H0620-BO	17	1	bf	1	3	Hard		2		Sheet		0		0	Locataire	2	Treated pipe-borne water		Treated pipe-borne water		No		Yes	1	No		No		Yes	5	Checked	Checked	Unchecked		No		No		No		No		Yes	2	No	No		No
S20-S0371-BO	S20-H0622-BO	17	0	bf	1	3	Hard		2		Sheet		0		1	Locataire	2	Treated pipe-borne water		Treated pipe-borne water		Yes	2	Yes	1	No		No		Yes	5	Checked	Checked	Unchecked		No		No		No		No		Yes	2	Yes	No		Yes
S20-S0397-BO	S20-H0639-BO	17	1	bf	1	7	Semi-hard		4		Sheet		0		0	Locataire	2	Treated pipe-borne water		Treated pipe-borne water		Yes	1	Yes	1	No		No		Yes	2	Checked	Checked	Unchecked		No		No		No		Yes	1	Yes	2	Yes	No		No
S20-S0282-BO	S20-H0401-BO	16	0	bf	1	3	Semi-hard		2		Sheet		0		0	Propriétaire	2	Treated pipe-borne water		Treated pipe-borne water		Yes	1	Yes	1	No		No		Yes	1	Unchecked	Checked	Unchecked		Yes	1	No		Yes	1	No		Yes	1	Yes	No		No
S20-S0333-BO	S20-H0402-BO	15	0	bf	1	3	Hard		1		Sheet		0		0	Propriétaire	4	Treated pipe-borne water		Treated pipe-borne water		Yes	1	Yes	1	No		Yes	1	Yes	3	Unchecked	Checked	Unchecked		Yes	1	No		Yes	1	No		Yes	1	Yes	No		Yes
S20-S0281-BO	S20-H0403-BO	16	0	bf	1	4	Semi-hard		2		Sheet		0		1	Propriétaire	3	Treated pipe-borne water		Treated pipe-borne water		Yes	1	Yes	1	No		No		Yes	1	Unchecked	Unchecked	Unchecked		No		No		Yes	1	No		Yes	1	Yes	No		No
S20-S0280-BO	S20-H0404-BO	16	0	bf	1	5	Hard		1		Sheet		0		0	Propriétaire	3	Treated pipe-borne water		Treated pipe-borne water		Yes	3	Yes	3	Yes	2	Yes	1	Yes	4	Checked	Unchecked	Unchecked		Yes	1	No		Yes	3	Yes	1	Yes	3	Yes	No		Yes
S20-S0358-BO	S20-H0405-BO	15	0	bf	1	6	Hard		2		Sheet		0		0	Propriétaire	3	Treated pipe-borne water		Treated pipe-borne water		Yes	1	Yes	1	No		No		Yes	5	Unchecked	Checked	Unchecked		No		No		Yes	1	No		Yes	2	Yes	No		No
S20-S0339-BO	S20-H0406-BO	15	0	bf	1	3	Semi-hard		2		Sheet		0		0	Locataire	4	Treated pipe-borne water		Treated pipe-borne water		Yes	1	Yes	1	No		No		Yes	2	Checked	Checked	Unchecked		No		No		No		No		Yes	2	No	No		No
S20-S0190-BO	S20-H0407-BO	3	0	bf	1	7	Semi-hard		2		Sheet		0		0	Locataire	3	Treated pipe-borne water		Treated pipe-borne water		Yes	1	Yes	1	No		No		Yes	3	Checked	Checked	Unchecked		No		No		Yes	1	No		Yes	1	Yes	No		No
S20-S0198-BO	S20-H0408-BO	3	0	bf	1	4	Semi-hard		2		Sheet		0		0	Locataire	3	Treated pipe-borne water		Treated pipe-borne water		Yes	1	Yes	1	No		No		Yes	2	Checked	Checked	Unchecked		No		No		No		No		No		No	No		No
S20-S0195-BO	S20-H0409-BO	3	0	bf	1	8	Semi-hard		2		Sheet		0		0	Locataire	1	Treated pipe-borne water		Treated pipe-borne water		Yes	1	Yes	1	No		No		Yes	2	Checked	Checked	Unchecked		No		No		Yes	1	No		Yes	1	No	No		No
S20-S0189-BO	S20-H0410-BO	3	0	bf	1	12	Semi-hard		2		Sheet		0		0	Locataire	4	Treated pipe-borne water		Treated pipe-borne water		Yes	4	Yes	2	No		No		Yes	8	Checked	Checked	Unchecked		Yes	1	No		Yes	3	No		Yes	4	Yes	No		No
S20-S0196-BO	S20-H0411-BO	3	0	bf	1	4	Semi-hard		2		Sheet		0		0	Propriétaire	2	Treated pipe-borne water		Treated pipe-borne water		Yes	1	Yes	1	No		No		Yes	1	Unchecked	Checked	Unchecked		No		No		Yes	1	No		Yes	1	Yes	No		No
S20-S0285-BO	S20-H0412-BO	15	0	bf	1	4	Semi-hard		2		Sheet		0		0	Propriétaire	2	Treated pipe-borne water		Treated pipe-borne water		No		No		No		No		Yes	1	Unchecked	Checked	Unchecked		No		No		No		No		No		Yes	No		No
S20-S0299-BO	S20-H0413-BO	15	0	bf	1	8	Hard		1		Sheet		0		0	Propriétaire	4	Treated pipe-borne water		Treated pipe-borne water		Yes	3	Yes	2	No		No		Yes	7	Checked	Checked	Unchecked		Yes	1	No		Yes	2	Yes	1	Yes	3	Yes	No		Yes
S20-S0296-BO	S20-H0414-BO	15	0	bf	1	6	Hard		2		Sheet		0		0	Propriétaire	3	Treated pipe-borne water		Treated pipe-borne water		Yes	1	Yes	1	No		No		Yes	4	Checked	Checked	Unchecked		Yes	1	No		Yes	1	No		Yes	3	Yes	No		No
S20-S0276-BO	S20-H0415-BO	16	0	bf	1	4	Semi-hard		2		Sheet		0		0	Locataire	4	Treated pipe-borne water		Treated pipe-borne water		Yes	1	Yes	1	No		No		Yes	3	Checked	Checked	Unchecked		No		No		No		No		Yes	2	No	No		Yes
S20-S0269-BO	S20-H0416-BO	16	0	bf	1	4	Hard		2		Sheet		0		0	Locataire	1	Treated pipe-borne water		Treated pipe-borne water		Yes	1	Yes	1	No		No		Yes	2	Checked	Checked	Unchecked		Yes	1	No		No		No		Yes	1	Yes	No		No
S20-S0278-BO	S20-H0417-BO	16	0	bf	1	6	Hard		2		Sheet		0		0	Vivant chez des parents, amis	2	Treated pipe-borne water		Treated pipe-borne water		Yes	2	Yes	1	No		No		Yes	4	Checked	Checked	Unchecked		No		No		Yes	1	No		Yes	2	Yes	No		No
S20-S0272-BO	S20-H0418-BO	16	0	bf	1	3	Semi-hard		2		Sheet		0		0	Propriétaire	1	Treated pipe-borne water		Treated pipe-borne water		Yes	1	Yes	1	No				Yes	3	Checked	Checked	Unchecked		No		No		Yes	1	No		Yes	1	Yes	No		No
S20-S0203-BO	S20-H0419-BO	3	0	bf	1	12	Semi-hard		2		Sheet		0		0	Propriétaire	4	Treated pipe-borne water		Treated pipe-borne water		Yes	1	Yes	2	No		No		Yes	6	Checked	Checked	Unchecked		No		No		Yes	2	No		Yes	3	Yes	No		No
S20-S0199-BO	S20-H0420-BO	3	0	bf	1	12	Semi-hard		2		Sheet		0		0	Propriétaire	6	Treated pipe-borne water		Treated pipe-borne water		Yes	3	Yes	3	No		No		Yes	10	Checked	Checked	Unchecked		Yes	2	No		No				Yes	6	Yes	No		Yes
S20-S0193-BO	S20-H0421-BO	3	0	bf	1	6	Semi-hard		2		Sheet		0		0	Locataire	2	Treated pipe-borne water		Treated pipe-borne water		Yes	1	Yes	1	No				Yes	2	Checked	Checked	Unchecked		No		No		Yes	1	No		Yes	2	Yes	No		No
S20-S0343-BO	S20-H0422-BO	15	0	bf	1	4	Hard		1		Sheet		0		0	Locataire	2	Treated pipe-borne water		Treated pipe-borne water		Yes	1			No		No		Yes	2	Checked	Checked	Unchecked		No		No		Yes	1	No		Yes	1	Yes	No		No
S20-S0330-BO	S20-H0424-BO	15	0	bf	1	2	Hard		2		Sheet		0		0	Locataire	1	Treated pipe-borne water		Treated pipe-borne water		Yes	1	No		No		No		Yes	3	Checked	Checked	Unchecked		No		No		Yes	1	No		No		Yes	No		No
S20-S0319-BO	S20-H0425-BO	15	0	bf	1	6	Hard		2		Sheet		0		0	Locataire	2	Treated pipe-borne water		Treated pipe-borne water		Yes	2	Yes	1	No		No		Yes	4	Checked	Checked	Unchecked		Yes	1	No		Yes	2	No		Yes	2	Yes	No		No
S20-S0341-BO	S20-H0426-BO	15	0	bf	1	8	Hard		2		Sheet		0		0	Locataire	2	Treated pipe-borne water		Treated pipe-borne water		No		Yes	1	No		No		Yes	3	Checked	Checked	Unchecked		No		No		Yes	1	No		Yes	2	No	No		No
S20-S0353-BO	S20-H0427-BO	15	0	bf	1	8	Hard		2		Sheet		0		0	Propriétaire	3	Treated pipe-borne water		Treated pipe-borne water		No		Yes	2	No		No		Yes	4	Checked	Checked	Unchecked		Yes	1	No		Yes	2	No		Yes	4	Yes	No		No
S20-S0540-BO	S20-H0428-BO	9	0	bf	1	3	Semi-hard		2		Sheet		0		0	Propriétaire	1	Treated pipe-borne water		Treated pipe-borne water		Yes	1	Yes	1	No		No		Yes	2	Checked	Checked	Unchecked		No		No		Yes	1	No		Yes	1	No	No		No
S20-S0544-BO	S20-H0429-BO	9	0	bf	1	6	Hard		2		Sheet		0		0	Locataire	2	Treated pipe-borne water		Treated pipe-borne water		Yes	1	Yes	1	No		No		Yes	4	Checked	Checked	Unchecked		No		No		Yes	1	No		Yes	2	Yes	No		No
S20-S0520-BO	S20-H0431-BO	1	0	bf	1	5	Hard		1		Sheet		0		0	Locataire	2	Treated pipe-borne water		Treated pipe-borne water		Yes	1	Yes	2	No		No		Yes	3	Checked	Checked	Unchecked		Yes	1	No		Yes	2	No		Yes	2	Yes	No		Yes
S20-S0526-BO	S20-H0432-BO	1	0	bf	1	13	Semi-hard		2		Sheet		0		0	Propriétaire	3	Treated pipe-borne water		Treated pipe-borne water		Yes	1	Yes	2	No		No		Yes	8	Checked	Checked	Unchecked		No		No		Yes	2	No		Yes	5	Yes	No		No
S20-S0509-BO	S20-H0433-BO	1	0	bf	1	5	Hard		1		Concrete		0		0	Locataire	3	Treated pipe-borne water		Treated pipe-borne water		Yes	2	Yes	1	Yes	1	No		Yes	6	Checked	Checked	Unchecked		Yes	1	No		Yes	2	Yes	2	Yes	2	Yes	Yes	1	Yes
S20-S0837-BO	S20-H0434-BO	21	0	bf	1	11	Hard		1		Sheet		0		1	Propriétaire	3	Treated pipe-borne water		Treated pipe-borne water		Yes	1	Yes	2	No		No		Yes	8	Checked	Checked	Unchecked		Yes	1	No		Yes	2	No		Yes	4	Yes	No		Yes
S20-S0858-BO	S20-H0435-BO	21	0	bf	1	5	Hard		2		Sheet		0		1	Locataire	2	Treated pipe-borne water		Treated pipe-borne water		Yes	2	Yes	1	No		No		Yes	4	Checked	Checked	Unchecked		No		No		Yes	1	No		Yes	1	Yes	No		No
S20-S0274-BO	S20-H0436-BO	16	0	bf	1	6	Semi-hard		2		Sheet		0		1	Locataire	2	Treated pipe-borne water		Treated pipe-borne water		Yes	1	Yes		No		No		Yes	3	Checked	Checked	Unchecked		No		No		Yes	1	No		Yes	2	Yes	No		No
S20-S0270-BO	S20-H0437-BO	16	0	bf	1	4	Hard		2		Sheet		0		1	Locataire	2	Treated pipe-borne water		Treated pipe-borne water		Yes	1	Yes	1	No		No		Yes	4	Checked	Checked	Unchecked		No		No		Yes	1	No		Yes	2	Yes	No		No
S20-S0295-BO	S20-H0438-BO	15	0	bf	1	8	Hard		2		Sheet		0		0	Propriétaire	1	Treated pipe-borne water		Treated pipe-borne water		Yes	1	Yes	1	No		No		Yes	6	Checked	Checked	Unchecked		No		No		Yes	2	No		Yes	1	Yes	No		No
S20-S0327-BO	S20-H0440-BO	15	0	bf	1	4	Semi-hard		2		Sheet		0		1	Propriétaire	1	Treated pipe-borne water		Treated pipe-borne water		Yes	1	Yes	1	No		No		Yes	5	Checked	Checked	Unchecked		Yes	1	No		Yes	2	No		Yes	2	Yes	No		Yes
S20-S0525-BO	S20-H0441-BO	1	0	bf	1	12	Semi-hard		2		Sheet		0		1	Propriétaire	4	Treated pipe-borne water		Treated pipe-borne water		Yes	4	Yes	4	No		No		Yes	10	Checked	Checked	Unchecked		Yes	2	No		Yes	3	No		Yes	8	Yes	No		No
S20-S0522-BO	S20-H0442-BO	1	0	bf	1	6	Semi-hard		2		Sheet		0		1	Locataire	2	Treated pipe-borne water		Treated pipe-borne water		Yes	1	Yes	1	No		No		Yes	3	Checked	Checked	Unchecked		No		No		Yes	1	No		No		No	No		No
S20-S0524-BO	S20-H0443-BO	1	0	bf	1	8	Semi-hard		2		Sheet		0		0	Propriétaire	3	Treated pipe-borne water		Treated pipe-borne water		Yes	1	Yes	1	No		No		Yes	4	Checked	Checked	Unchecked		No		No		Yes	1	No		Yes	2	Yes	No		Yes
S20-S0537-BO	S20-H0444-BO	9	0	bf	1	4	Banco improved		2		Sheet		0		0	Autre	1	Treated pipe-borne water		Treated pipe-borne water		No		No		No		No		Yes	2	Unchecked	Checked	Unchecked		No		No		No		No		No		Yes	No		No
S20-S0541-BO	S20-H0445-BO	9	0	bf	1	4	Hard		1		Sheet		0		0	Locataire	2	Treated pipe-borne water		Treated pipe-borne water		Yes	1	Yes	1	Yes	2	No		Yes	4	Checked	Checked	Unchecked		Yes	1	No		Yes	2	No		Yes	1	Yes	No		No
S20-S0841-BO	S20-H0446-BO	21	0	bf	1	7	Hard		2		Sheet		0		1	Locataire	2	Treated pipe-borne water		Treated pipe-borne water		Yes	1	Yes	1	No		No		Yes	3	Checked	Checked	Unchecked		No		No		Yes	1	No		Yes	1	No	No		No
S20-S0846-BO	S20-H0447-BO	21	0	bf	1	10	Hard		1		Sheet		0		1	Propriétaire	4	Treated pipe-borne water		Treated pipe-borne water		Yes	2	Yes	3	Yes	2	No		Yes	10	Checked	Checked	Unchecked		Yes	2	No		Yes	2	No		Yes	4	Yes	No		No
S20-S0835-BO	S20-H0448-BO	21	0	bf	1	6	Semi-hard		2		Sheet		0		1	Propriétaire	3	Treated pipe-borne water		Treated pipe-borne water		Yes	2	Yes	1	No		No		Yes	2	Checked	Checked	Unchecked		No		No		Yes	1	No		Yes	2	Yes	No		No
S20-S0844-BO	S20-H0449-BO	21	0	bf	1	5	Hard		2		Sheet		0		1	Propriétaire	2	Treated pipe-borne water		Treated pipe-borne water		Yes	1	Yes	1	No		No		Yes	4	Checked	Checked	Unchecked		No		No		Yes	1	No		Yes	2	Yes	No		No
S20-S0852-BO	S20-H0450-BO	21	0	bf	1	12	Hard		2		Sheet		0		1	Propriétaire	3	Treated pipe-borne water		Treated pipe-borne water		Yes	1	Yes	1	No		No		Yes	6	Checked	Checked	Unchecked		Yes	1	No		Yes	2	No		Yes	3	Yes	No		No
S20-S0869-BO	S20-H0451-BO	21	0	bf	1	4	Hard		2		Sheet		0		1	Locataire	1	Treated pipe-borne water		Treated pipe-borne water		Yes	1	Yes	1	No		No		Yes	3	Checked	Checked	Unchecked		No		No		Yes	1	No		Yes	1	Yes	No		No
S20-S0874-BO	S20-H0452-BO	21	0	bf	1	7	Hard		2		Sheet		0		1	Locataire	2	Treated pipe-borne water		Treated pipe-borne water		Yes	2	Yes	1	No		No		Yes	2	Checked	Checked	Unchecked		Yes	1	No		Yes	2	No		Yes	2	Yes	No		No
S20-S0875-BO	S20-H0453-BO	21	0	bf	1	8	Hard		2		Sheet		0		1	Propriétaire	3	Treated pipe-borne water		Treated pipe-borne water		Yes	1	Yes	1	No		No		Yes	3	Checked	Checked	Unchecked		No		No		Yes	1	No		Yes	1	Yes	No		No
S20-S0853-BO	S20-H0454-BO	21	0	bf	1	9	Semi-hard		2		Sheet		0		1	Propriétaire	3	Treated pipe-borne water		Treated pipe-borne water		Yes	1	Yes	1	No		No		Yes	1	Checked	Checked	Unchecked		Yes	1	No		Yes	2	No		Yes	1	Yes	No		No
S20-S0808-BO	S20-H0455-BO	21	0	bf	1	12	Semi-hard		2		Sheet		0		1	Propriétaire	4	Treated pipe-borne water		Treated pipe-borne water		Yes	1	No		No		No		Yes	4	Checked	Checked	Unchecked		No		No		Yes	1	No		Yes	2	Yes	No		No
S20-S0789-BO	S20-H0456-BO	21	0	bf	1	6	Semi-hard		2		Sheet		0		1	Propriétaire	2	Treated pipe-borne water		Treated pipe-borne water		Yes	1	Yes	1	No		No		Yes	3	Unchecked	Checked	Unchecked		No		No		Yes	1	No		Yes	1	Yes	No		No
S20-S0785-BO	S20-H0457-BO	21	0	bf	1	8	Hard		1		Sheet		0		1	Propriétaire	4	Treated pipe-borne water		Treated pipe-borne water		Yes	2	Yes	1	Yes	1	No		Yes	7	Checked	Checked	Unchecked		Yes	1	No		Yes	2	Yes	2	Yes	2	Yes	No		Yes
S20-S0308-BO	S20-H0458-BO	15	0	bf	1	7	Hard		2		Sheet		0		1	Propriétaire	2	Treated pipe-borne water		Treated pipe-borne water		Yes	1	Yes	1	No		No		Yes	4	Checked	Checked	Unchecked		Yes	2	No		Yes	1	No		Yes	1	No	No		Yes
S20-S0306-BO	S20-H0459-BO	15	0	bf	1	6	Hard		1		Sheet		0		1	Propriétaire	2	Treated pipe-borne water		Treated pipe-borne water		Yes	1	Yes	1	No		No		Yes	4	Checked	Checked	Unchecked		Yes	1	No		Yes	1	No		Yes	2	Yes	No		No
S20-S0311-BO	S20-H0460-BO	15	0	bf	1	6	Hard		1		Sheet		0		1	Locataire	2	Treated pipe-borne water		Treated pipe-borne water		Yes	1	Yes	1	No		No		Yes	2	Checked	Checked	Unchecked		No		No		Yes	1	No		Yes	1	No	No		No
S20-S0340-BO	S20-H0461-BO	15	0	bf	1	6	Semi-hard		2		Sheet		0		1	Locataire	2	Treated pipe-borne water		Treated pipe-borne water		Yes	1	Yes	1	No		No		Yes	4	Checked	Checked	Unchecked		No		No		No		No		Yes	1	No	No		No
S20-S0326-BO	S20-H0462-BO	15	0	bf	1	6	Hard		2		Sheet		0		1	Propriétaire	2	Treated pipe-borne water		Treated pipe-borne water		Yes	1	Yes	1	No		No		Yes	4	Checked	Checked	Unchecked		No		No		No		No		Yes	1	No	No		No
S20-S0312-BO	S20-H0463-BO	15	0	bf	1	7	Hard		1		Sheet				1	Propriétaire	4	Treated pipe-borne water		Treated pipe-borne water		Yes	1	Yes	1	No		No		Yes	6	Checked	Checked	Unchecked		Yes	1	No		Yes	2	No		No		No	No		No
S20-S0289-BO	S20-H0464-BO	15	0	bf	1	8	Hard		1		Sheet		0		0	Propriétaire	2	Treated pipe-borne water		Treated pipe-borne water		Yes	1	Yes	1	No		No		Yes	5	Checked	Checked	Unchecked		No		No		Yes	1	No		Yes	2	No	No		No
S20-S0802-BO	S20-H0465-BO	21	0	bf	1	6	Hard		2		Sheet		0		1	Locataire	2	Treated pipe-borne water		Treated pipe-borne water		Yes	1	Yes	1	No		No		Yes	6	Checked	Checked	Unchecked		No		No		Yes	1	No		Yes	2	Yes	No		No
S20-S0804-BO	S20-H0466-BO	21	0	bf	1	4	Hard		2		Sheet		0		3	Locataire	2	Treated pipe-borne water		Treated pipe-borne water		Yes	1	Yes	1	No		No		Yes	8	Checked	Checked	Unchecked		Yes	1	No		Yes	2	No		Yes	3	Yes	No		No
S20-S0806-BO	S20-H0467-BO	21	0	bf	1	10	Hard		1		Sheet		0		1	Propriétaire	3	Treated pipe-borne water		Treated pipe-borne water		Yes	2	Yes	2	No		No		Yes	2	Checked	Checked	Unchecked		Yes	2	No		Yes	3	Yes	1	Yes	3	Yes	No		Yes
S20-S0811-BO	S20-H0468-BO	21	0	bf	1	6	Hard		2		Sheet		0		1	Locataire	2	Treated pipe-borne water		Treated pipe-borne water		No		Yes	2	No		No		Yes	5	Checked	Checked	Unchecked		No		No		Yes	1	No		Yes	3	Yes	No		No
S20-S0815-BO	S20-H0469-BO	21	0	bf	1	7	Hard		2		Sheet		0		1	Propriétaire	2	Treated pipe-borne water		Treated pipe-borne water		Yes	1	Yes	1	No		No		Yes	5	Checked	Checked	Unchecked		No		No		Yes	2	No		Yes	2	Yes	No		No
S20-S0814-BO	S20-H0470-BO	21	0	bf	1	6	Semi-hard		2		Sheet		0		1	Locataire	1	Treated pipe-borne water		Treated pipe-borne water		No		No		No		No		Yes	3	Checked	Checked	Unchecked		No		No		No		No		Yes	1	No	No		No
S20-S0315-BO	S20-H0471-BO	15	1	bf	1	4	Hard		2		Sheet		0		1	Locataire	1	Treated pipe-borne water		Treated pipe-borne water		Yes	1	Yes	1	No		No		Yes	1	Checked	Checked	Unchecked		No		No		Yes	1	No		Yes	1	No	No		No
S20-S0830-BO	S20-H0472-BO	21	0	bf	1	8	Hard		2		Sheet		0		1	Propriétaire	4	Treated pipe-borne water		Treated pipe-borne water		Yes	1	Yes	1	No		No		Yes	10	Checked	Checked	Unchecked		Yes	1	No		Yes	3	No		Yes	3	Yes	No		No
S20-S0867-BO	S20-H0473-BO	21	0	bf	1	6	Hard		2		Sheet		0		1	Locataire	2	Treated pipe-borne water		Treated pipe-borne water		No		Yes	1	No		No		Yes	4	Unchecked	Checked	Unchecked		No		No		Yes	1	No		Yes	1	No	No		No
S20-S0838-BO	S20-H0474-BO	21	0	bf	1	5	Semi-hard		2		Sheet		0		1	Locataire	1	Treated pipe-borne water		Treated pipe-borne water		No		No		No		No		Yes	4	Checked	Checked	Unchecked		No		No		No		No		Yes	1	Yes	No		No
S20-S0868-BO	S20-H0475-BO	21	0	bf	1	6	Hard		2		Sheet		0		1	Propriétaire	2	Treated pipe-borne water		Treated pipe-borne water		Yes	1	Yes	1	No		No		Yes	2	Checked	Checked	Unchecked		No		No		Yes	2	No		Yes	2	No	No		No
S20-S0843-BO	S20-H0476-BO	21	0	bf	1	12	Hard		2		Sheet		0		1	Propriétaire	6	Treated pipe-borne water		Treated pipe-borne water		Yes	4	Yes	3	No		No		Yes	12	Checked	Checked	Unchecked		No		No		Yes	3	No		Yes	2	No	No		No
S20-S0820-BO	S20-H0477-BO	21	0	bf	1	5	Semi-hard		2		Sheet		0		0	Locataire	1	Treated pipe-borne water		Treated pipe-borne water		Yes	1	Yes	1	No		No		Yes	2	Unchecked	Unchecked	Unchecked		No		No		No		No		No		No	No		No
S20-S0848-BO	S20-H0478-BO	21	0	bf	1	6	Hard		2		Sheet		0		1	Propriétaire	3	Treated pipe-borne water		Treated pipe-borne water		Yes	2	Yes	2	No		No		Yes	7	Checked	Checked	Unchecked		Yes	1	No		Yes	3	Yes	1	Yes	4	Yes	No		No
S20-S0877-BO	S20-H0479-BO	21	0	bf	1	5	Hard		2		Sheet		0		1	Locataire	2	Treated pipe-borne water		Treated pipe-borne water		Yes	1	Yes	1	No		No		Yes	3	Checked	Checked	Unchecked		No		No		Yes	1	No		Yes	2	Yes	No		No
S20-S0871-BO	S20-H0480-BO	21	0	bf	1	8	Semi-hard		2		Sheet		0		1	Propriétaire	3	Treated pipe-borne water		Treated pipe-borne water		Yes	1	Yes	2	No				Yes	3	Checked	Checked	Unchecked		No		No		Yes	2	No		Yes	2	No	No		No
S20-S0845-BO	S20-H0481-BO	21	1	bf	1	4	Hard		1		Sheet		0		1	Locataire	1	Treated pipe-borne water		Treated pipe-borne water		Yes	1	Yes	1	No		No		Yes	4	Checked	Checked	Unchecked		Yes	1	No		Yes	1	No		Yes	2	No	No		No
S20-S0834-BO	S20-H0482-BO	21	1	bf	1	8	Hard		1		Sheet		0		1	Locataire	3	Treated pipe-borne water		Treated pipe-borne water		Yes	1	Yes	1	No		No		Yes	3	Checked	Checked	Unchecked		No		No		Yes	2	No		Yes	2	Yes	No		No
S20-S0834-BO	S20-H0482-BO	21	1	bf	1	8	Hard		1		Sheet		0		1	Locataire	3	Treated pipe-borne water		Treated pipe-borne water		Yes	1	Yes	1	No		No		Yes	3	Checked	Checked	Unchecked		No		No		Yes	2	No		Yes	2	Yes	No		No
S20-S0825-BO	S20-H0483-BO	21	1	bf	1	3	Hard		2		Sheet		0		1	Propriétaire	2	Treated pipe-borne water		Treated pipe-borne water		Yes	2	Yes	1	No		No		Yes	2	Unchecked	Checked	Unchecked		No		No		Yes	1	No		Yes	2	No	No		No
S20-S0801-BO	S20-H0484-BO	21	1	bf	1	6	Hard		1		Sheet		0		1	Propriétaire	4	Treated pipe-borne water		Treated pipe-borne water		Yes	2	Yes	1	No		No		Yes	4	Checked	Checked	Unchecked		Yes	1	No		Yes	3	Yes	1	Yes	2	Yes	No		Yes
S20-S0854-BO	S20-H0485-BO	21	1	bf	1	4	Hard		1		Sheet		0		1	Locataire	1	Treated pipe-borne water		Treated pipe-borne water		Yes	1	Yes	1	No		No		Yes	3	Checked	Checked	Unchecked		No		No		Yes	1	No		Yes	1	Yes	No		No
S20-S0856-BO	S20-H0486-BO	21	0	bf	1	7	Semi-hard		2		Sheet		0		1	Locataire	2	Treated pipe-borne water		Treated pipe-borne water		Yes	1	Yes	1	No		No		Yes	2	Checked	Checked	Unchecked		No		No		Yes	1	No		Yes	2	Yes	No		No
S20-S0856-BO	S20-H0486-BO	21	0	bf	1	7	Semi-hard		2		Sheet		0		1	Locataire	2	Treated pipe-borne water		Treated pipe-borne water		Yes	1	Yes	1	No		No		Yes	2	Checked	Checked	Unchecked		No		No		Yes	1	No		Yes	2	Yes	No		No
S20-S0788-BO	S20-H0487-BO	21	1	bf	1	4	Hard		1		Sheet		0		1	Locataire	1	Treated pipe-borne water		Treated pipe-borne water		Yes	1	Yes	1	No		No		Yes	4	Checked	Checked	Unchecked		No		No		No		No		Yes	1	Yes	No		No
S20-S0798-BO	S20-H0489-BO	21	1	bf	1	5	Hard		2		Sheet		0		1	Propriétaire	2	Treated pipe-borne water		Treated pipe-borne water		No		Yes	1	No		No		Yes	2	Checked	Checked	Unchecked		No		No		Yes	1	No		Yes	1	Yes	No		No
S20-S0307-BO	S20-H0490-BO	15	1	bf	1	6	Hard		1		Sheet		0		1	Propriétaire	3	Treated pipe-borne water		Treated pipe-borne water		Yes	2	Yes	2	No		No		Yes	8	Checked	Checked	Unchecked		No		No		Yes	2	No		Yes	3	Yes	No		No
S20-S0307-BO	S20-H0490-BO	15	1	bf	1	6	Hard		1		Sheet		0		1	Propriétaire	3	Treated pipe-borne water		Treated pipe-borne water		Yes	2	Yes	2	No		No		Yes	8	Checked	Checked	Unchecked		No		No		Yes	2	No		Yes	3	Yes	No		No
S20-S0279-BO	S20-H0491-BO	16	1	bf	1	6	Hard		2		Sheet		0		0	Locataire	2	Treated pipe-borne water		Treated pipe-borne water		No		Yes	1	No		No		No		Unchecked	Unchecked	Unchecked		No		No		Yes	1	No		Yes	1	No	No		No
S20-S0513-BO	S20-H0492-BO	1	1	bf	1	5	Hard		1		Sheet		0		1	Locataire	2	Treated pipe-borne water		Treated pipe-borne water		Yes	1	Yes	1	No		No		Yes	4	Checked	Checked	Unchecked		Yes	1	No		Yes	2	No		Yes	2	Yes	No		No
S20-S0513-BO	S20-H0492-BO	1	1	bf	1	5	Hard		1		Sheet		0		1	Locataire	2	Treated pipe-borne water		Treated pipe-borne water		Yes	1	Yes	1	No		No		Yes	4	Checked	Checked	Unchecked		Yes	1	No		Yes	2	No		Yes	2	Yes	No		No
S20-S0529-BO	S20-H0493-BO	1	1	bf	1	4	Hard		2		Sheet		0		1	Propriétaire	3	Treated pipe-borne water		Treated pipe-borne water		Yes	1	Yes	1	No		No		Yes	5	Checked	Checked	Unchecked		No		No		Yes	2	No		Yes	3	No	No		No
S20-S0529-BO	S20-H0493-BO	1	1	bf	1	4	Hard		2		Sheet		0		1	Propriétaire	3	Treated pipe-borne water		Treated pipe-borne water		Yes	1	Yes	1	No		No		Yes	5	Checked	Checked	Unchecked		No		No		Yes	2	No		Yes	3	No	No		No
S20-S0543-BO	S20-H0494-BO	9	1	bf	1	7	Hard		2		Sheet		0		1	Propriétaire	3	Treated pipe-borne water		Treated pipe-borne water		Yes	1	Yes	1	No		No		Yes	4	Checked	Checked	Unchecked		No		No		Yes	2	No		Yes	2	No	No		No
S20-S0515-BO	S20-H0398-BO	1	0	bf	1	6	Hard		2		Sheet		0		1	Locataire	2	Treated pipe-borne water		Treated pipe-borne water		Yes	1	Yes	1	Yes	1	No		Yes	4	Checked	Checked	Unchecked		No		No		Yes	1	No		Yes	2	Yes	No		No
S20-S0754-BO	S20-H0502-BO	10	0	bf	1	8	Hard		1		Sheet		0		0	Propriétaire	7	Treated pipe-borne water		Treated pipe-borne water		Yes	2	Yes	3	No		Yes	1	Yes	2	Unchecked	Checked	Unchecked		Yes	2	No		Yes	4	No		Yes	4	No	No		No
S20-S0752-BO	S20-H0502-BO	10	0	bf	1	16	Semi-hard		2		Sheet		0		0	Propriétaire	6	Treated pipe-borne water		Treated pipe-borne water		No		Yes	2	No		No		Yes	4	Unchecked	Checked	Unchecked		No		No		No		No		Yes	2	No	No		No
S20-S0581-BO	S20-H0581-BO	2	1	bf	1	10	Hard		1		Sheet		0		0	Propriétaire	4	Treated pipe-borne water		Treated pipe-borne water		Yes	1	Yes	1	No		No		Yes	7	Checked	Unchecked	Unchecked		Yes	1	No		Yes	1	Yes	1	Yes	3	No	Yes	1	Yes
S20-S0585-BO	S20-H0525-BO	2	0	bf	1	3	Banco improved		2		Sheet		0		0	Propriétaire	3	Treated pipe-borne water		Treated pipe-borne water		Yes	2	Yes	1	No		No		Yes	3	Checked	Unchecked	Unchecked		Yes	1	No		No		No		Yes	3	No	No		No
S20-S0048-BO	S20-H0504-BO	32	0	bf	1	8	Hard		1		Sheet		0		0	Propriétaire	3	Treated pipe-borne water		Treated pipe-borne water		Yes	2	Yes	1	No		No		Yes	2	Checked	Unchecked	Unchecked		No		No		Yes	1	No		Yes	2	Yes	No		No
S20-S0351-BO	S20-H0522-BO	15	0	bf	1	8	Hard		2		Sheet		0		0	Propriétaire	1	Treated pipe-borne water		Treated pipe-borne water		No		Yes	1	No		No		Yes	3	Checked	Checked	Unchecked		No		No		No		No		Yes	2	No	No		No
S20-S0101-BO	S20-H0505-BO	32	0	bf	1	8	Banco improved		2		Sheet		0		0	Propriétaire	1	Treated pipe-borne water		Treated pipe-borne water		No		No		No		No		Yes	1	Unchecked	Checked	Unchecked		No		No		No		No		No		Yes	No		No
S20-S0108-BO	S20-H0510-BO	32	0	bf	1	3	Hard		2		Sheet		0		0	Locataire	2	Treated pipe-borne water		Treated pipe-borne water		Yes	1	Yes	1	No		No		Yes	3	Checked	Checked	Unchecked		Yes	1	No		Yes	1	No		Yes	1	No	No		No
S20-S0124-BO	S20-H0511-BO	32	1	bf	1	3	Hard		2		Sheet		0		0	Propriétaire	3	Treated pipe-borne water		Treated pipe-borne water		Yes	1	No		No		No		Yes	3	Unchecked	Checked	Unchecked		No		No		No		No		Yes	1	Yes	No		No
S20-S0124-BO	S20-H0511-BO	32	1	bf	1	3	Hard		2		Sheet		0		0	Propriétaire	3	Treated pipe-borne water		Treated pipe-borne water		Yes	1	No		No		No		Yes	3	Unchecked	Checked	Unchecked		No		No		No		No		Yes	1	Yes	No		No
S20-S0124-BO	S20-H0511-BO	32	1	bf	1	3	Hard		2		Sheet		0		0	Propriétaire	3	Treated pipe-borne water		Treated pipe-borne water		Yes	1	No		No		No		Yes	3	Unchecked	Checked	Unchecked		No		No		No		No		Yes	1	Yes	No		No
S20-S0109-BO	S20-H0517-BO	32	1	bf	1	3	Hard		2		Sheet		0		0	Propriétaire	3	Treated pipe-borne water		Treated pipe-borne water		Yes	1	Yes	2	Yes	2	No		Yes	5	Checked	Checked	Unchecked		No		No		Yes	1	No		Yes	3	Yes	No		No
S20-S0109-BO	S20-H0517-BO	32	1	bf	1	3	Hard		2		Sheet		0		0	Propriétaire	3	Treated pipe-borne water		Treated pipe-borne water		Yes	1	Yes	2	Yes	2	No		Yes	5	Checked	Checked	Unchecked		No		No		Yes	1	No		Yes	3	Yes	No		No
S20-S0109-BO	S20-H0517-BO	32	1	bf	1	3	Hard		2		Sheet		0		0	Propriétaire	3	Treated pipe-borne water		Treated pipe-borne water		Yes	1	Yes	2	Yes	2	No		Yes	5	Checked	Checked	Unchecked		No		No		Yes	1	No		Yes	3	Yes	No		No
S20-S0071-BO	S20-H0506-BO	32	0	bf	1	8	Hard		2		Sheet		0		0	Propriétaire	2	Treated pipe-borne water		Treated pipe-borne water		Yes	1			No		No		Yes	2	Checked	Checked	Unchecked		No		No		No		No		No		No	No		No
S20-S0068-BO	S20-H0521-BO	32	0	bf	1	7	Hard		2		Sheet		0		0	Propriétaire	3	Treated pipe-borne water		Treated pipe-borne water		Yes	1	No		No		No		Yes	2	Checked	Checked	Unchecked		No		No		No		No		Yes	1	No	No		No
S20-S0110-BO	S20-H0522-BO	32	1	bf	1	4	Hard		2		Sheet		0		0	Propriétaire	3	Treated pipe-borne water		Treated pipe-borne water		Yes	1	Yes	1	No		No		Yes	1	Unchecked	Checked	Unchecked		No		No		No		No		Yes	1	No	No		No
S20-S0110-BO	S20-H0522-BO	32	1	bf	1	4	Hard		2		Sheet		0		0	Propriétaire	3	Treated pipe-borne water		Treated pipe-borne water		Yes	1	Yes	1	No		No		Yes	1	Unchecked	Checked	Unchecked		No		No		No		No		Yes	1	No	No		No
S20-S0110-BO	S20-H0522-BO	32	1	bf	1	4	Hard		2		Sheet		0		0	Propriétaire	3	Treated pipe-borne water		Treated pipe-borne water		Yes	1	Yes	1	No		No		Yes	1	Unchecked	Checked	Unchecked		No		No		No		No		Yes	1	No	No		No
S20-S0125-BO	S20-H0524-BO	32	0	bf	1	12	Hard		2		Sheet		0		0	Locataire	2	Treated pipe-borne water		Treated pipe-borne water		Yes	1	No		No		No		Yes	1	Unchecked	Checked	Unchecked		No		No		No		No		No		No	No		No
S20-S0112-BO	S20-H0526-BO	32	0	bf	1	7	Semi-hard		2		Sheet		0		0	Propriétaire	1	Treated pipe-borne water		Treated pipe-borne water		Yes	1	Yes	1	No		No		Yes	1	Unchecked	Checked	Unchecked		No		No		No		No		Yes	1	No	No		No
S20-S0070-BO	S20-H0526-BO	32	0	bf	1	5	Hard		1		Sheet		0		0	Propriétaire	2	Treated pipe-borne water		Treated pipe-borne water		Yes	1	Yes	1	No		No		Yes	2	Checked	Checked	Unchecked		No		No		Yes	1	No		Yes	2	Yes	No		No
S20-S0120-BO	S20-H0527-BO	32	0	bf	1	4	Semi-hard		2		Sheet		0		0	Propriétaire	2	Treated pipe-borne water		Treated pipe-borne water		No		No		No		No		Yes	1	Unchecked	Checked	Unchecked		No		No		No		No		No		No	No		No
S20-S0287-BO	S20-H0528-BO	15	0	bf	1	5	Hard		2		Sheet		0		0	Locataire	1	Treated pipe-borne water		Treated pipe-borne water		Yes	1	Yes	1	No		No		Yes	2	Checked	Checked	Unchecked		No		No		Yes	1	No		Yes	1	Yes	No		Yes
S20-S0074-BO	S20-H0529-BO	32	0	bf	1	5	Hard		2		Sheet		0		0	Propriétaire	2	Treated pipe-borne water		Treated pipe-borne water		No		No		No		No		Yes	4	Unchecked	Checked	Unchecked		No		No		No		No		No		No	No		No
S20-S0086-BO	S20-H0530-BO	32	0	bf	1	3	Banco improved		2		Sheet		0		0	Propriétaire	1	Treated pipe-borne water		Treated pipe-borne water		Yes	1	No		No		No		Yes	1	Unchecked	Checked	Unchecked		No		No		No		No		Yes	1	No	No		No
S20-S0093-BO	S20-H0534-BO	32	0	bf	1	7	Semi-hard		2		Sheet		0		0	Propriétaire	2	Treated pipe-borne water		Treated pipe-borne water		Yes	1	No		No		No		Yes	2	Checked	Checked	Unchecked		No		No		No		No		Yes	1	No	No		No
S20-S0091-BO	S20-H0535-BO	32	0	bf	1	10	Hard		1		Sheet		0		0	Propriétaire	3	Treated pipe-borne water		Treated pipe-borne water		Yes	1	Yes	1	No		No		Yes	1	Unchecked	Checked	Unchecked		Yes	1	No		No		No		Yes	1	No	No		No
S20-S0042-BO	S20-H0536-BO	14	0	bf	1	7	Semi-hard		2		Sheet		0		0	Propriétaire	2	Treated pipe-borne water		Treated pipe-borne water		Yes	1	No		No		No		Yes	1	Unchecked	Checked	Unchecked		No		No		No		No		Yes	2	No	No		No
S20-S0031-BO	S20-H0537-BO	14	0	bf	1	12	Hard		2		Sheet		0		0	Propriétaire	6	Treated pipe-borne water		Treated pipe-borne water		No		Yes	3	No		No		Yes	1	Checked	Unchecked	Unchecked		Yes	1	No		Yes	1	No		Yes	3	Yes	Yes	1	No
S20-S0036-BO	S20-H0538-BO	14	0	bf	1	11	Hard		2		Sheet		0		0	Propriétaire	4	Treated pipe-borne water		Treated pipe-borne water		Yes	1	Yes	1	No		No		Yes	2	Checked	Checked	Unchecked		No		No		No		No		Yes	2	No	No		Yes
S20-S0020-BO	S20-H0539-BO	14	0	bf	1	4	Hard		2		Sheet		0		0	Propriétaire	3	Treated pipe-borne water		Treated pipe-borne water		No		Yes	2	No		No		Yes	5	Checked	Checked	Unchecked		No		No		No		No		Yes	1	No	No		No
S20-S0019-BO	S20-H0540-BO	14	0	bf	1	20	Semi-hard		2		Sheet		0		0	Propriétaire	2	Ordinary well		Ordinary well		No		Yes	1	No		No		Yes	2	Checked	Checked	Unchecked		No		No		No		No		Yes	5	No	No		No
S20-S0040-BO	S20-H0541-BO	14	0	bf	1	4	Hard		2		Sheet		0		0	Propriétaire	2	Treated pipe-borne water		Treated pipe-borne water		Yes	1	Yes	1	No		No		Yes	1	Unchecked	Checked	Unchecked		No		No		No		No		Yes	1	No	No		No
S20-S0069-BO	S20-H0542-BO	32	0	bf	1	20	Hard		2		Sheet		0		0	Propriétaire	2	Treated pipe-borne water		Treated pipe-borne water		Yes	2	Yes	2	No		No		Yes	2	Checked	Checked	Unchecked		Yes	1	No		Yes	2	Yes	1	Yes	4	Yes	No		No
S20-S0062-BO	S20-H0543-BO	32	0	bf	1	4	Other		2		Sheet		0		0	Propriétaire	1	Treated pipe-borne water		Treated pipe-borne water		Yes	1	Yes	1	No		No		Yes	2	Checked	Checked	Unchecked		No		No		Yes	1	Yes	1	Yes	2	Yes	No		No
S20-S0066-BO	S20-H0544-BO	32	0	bf	1	7	Hard		2		Sheet		0		0	Propriétaire	2	Treated pipe-borne water		Treated pipe-borne water		Yes	1	Yes	1	No		No		Yes	6	Checked	Checked	Unchecked		No		No		Yes	1	No		Yes	2	Yes	No		No
S20-S0064-BO	S20-H0547-BO	32	0	bf	1	7	Semi-hard		2		Sheet		0		0	Locataire	1	Treated pipe-borne water		Treated pipe-borne water		Yes	1	No		No		No		Yes	1	Unchecked	Checked	Unchecked		No		No		No		No		No		No	No		No
S20-S0335-BO	S20-H0549-BO	15	0	bf	1	3	Hard		2		Sheet		0		0	Locataire	3	Treated pipe-borne water		Treated pipe-borne water		No		Yes	1	No		No		Yes	2	Checked	Unchecked	Unchecked		No		No		No		No		Yes	1	No	No		No
S20-S0027-BO	S20-H0552-BO	14	0	bf	1	3	Hard		2		Sheet		0		0	Locataire	1	Treated pipe-borne water		Treated pipe-borne water		No		Yes	1	No		No		Yes	2	Checked	Checked	Unchecked		Yes	1	No		Yes	1	No		Yes	3	Yes	No		No
S20-S0337-BO	S20-H0550-BO	15	0	bf	1	4	Hard		1		Sheet		0		0	Propriétaire	3	Treated pipe-borne water		Treated pipe-borne water		Yes	1	Yes	1	No		Yes	1	Yes	2	Checked	Checked	Unchecked		Yes	1	No		Yes	1	No		Yes	2	No	No		No
S20-S0022-BO	S20-H0551-BO	14	0	bf	1	25	Hard		2		Sheet		0		0	Propriétaire	7	Treated pipe-borne water		Treated pipe-borne water		Yes	10	Yes	6	No		No		Yes	30	Checked	Checked	Unchecked		Yes	3	No		No		No		Yes	11	Yes	No		No
S20-S0009-BO	S20-H0553-BO	14	0	bf	1	12	Hard		2		Sheet		0		0	Propriétaire	4	Treated pipe-borne water		Treated pipe-borne water		No		Yes	1	No		No		Yes	4	Checked	Checked	Unchecked		No		No		No		No		Yes	1	Yes	No		No
S20-S0338-BO	S20-H0554-BO	15	0	bf	1	12	Semi-hard		2		Sheet		0		0	Propriétaire	2	Treated pipe-borne water		Treated pipe-borne water		Yes	1	No		No		No		Yes	2	Checked	Checked	Unchecked		No		No		No		No		Yes	1	No	No		No
S20-S0355-BO	S20-H0555-BO	15	1	bf	1	10	Hard		2		Sheet		0		0	Propriétaire	5	Treated pipe-borne water		Treated pipe-borne water		Yes	1	Yes	2	No		No		Yes	3	Checked	Checked	Unchecked		No		No		No		No		Yes	2	No	No		No
S20-S0355-BO	S20-H0555-BO	15	1	bf	1	10	Hard		2		Sheet		0		0	Propriétaire	5	Treated pipe-borne water		Treated pipe-borne water		Yes	1	Yes	2	No		No		Yes	3	Checked	Checked	Unchecked		No		No		No		No		Yes	2	No	No		No
S20-S0355-BO	S20-H0555-BO	15	1	bf	1	10	Hard		2		Sheet		0		0	Propriétaire	5	Treated pipe-borne water		Treated pipe-borne water		Yes	1	Yes	2	No		No		Yes	3	Checked	Checked	Unchecked		No		No		No		No		Yes	2	No	No		No
S20-S0309-BO	S20-H0556-BO	15	0	bf	1	6	Hard		2		Sheet		0		0	Propriétaire	3	Treated pipe-borne water		Treated pipe-borne water		Yes	1	Yes	2	No		No		Yes	4	Checked	Checked	Unchecked		No		No		Yes	1	No		Yes	2	Yes	No		No
S20-S0323-BO	S20-H0557-BO	15	0	bf	1	1	Banco		2		Sheet		0		0	Propriétaire	1	Treated pipe-borne water		Treated pipe-borne water		Yes	1	No		No		No		No		Unchecked	Unchecked	Unchecked		No		No		No		No		Yes	1	No	No		No
S20-S0352-BO	S20-H0558-BO	15	0	bf	1	19	Hard		1		Sheet		0		0	Propriétaire	4	Treated pipe-borne water		Treated pipe-borne water		Yes	1	Yes	1	No		No		Yes	10	Checked	Checked	Unchecked		Yes	1	No		No		Yes	1	Yes	5	Yes	No		No
S20-S0556-BO	S20-H0560-BO	2	0	bf	1	4	Hard		2		Sheet		0		0	Propriétaire	4	Treated pipe-borne water		Treated pipe-borne water		Yes	1	Yes	1	No		No		Yes	2	Checked	Checked	Unchecked		Yes	1	No		Yes	1	No		Yes	3	No	No		No
S20-S0551-BO	S20-H0561-BO	2	0	bf	1	12	Hard		2		Sheet		0		0	Locataire	2	Treated pipe-borne water		Treated pipe-borne water		Yes	1	Yes	1	No		No		Yes	3	Checked	Checked	Unchecked		No		No		No		No		Yes	1	No	No		No
S20-S0566-BO	S20-H0562-BO	2	0	bf	1	12	Semi-hard		2		Sheet		0		0	Propriétaire	2	Treated pipe-borne water		Treated pipe-borne water		No		No		No		No		Yes	1	Checked	Unchecked	Unchecked		No		No		No		No		Yes	1	No	No		No
S20-S0575-BO	S20-H0575-BO	2	0	bf	1	7	Hard		2		Sheet		0		0	Propriétaire	1	Treated pipe-borne water		Treated pipe-borne water		Yes	1	Yes	1	No		No		Yes	2	Unchecked	Checked	Unchecked		No		No		No		No		Yes	2	No	No		No
S20-S0583-BO	S20-H0583-BO	2	0	bf	1	6	Hard		2		Sheet		0		0	Propriétaire	3	Treated pipe-borne water		Treated pipe-borne water		Yes	1	Yes	1	No		No		Yes	3	Checked	Checked	Unchecked		Yes	1	No		No		Yes	1	Yes	3	No	No		No
S20-S0576-BO	S20-H0576-BO	2	1	bf	1	5	Hard		2		Sheet		0		0	Propriétaire	3	Treated pipe-borne water		Treated pipe-borne water		Yes	1	Yes	1	No		No		Yes	3	Checked	Checked	Unchecked		No		No		No		No		Yes	1	No	No		No
S20-S0576-BO	S20-H0576-BO	2	1	bf	1	5	Hard		2		Sheet		0		0	Propriétaire	3	Treated pipe-borne water		Treated pipe-borne water		Yes	1	Yes	1	No		No		Yes	3	Checked	Checked	Unchecked		No		No		No		No		Yes	1	No	No		No
S20-S0562-BO	S20-H0563-BO	2	1	bf	1	6	Hard		2		Sheet		0		0	Propriétaire	2	Treated pipe-borne water		Treated pipe-borne water		Yes	1	Yes	1	No		Yes	1	Yes	1	Checked	Unchecked	Unchecked		No		No		No		No		Yes	2	No	No		No
S20-S0562-BO	S20-H0563-BO	2	1	bf	1	6	Hard		2		Sheet		0		0	Propriétaire	2	Treated pipe-borne water		Treated pipe-borne water		Yes	1	Yes	1	No		Yes	1	Yes	1	Checked	Unchecked	Unchecked		No		No		No		No		Yes	2	No	No		No
S20-S0590-BO	S20-H0564-BO	2	0	bf	1	6	Hard		2		Sheet		0		0	Propriétaire	4	Treated pipe-borne water		Treated pipe-borne water		Yes	2	Yes	1	No		No		Yes	2	Checked	Checked	Unchecked		Yes	1	No		No		No		Yes	5	No	No		No
S20-S0557-BO	S20-H0565-BO	2	0	bf	1	5	Hard		2		Sheet		0		0	Propriétaire	2	Treated pipe-borne water		Treated pipe-borne water		Yes	1	Yes	1	No		No		Yes	3	Checked	Checked	Unchecked		No		No		No		No		Yes	1	No	No		No
S20-S0552-BO	S20-H0566-BO	2	0	bf	1	6	Semi-hard		2		Sheet		0		0	Propriétaire	2	Treated pipe-borne water		Treated pipe-borne water		Yes	1	Yes	1	No		No		Yes	2	Unchecked	Checked	Unchecked		No		No		No		No		Yes	2	No	No		No
S20-S0589-BO	S20-H0567-BO	2	1	bf	1	7	Hard		2		Sheet		0		0	Propriétaire	4	Treated pipe-borne water		Treated pipe-borne water		Yes	1	Yes	1	No		No		Yes	4	Checked	Checked	Unchecked		No		No		No		No		Yes	2	No	No		No
S20-S0589-BO	S20-H0567-BO	2	1	bf	1	7	Hard		2		Sheet		0		0	Propriétaire	4	Treated pipe-borne water		Treated pipe-borne water		Yes	1	Yes	1	No		No		Yes	4	Checked	Checked	Unchecked		No		No		No		No		Yes	2	No	No		No
S20-S0598-BO	S20-H0598-BO	12	0	bf	1	7	Hard		2		Sheet		0		0	Propriétaire	2	Ordinary well		Ordinary well		Yes	1	No		No		No		Yes	1	Unchecked	Checked	Unchecked		No		No		No		No		Yes	1	No	No		No
S20-S0601-BO	S20-H0568-BO	12	0	bf	1	4	Hard		2		Sheet		0		0	Propriétaire	4	Treated pipe-borne water		Treated pipe-borne water		Yes	1	Yes	1	Yes	1	No		Yes	2	Checked	Checked	Unchecked		Yes	1	No		No		Yes	1	Yes	2	No	No		No
S20-S0635-BO	S20-H0569-BO	12	0	bf	1	6	Hard		1		Sheet		0		0	Propriétaire	3	Treated pipe-borne water		Treated pipe-borne water		Yes	1	Yes	2	Yes	1	No		Yes	4	Checked	Checked	Unchecked		Yes	1	Yes	1	Yes	1	Yes	1	Yes	2	Yes	No		Yes
S20-S0641-BO	S20-H0570-BO	12	0	bf	1	6	Hard		2		Sheet		0		0	Propriétaire	3	Treated pipe-borne water		Treated pipe-borne water		Yes	1	Yes	1	No		No		Yes	3	Checked	Checked	Unchecked		Yes	1	No		No		Yes	1	Yes	2	Yes	No		No
S20-S0620-BO	S20-H0571-BO	12	0	bf	1	3	Hard		2		Sheet		0		0	Locataire	1	Treated pipe-borne water		Treated pipe-borne water		No		Yes	1	No		No		Yes	1	Checked	Unchecked	Unchecked		No		No		No		No		Yes	1	No	No		No
S20-S0624-BO	S20-H0572-BO	12	0	bf	1	6	Hard		2		Sheet		0		0	Propriétaire	2	Treated pipe-borne water		Treated pipe-borne water		Yes	1	Yes	1	Yes	1	No		Yes	2	Checked	Checked	Unchecked		Yes	1	No		No		No		Yes	2	No	No		No
S20-S0612-BO	S20-H0573-BO	12	0	bf	1	2	Hard		2		Sheet		0		0	Propriétaire	2	Treated pipe-borne water		Treated pipe-borne water		Yes	1	Yes	1	No		No		Yes	1	Checked	Unchecked	Unchecked		No		No		Yes	1	No		Yes	1	No	No		No
S20-S0628-BO	S20-H0577-BO	12	0	bf	1	5	Hard		2		Sheet		0		0	Propriétaire	2	Treated pipe-borne water		Treated pipe-borne water		No		Yes	1	No		No		Yes	2	Checked	Checked	Unchecked		No		No		No		No		Yes	1	Yes	No		No
S20-S0634-BO	S20-H0584-BO	12	0	bf	1	4	Hard		1		Sheet		0		0	Propriétaire	2	Treated pipe-borne water		Treated pipe-borne water		Yes	1	Yes	1	Yes	1	No		Yes	2	Checked	Checked	Unchecked		Yes	1	No		No		Yes	1	Yes	2	Yes	Yes	1	Yes
S20-S0637-BO	S20-H0585-BO	12	1	bf	1	5	Hard		2		Sheet		0		0	Propriétaire	2	Treated pipe-borne water		Treated pipe-borne water		No		Yes	1	No		No		Yes	3	Checked	Checked	Unchecked		No		No		No		No		Yes	1	No	No		No
S20-S0610-BO	S20-H0586-BO	12	0	bf	1	3	Hard		2		Sheet		0		0	Propriétaire	2	Treated pipe-borne water		Treated pipe-borne water		Yes	1	Yes	1	Yes	1	No		Yes	2	Checked	Checked	Unchecked		Yes	1	No		No		No		Yes	2	No	No		No
S20-S0633-BO	S20-H0574-BO	12	0	bf	1	6	Hard		2		Sheet		0		0	Locataire	2	Treated pipe-borne water		Treated pipe-borne water		No		Yes	1	No		No		Yes	1	Unchecked	Checked	Unchecked		No		No		No		No		Yes	1	Yes	No		No
S20-S0608-BO	S20-H0587-BO	12	0	bf	1	7	Hard		2		Sheet		0		0	Propriétaire	2	Treated pipe-borne water		Treated pipe-borne water		Yes	1	Yes	1	No		No		Yes	2	Checked	Checked	Unchecked		No		No		No		No		Yes	2	No	No		No
S20-S0609-BO	S20-H0588-BO	12	0	bf	1	6	Hard		2		Sheet		0		0	Propriétaire	2	Treated pipe-borne water		Treated pipe-borne water		Yes	2	Yes	1	Yes	1	No		Yes	3	Checked	Checked	Unchecked		Yes	1	No		No		No		No		No	No		No
S20-S0630-BO	S20-H0589-BO	12	0	bf	1	4	Hard		2		Sheet		0		0	Locataire	2	Treated pipe-borne water		Treated pipe-borne water		Yes	1	Yes	1	No		No		Yes	2	Checked	Checked	Unchecked		No		No		Yes	1	No		Yes	2	No	No		No
S20-S0602-BO	S20-H0590-BO	12	1	bf	1	3	Hard		2		Sheet		0		0	Propriétaire	2	Treated pipe-borne water		Treated pipe-borne water		Yes	1	Yes	1	No		No		Yes	2	Checked	Checked	Unchecked		Yes	1	No		No		No		Yes	1	Yes	No		No
S20-S0621-BO	S20-H0591-BO	12	0	bf	1	6	Hard		2		Sheet		0		0	Propriétaire	2	Treated pipe-borne water		Treated pipe-borne water		No		Yes	1	No		No		Yes	2	Checked	Checked	Unchecked		No		No		No		No		Yes	1	No	No		No
S20-S0629-BO	S20-H0592-BO	12	0	bf	1	4	Hard		2		Sheet		0		0	Propriétaire	2	Treated pipe-borne water		Treated pipe-borne water		Yes	1	Yes	1	Yes	2	No		Yes	2	Checked	Checked	Unchecked		Yes	1	No		No		No		Yes	2	Yes	No		No
S20-S0626-BO	S20-H0593-BO	12	0	bf	1	5	Hard		2		Sheet		0		0	Propriétaire	3	Treated pipe-borne water		Treated pipe-borne water		Yes	1	Yes	1	Yes	1	No		Yes	3	Checked	Checked	Unchecked		Yes	1	No		Yes	2	Yes	1	Yes	2	Yes	No		Yes
S20-S0642-BO	S20-H0594-BO	12	1	bf	1	2	Hard		2		Sheet		0		0	Propriétaire	2	Treated pipe-borne water		Treated pipe-borne water		Yes	2	Yes	1	Yes	1	Yes	1	Yes	2	Checked	Checked	Unchecked		Yes	1	No		Yes	1	Yes	1	Yes	1	No	No		Yes
S20-S0643-BO	S20-H0595-BO	12	0	bf	1	7	Hard		2		Sheet		0		0	Propriétaire	3	Treated pipe-borne water		Treated pipe-borne water		Yes	2	Yes	2	Yes	1	No		Yes	4	Checked	Checked	Unchecked		Yes	1	No		Yes	1	Yes	1	Yes	3	Yes	No		Yes
S20-S0572-BO	S20-H0520-BO	2	0	bf	1	3	Hard		2		Sheet		0		0	Propriétaire	2	Treated pipe-borne water		Treated pipe-borne water		Yes	1	Yes	1	No		No		Yes	2	Checked	Checked	Unchecked		Yes	1	No		No		No		Yes	1	No	No		No
S20-S0593-BO	S20-H0548-BO	2	0	bf	1	5	Hard		2		Sheet		0		0	Propriétaire	2	Treated pipe-borne water		Treated pipe-borne water		Yes	2	Yes	1	No		No		Yes	2	Checked	Checked	Unchecked		No		No		No		No		Yes	1	No	No		No
S20-S0563-BO	S20-H0514-BO	2	0	bf	1	6	Hard		2		Sheet		0		0	Propriétaire	3	Treated pipe-borne water		Treated pipe-borne water		Yes	1	Yes	1	No		No		Yes	4	Checked	Checked	Unchecked		Yes	1	No		No		No		Yes	2	Yes	No		No
S20-S0763-BO	S20-H0580-BO	10	0	bf	1	4	Hard		1		Sheet		0		0	Propriétaire	2	Treated pipe-borne water		Treated pipe-borne water		Yes	2	Yes	1	Yes	1	No		Yes	2	Checked	Checked	Unchecked		Yes	1	No		No		No		Yes	2	Yes	No		No
S20-S0771-BO	S20-H0513-BO	10	0	bf	1	4	Hard		2		Sheet		0		0	Locataire	2	Treated pipe-borne water		Treated pipe-borne water		Yes	1	Yes	1	No		No		Yes	2	Checked	Checked	Unchecked		Yes	1	No		No		No		Yes	1	No	No		No
S20-S0759-BO	S20-H0578-BO	10	0	bf	1	6	Hard		1		Sheet		0		0	Propriétaire	3	Treated pipe-borne water		Treated pipe-borne water		Yes	2	Yes	1	Yes	1	No		Yes	3	Checked	Checked	Unchecked		Yes	1	No		Yes	2	Yes	1	Yes	2	Yes	No		No
S20-S0749-BO	S20-H0596-BO	10	0	bf	1	8	Hard		2		Sheet		0		0	Propriétaire	3	Treated pipe-borne water		Treated pipe-borne water		Yes	1	Yes	1	No		No		Yes	4	Checked	Checked	Unchecked		Yes	1	No		No		No		Yes	3	No	No		No
S20-S0786-BO	S20-H0597-BO	21	0	bf	1	6	Hard		2		Sheet		0		0	Propriétaire	3	Treated pipe-borne water		Treated pipe-borne water		Yes	1	Yes	1	No		No		Yes	3	Checked	Checked	Unchecked		No		No		No		No		Yes	2	No	No		No
S20-S0779-BO	S20-H0559-BO	10	0	bf	1	4	Hard		1		Sheet		0		0	Locataire	2	Treated pipe-borne water		Treated pipe-borne water		Yes	1	Yes	1	No		No		Yes	3	Checked	Checked	Unchecked		No		No		No		No		Yes	2	No	No		No
S20-S0770-BO	S20-H0599-BO	10	0	bf	1	4	Semi-hard		2		Sheet		0		0	Propriétaire	2	Treated pipe-borne water		Treated pipe-borne water		Yes	1	Yes	1	Yes	1	No		Yes	2	Checked	Checked	Unchecked		Yes	1	No		No		No		Yes	1	Yes	No		No
S20-S0742-BO	S20-H0600-BO	10	0	bf	1	4	Hard		2		Sheet		0		0	Locataire	1	Treated pipe-borne water		Treated pipe-borne water		Yes	1	Yes	1	No		Yes	1	Yes	2	Checked	Checked	Unchecked		No		No		Yes	2	No		Yes	1	No	No		No
S20-S0579-BO	S20-H0532-BO	2	1	bf	1	4	Hard		2		Tiles		0		0	Propriétaire	2	Treated pipe-borne water		Treated pipe-borne water		Yes	1	Yes	1	No		No		Yes	2	Checked	Checked	Unchecked		Yes	1	No		No		No		Yes	1	No	No		No
S20-S0573-BO	S20-H0579-BO	2	1	bf	1	6	Hard		2		Sheet		0		0	Propriétaire	3	Treated pipe-borne water		Treated pipe-borne water		No		Yes	1	No		No		Yes	3	Checked	Checked	Unchecked		No		No		No		No		Yes	3	Yes	No		No
S20-S0599-BO	S20-H0533-BO	12	1	bf	1	2	Semi-hard		2		Sheet		0		0	Locataire	1	Treated pipe-borne water		Treated pipe-borne water		No		Yes	1	No		No		Yes	2	Unchecked	Checked	Unchecked		No		No		Yes	1	No		No		No	No		No
S20-S0730-BO	S20-H0512-BO	11	0	bf	1	6	Hard		1		Sheet		1	1	0	Propriétaire	3	Treated pipe-borne water		Treated pipe-borne water		Yes	1	Yes	1	Yes	1	No		Yes	2	Checked	Checked	Unchecked		Yes	1	No		Yes	1	Yes	1	Yes	3	Yes	No		Yes
S20-S0433-BO	S20-H0601-BO	17	0	bf	1	5	Hard		2		Sheet		0		0	Propriétaire	2	Treated pipe-borne water		Treated pipe-borne water		Yes	1			No		No		Yes	3	Checked	Checked	Unchecked		Yes	1	No		Yes	1	Yes	1	Yes	1	Yes	No		Yes
S20-S0394-BO	S20-H0602-BO	17	1	bf	1	9	Hard		5		Sheet		0		1	Propriétaire	3	Treated pipe-borne water		Treated pipe-borne water		Yes	1	Yes	1	No		No		Yes	3	Checked	Checked	Unchecked		No		No		No		No		Yes	2	Yes	No		No
S20-S0394-BO	S20-H0602-BO	17	1	bf	1	9	Hard		5		Sheet		0		1	Propriétaire	3	Treated pipe-borne water		Treated pipe-borne water		Yes	1	Yes	1	No		No		Yes	3	Checked	Checked	Unchecked		No		No		No		No		Yes	2	Yes	No		No
S20-S0394-BO	S20-H0602-BO	17	1	bf	1	9	Hard		5		Sheet		0		1	Propriétaire	3	Treated pipe-borne water		Treated pipe-borne water		Yes	1	Yes	1	No		No		Yes	3	Checked	Checked	Unchecked		No		No		No		No		Yes	2	Yes	No		No
S20-S0394-BO	S20-H0602-BO	17	1	bf	1	9	Hard		5		Sheet		0		1	Propriétaire	3	Treated pipe-borne water		Treated pipe-borne water		Yes	1	Yes	1	No		No		Yes	3	Checked	Checked	Unchecked		No		No		No		No		Yes	2	Yes	No		No
S20-S0411-BO	S20-H0603-BO	17	1	bf	1	4	Hard		2		Sheet		0		0	Locataire	4	Treated pipe-borne water		Treated pipe-borne water		Yes	1	Yes	3	Yes	1	No		Yes	5	Checked	Unchecked	Unchecked		Yes	2	No		Yes	1	Yes	2	Yes	2	Yes	Yes	1	Yes
S20-S0411-BO	S20-H0603-BO	17	1	bf	1	4	Hard		2		Sheet		0		0	Locataire	4	Treated pipe-borne water		Treated pipe-borne water		Yes	1	Yes	3	Yes	1	No		Yes	5	Checked	Unchecked	Unchecked		Yes	2	No		Yes	1	Yes	2	Yes	2	Yes	Yes	1	Yes
S20-S0411-BO	S20-H0603-BO	17	1	bf	1	4	Hard		2		Sheet		0		0	Locataire	4	Treated pipe-borne water		Treated pipe-borne water		Yes	1	Yes	3	Yes	1	No		Yes	5	Checked	Unchecked	Unchecked		Yes	2	No		Yes	1	Yes	2	Yes	2	Yes	Yes	1	Yes
S20-S0261-BO	S20-H1036-BO	25	0	bf	1	4	Banco improved		2		Sheet		0		0	Propriétaire	1	Mechanical well		Mechanical well		Yes	1	Yes	1	No		No		Yes	3	Checked	Checked	Unchecked		No		No		No		No		Yes	1		No		No
S20-S0251-BO	S20-H0606-BO	25	1	bf	1	3	Hard		2		Sheet		0		0	Locataire	2	Treated pipe-borne water		Treated pipe-borne water		No		Yes	1			No		Yes	4	Checked	Checked	Unchecked		Yes	1			No		No		Yes	1	No	No		Yes
S20-S0252-BO	S20-H0607-BO	25	0	bf	1	7	Semi-hard		2		Sheet		0		0	Locataire	2	Mechanical well		Mechanical well		No		No		No		No		Yes	2	Unchecked	Checked	Unchecked		No		No		No		No		No		Yes	No		No
S20-S0242-BO	S20-H0609-BO	25	1	bf	1	3	Hard		2		Sheet		0		0	Locataire	2	Treated pipe-borne water		Treated pipe-borne water		No		Yes	1	No		No		Yes	2	Checked	Checked	Unchecked		No		No		No		No		Yes	2	No	No		Yes
S20-S0266-BO	S20-H0608-BO	25	0	bf	1	5	Hard		1		Sheet		0		0	Propriétaire	6	Treated pipe-borne water		Treated pipe-borne water		Yes	2	Yes	4	No		Yes	1	Yes	6	Checked	Checked	Unchecked		Yes	2	No		No		Yes	3	Yes	2	No	Yes	2	Yes
S20-S0242-BO	S20-H0609-BO	25	1	bf	1	3	Hard		2		Sheet		0		0	Locataire	2	Treated pipe-borne water		Treated pipe-borne water		No		Yes	1	No		No		Yes	2	Checked	Checked	Unchecked		No		No		No		No		Yes	2	No	No		Yes
S20-S0244-BO	S20-H0610-BO	25	0	bf	1	2	Hard		5		Sheet		0		0	Locataire	2	Treated pipe-borne water		Treated pipe-borne water		Yes	1	Yes	1	No				No		Unchecked	Unchecked	Unchecked		No		No		No		No		Yes	1	No	No		Yes
S20-S0245-BO	S20-H0611-BO	25	0	bf	1	3	Hard		4		Sheet		0		0	Locataire	1	Mechanical well		Mechanical well		Yes	1	No		No		No		Yes	2	Unchecked	Checked	Unchecked		No		No		No		No		Yes	1	No	No		No
S20-S0253-BO	S20-H0613-BO	25	0	bf	1	6	Hard		4		Sheet		0		0	Locataire	3	Treated pipe-borne water		Treated pipe-borne water		No		Yes	2	No		No		Yes	3	Checked	Checked	Unchecked		No		No		No		No		Yes	2	Yes	No		No
S20-S0255-BO	S20-H1046-BO	25	0	bf	1	10	Hard		4		Sheet		0		1	Propriétaire	4	Treated pipe-borne water		Treated pipe-borne water		Yes	1	Yes	1	No		No		Yes	4	Checked	Checked	Unchecked		No		No		No		Yes	1	Yes	1	No	No		No
S20-S0260-BO	S20-H0617-BO	25	0	bf	1	2	Hard		2		Sheet		0		0	Locataire	2	Treated pipe-borne water		Treated pipe-borne water		Yes	1	Yes	1	No				Yes	3	Checked	Checked	Unchecked		No		No		No		No		Yes	2	No	No		No
S20-S0258-BO	S20-H0615-BO	25	0	bf	1	4	Hard		4		Sheet		0		0	Locataire	1	Treated pipe-borne water		Treated pipe-borne water		No		Yes	1	No		No		Yes	1	Unchecked	Checked	Unchecked		No		No		No		No		Yes	1	No	No		No
S20-S0257-BO	S20-H0616-BO	25	0	bf	1	4	Hard		1		Sheet		0		0	Locataire	13	Treated pipe-borne water		Treated pipe-borne water		Yes	1	Yes	1	No		No		Yes	4	Checked	Checked	Unchecked		No		No		Yes	1	No		Yes	2	No	No		Yes
S20-S0363-BO	S20-H0618-BO	17	0	bf	1	6	Hard		2		Tiles		1	1	0	Locataire	4	Treated pipe-borne water		Treated pipe-borne water		Yes	1	Yes	1	No		No		Yes	3	Checked	Checked	Unchecked		Yes	1	No		Yes	1	Yes	1	Yes	2	No	No		Yes
S20-S0369-BO	S20-H0621-BO	17	1	bf	1	2	Hard		4		Sheet		0		1	Locataire	2	Treated pipe-borne water		Treated pipe-borne water		Yes	1	Yes	1	No		No		Yes	3	Checked	Checked	Unchecked		No		No		No		No		Yes	2	No	No		Yes
S20-S0399-BO	S20-H0624-BO	17	1	bf	1	8	Hard		4		Sheet		0		0	Locataire	2	Mechanical well		Mechanical well		Yes	2	Yes	1	No		No		Yes	5	Checked	Checked	Unchecked		No		No		No		No		Yes	1	Yes	No		No
S20-S0399-BO	S20-H0624-BO	17	1	bf	1	8	Hard		4		Sheet		0		0	Locataire	2	Mechanical well		Mechanical well		Yes	2	Yes	1	No		No		Yes	5	Checked	Checked	Unchecked		No		No		No		No		Yes	1	Yes	No		No
S20-S0378-BO	S20-H1060-BO	17	0	bf	1	8	Semi-hard		4		Sheet		0		1	Locataire	2	Treated pipe-borne water		Treated pipe-borne water		Yes	1	Yes	1	No		No		Yes	2	Checked	Checked	Unchecked		No		No		No		No		Yes	2	Yes	No		No
S20-S0388-BO	S20-H0625-BO	17	0	bf	1	9	Hard		4		Sheet		0		0	Locataire	3	Treated pipe-borne water		Treated pipe-borne water		No		Yes	1			No		Yes	8	Checked	Checked	Unchecked		No		No		No		No		Yes	3	Yes	No		Yes
S20-S0390-BO	S20-H0626-BO	17	0	bf	1	4	Hard		4		Sheet		0		1	Locataire	2	Treated pipe-borne water		Treated pipe-borne water		No		Yes	1	No		No		Yes	3	Checked	Checked	Unchecked		No		No		No		No		Yes	1	Yes	No		Yes
S20-S0362-BO	S20-H0628-BO	17	0	bf	1	2	Semi-hard		4		Sheet		0		0	Locataire	1	Mechanical well		Mechanical well		Yes	1	Yes	1	No		No		Yes	2	Checked	Checked	Unchecked		No		No		No		No		Yes	1	No	No		No
S20-S0375-BO	S20-H0629-BO	17	0	bf	1	3	Hard		4		Sheet		0		0	Locataire	2	Treated pipe-borne water		Treated pipe-borne water		No		Yes	1	No		No		Yes	2	Checked	Checked	Unchecked		No		No		No		No		Yes	3	Yes	No		Yes
S20-S0376-BO	S20-H0630-BO	17	0	bf	1	6	Hard		4		Sheet		0		0	Locataire	2	Mechanical well		Mechanical well		Yes	1	Yes	1	No		No		Yes	2	Checked	Checked	Unchecked		No		No		No		No		Yes	1	No	No		No
S20-S0385-BO	S20-H0632-BO	17	0	bf	1	14	Semi-hard		4		Sheet		0		1	Propriétaire	3	Treated pipe-borne water		Treated pipe-borne water		Yes	1	Yes	1	No		No		Yes	5	Checked	Checked	Unchecked		No		No		No		No		Yes	3	Yes	No		No
S20-S0381-BO	S20-H0633-BO	17	0	bf	1	5	Semi-hard		4		Sheet		0		0	Locataire	2	Mechanical well		Mechanical well		Yes	2	No		No		No		Yes	2	Checked	Checked	Unchecked		No		No		No		No		Yes	1	Yes	No		No
S20-S0384-BO	S20-H0634-BO	17	0	bf	1	5	Hard		4		Sheet		0		0	Locataire	2	Mechanical well		Mechanical well		Yes	1	Yes	1	No		No		Yes	3	Checked	Checked	Unchecked		No		No		No		No		Yes	2	Yes	No		No
S20-S0391-BO	S20-H0635-BO	17	0	bf	1	10	Semi-hard		4		Sheet		0		0	Locataire	2	Mechanical well		Mechanical well		Yes	1	Yes	1	No		No		Yes	4	Checked	Checked	Unchecked		No		No		No		No		Yes	4	Yes	No		No
S20-S0392-BO	S20-H0636-BO	17	0	bf	1	7	Hard		4		Sheet		0		0	Locataire	3	Mechanical well		Mechanical well		Yes	1	Yes	1	No		No		Yes	5	Checked	Checked	Unchecked		No		No		No		No		Yes	3	Yes	No		No
S20-S0389-BO	S20-H0637-BO	17	0	bf	1	6	Semi-hard		2		Sheet		0		0	Locataire	2	Mechanical well		Mechanical well		Yes	1	Yes	1	No		No		Yes	5	Checked	Checked	Unchecked		No		No		No		No		Yes	4	Yes	No		No
S20-S0395-BO	S20-H0638-BO	17	0	bf	1	7	Hard		4		Sheet		0		0	Locataire	2	Treated pipe-borne water		Treated pipe-borne water		Yes	1	Yes	1	No		No		Yes	5	Checked	Checked	Unchecked		No		No		No		No		Yes	1	No	No		No
S20-S0397-BO	S20-H0639-BO	17	1	bf	1	7	Semi-hard		4		Sheet		0		0	Locataire	2	Treated pipe-borne water		Treated pipe-borne water		Yes	1	Yes	1	No		No		Yes	2	Checked	Checked	Unchecked		No		No		No		Yes	1	Yes	2	Yes	No		No
S20-S0401-BO	S20-H0641-BO	17	0	bf	1	2	Hard		4		Sheet		0		1	Locataire	1	Treated pipe-borne water		Treated pipe-borne water		Yes	1	Yes	1	No		No		Yes	1	Checked	Unchecked	Unchecked		No		No		No		No		Yes	3	Yes	No		No
S20-S0404-BO	S20-H0642-BO	17	0	bf	1	3	Semi-hard		4		Sheet		0		0	Locataire	2	Treated pipe-borne water		Treated pipe-borne water		Yes	1	Yes	1	No		No		Yes	2	Checked	Checked	Unchecked		No		No		No		No		Yes	1	Yes	No		No
S20-S0407-BO	S20-H0643-BO	17	0	bf	1	2	Semi-hard		4		Sheet		0		0	Propriétaire	2	Treated pipe-borne water		Treated pipe-borne water		No		Yes	1	No		No		Yes	3	Checked	Checked	Unchecked		No		No		No		No		Yes	2	No	No		No
S20-S0409-BO	S20-H0644-BO	17	0	bf	1	5	Hard		4		Sheet		0		1	Propriétaire	3	Treated pipe-borne water		Treated pipe-borne water		Yes	1	Yes	1	No		No		Yes	1	Checked	Checked	Unchecked		No		No		No		No		Yes	1	Yes	No		No
S20-S0410-BO	S20-H0645-BO	17	1	bf	1	3	Hard		4		Sheet		0		0	Locataire	3	Treated pipe-borne water		Treated pipe-borne water		Yes	1	Yes	1	No		No		Yes	5	Checked	Checked	Unchecked		No		No		No		Yes	1	Yes	3	Yes	No		No
S20-S0410-BO	S20-H0645-BO	17	1	bf	1	3	Hard		4		Sheet		0		0	Locataire	3	Treated pipe-borne water		Treated pipe-borne water		Yes	1	Yes	1	No		No		Yes	5	Checked	Checked	Unchecked		No		No		No		Yes	1	Yes	3	Yes	No		No
S20-S0412-BO	S20-H0647-BO	17	0	bf	1	3	Hard		2		Sheet		0		0	Locataire	2	Treated pipe-borne water		Treated pipe-borne water		Yes	1	Yes	1	No		No		Yes	3	Checked	Checked	Unchecked		No		No		No		No		Yes	2	Yes	No		No
S20-S0413-BO	S20-H0648-BO	17	0	bf	1	3	Hard		2		Sheet		0		1	Propriétaire	2	Treated pipe-borne water		Treated pipe-borne water		Yes	1	Yes	1	No		No		Yes	3	Checked	Checked	Unchecked		No		No		No		No		Yes	4	Yes	No		No
S20-S0416-BO	S20-H0649-BO	17	0	bf	1	8	Hard		4		Sheet		0		0	Propriétaire	2	Treated pipe-borne water		Treated pipe-borne water		No		Yes	1			No		Yes	2	Checked	Checked	Unchecked		No		No		No				Yes	1	Yes	No		No
S20-S0417-BO	S20-H0650-BO	17	1	bf	1	10	Semi-hard		4		Sheet		0		1	Locataire	2	Treated pipe-borne water		Treated pipe-borne water		Yes	1	Yes	1	No		No		Yes	3	Checked	Unchecked	Unchecked		Yes	1	No		Yes	1	No		Yes	2	Yes	No		Yes
S20-S0417-BO	S20-H0650-BO	17	1	bf	1	10	Semi-hard		4		Sheet		0		1	Locataire	2	Treated pipe-borne water		Treated pipe-borne water		Yes	1	Yes	1	No		No		Yes	3	Checked	Unchecked	Unchecked		Yes	1	No		Yes	1	No		Yes	2	Yes	No		Yes
S20-S0423-BO	S20-H0652-BO	17	0	bf	1	8	Hard		4		Sheet				1	Locataire	2	Treated pipe-borne water		Treated pipe-borne water		Yes	1	Yes	1	No		No		Yes	3	Checked	Unchecked	Unchecked		No		No		No		Yes	1	Yes	2	No	No		Yes
S20-S0403-BO	S20-H0656-BO	17	0	bf	1	5	Hard		4		Sheet		0		1	Locataire	2	Treated pipe-borne water		Treated pipe-borne water		Yes	1	Yes	1	No		No		Yes	3	Checked	Checked	Unchecked		No		No		No		No		Yes	2	Yes	No		Yes
S20-S0415-BO	S20-H0657-BO	17	0	bf	1	4	Hard		4		Sheet		0		0	Locataire	2	Treated pipe-borne water		Treated pipe-borne water		Yes	2	Yes	2	No		No		Yes	6	Checked	Checked	Unchecked		No		No		No		Yes	2	Yes	2	Yes	No		Yes
S20-S0420-BO	S20-H0658-BO	17	0	bf	1	8	Hard		2		Sheet		0		0	Locataire	3	Mechanical well		Mechanical well		Yes	1	Yes	1	No		No		Yes	5	Checked	Checked	Unchecked		No		No		No		No		Yes	2	Yes			No
S20-S0425-BO	S20-H0653-BO	17	0	bf	1	5	Hard		4		Sheet		0		0	Locataire	2	Mechanical well		Mechanical well		Yes	1	No		No		No		Yes	3	Checked	Checked	Unchecked		No		No		No		No		Yes	1	Yes	No		No
S20-S0426-BO	S20-H0654-BO	17	0	bf	1	4	Hard		2		Sheet		0		1	Propriétaire	3	Treated pipe-borne water		Treated pipe-borne water		Yes	1	Yes	1	No		No		Yes	5	Checked	Checked	Unchecked		No		No		No		No		Yes	3	Yes	No		Yes
S20-S0427-BO	S20-H0655-BO	17	0	bf	1	10	Semi-hard		4		Sheet		1	1	1	Locataire	3	Mechanical well		Mechanical well		Yes	1	Yes	1	No		No		Yes	6	Checked	Checked	Unchecked		No		No		No		No		Yes	1	Yes	No		No
S20-S0429-BO	S20-H0660-BO	17	0	bf	1	2	Hard		4		Sheet		0		0	Propriétaire	2	Treated pipe-borne water		Treated pipe-borne water		Yes	1	Yes	1	No		No		Yes	3	Checked	Checked	Unchecked		No		No		No		No		Yes	2	No	No		Yes
S20-S0424-BO	S20-H0661-BO	17	0	bf	1	3	Hard		4		Sheet		0		0	Locataire	2	Treated pipe-borne water		Treated pipe-borne water		Yes	1	Yes	1	No		No		Yes	3	Checked	Checked	Unchecked		No		No		No		No		Yes	2	Yes	No		No
S20-S0428-BO	S20-H0664-BO	17	1	bf	1	5	Hard		2		Sheet		0		0	Propriétaire	3	Treated pipe-borne water		Treated pipe-borne water		Yes	1	Yes	1	No		No		Yes	3	Checked	Checked	Unchecked		No		No		No		No		Yes	1	No	No		Yes
S20-S0431-BO	S20-H0665-BO	17	1	bf	1	8	Hard		2		Sheet		0		1	Propriétaire	3	Treated pipe-borne water		Treated pipe-borne water		Yes	1	Yes	2	No		No		Yes	6	Checked	Checked	Unchecked		Yes	1	No		No		Yes	1	Yes	3	Yes	No		Yes
S20-S0436-BO	S20-H0666-BO	17	0	bf	1	5	Hard		4		Sheet		0		0	Locataire	2	Treated pipe-borne water		Treated pipe-borne water		Yes	1	Yes	1	No		No		Yes	6	Checked	Checked	Unchecked		No		No		No		No		Yes	2	Yes	No		No
S20-S0434-BO	S20-H0667-BO	17	0	bf	1	3	Hard		4		Sheet		0		0	Locataire	2	Treated pipe-borne water		Treated pipe-borne water		Yes	1	Yes	1	No		No		Yes	4	Checked	Checked	Unchecked		No		No		No		No		Yes	1	No	No		No
S20-S0432-BO	S20-H0668-BO	17	1	bf	1	3	Semi-hard		4		Sheet		0		0	Locataire	2	Mechanical well		Mechanical well		Yes	1	Yes	1	No		No		Yes	3	Checked	Checked	Unchecked		No		No		No		No		Yes	2	No	No		No
S20-S0447-BO	S20-H0671-BO	17	0	bf	1	4	Hard		4		Sheet		0		0	Locataire	2	Treated pipe-borne water		Treated pipe-borne water		Yes	1	Yes	1	No		No		Yes	6	Checked	Checked	Unchecked		No		No		No		No		Yes	2	Yes	No		No
S20-S0448-BO	S20-H0672-BO	17	0	bf	1	4	Semi-hard		4		Sheet		0		1	Locataire	2	Treated pipe-borne water		Treated pipe-borne water		Yes	1	Yes	1	No		No		Yes	5	Checked	Checked	Unchecked		No		No		No		No		Yes	2	Yes	No		No
S20-S0449-BO	S20-H0673-BO	17	0	bf	1	6	Hard		4		Sheet		0		1	Propriétaire	3	Treated pipe-borne water		Treated pipe-borne water		Yes	1	Yes	1	No		No		Yes	6	Checked	Checked	Unchecked		Yes	1	No		Yes	1	Yes	1	Yes	2	No	No		Yes
S20-S0441-BO	S20-H0678-BO	17	1	bf	1	2	Hard		4		Sheet		0		1	Propriétaire	3	Treated pipe-borne water		Treated pipe-borne water		Yes	1	Yes	2	No		No		Yes	4	Checked	Checked	Unchecked		Yes	1	No		Yes	1	No		Yes	1	Yes	No		Yes
S20-S0440-BO	S20-H0677-BO	17	0	bf	1	5	Semi-hard		4		Sheet		0		1	Locataire	2	Treated pipe-borne water		Treated pipe-borne water		Yes	1	Yes	1	No		No		Yes	4	Checked	Checked	Unchecked		No		No		No		No		Yes	1	Yes	No		Yes
S20-S0445-BO	S20-H0676-BO	17	0	bf	1	6	Hard		4		Sheet		1	1	1	Locataire	2	Treated pipe-borne water		Treated pipe-borne water		Yes	1	Yes	1	No		No		Yes	8	Checked	Checked	Unchecked		Yes	2	No		Yes	4	Yes	1	Yes	3	Yes	Yes	1	No
S20-S0446-BO	S20-H0675-BO	17	0	bf	1	5	Hard		4		Sheet		0		1	Locataire	3	Treated pipe-borne water		Treated pipe-borne water		Yes	1	Yes	1	No		No		Yes	8	Checked	Checked	Unchecked		No		No		No		No		Yes	4	Yes	No		No
S20-S0459-BO	S20-H0680-BO	6	0	bf	1	12	Hard		4		Sheet		0		0	Locataire	2	Treated pipe-borne water		Treated pipe-borne water		Yes	1	Yes	1	No		No		Yes	8	Checked	Checked	Unchecked		No		No		No		No		Yes	1	No	No		No
S20-S0467-BO	S20-H0681-BO	6	1	bf	1	8	Semi-hard		4		Sheet		0		1	Locataire	2	Treated pipe-borne water		Treated pipe-borne water		Yes	1	Yes	1	No		No		Yes	8	Checked	Checked	Unchecked		No		No		No		No		Yes	2	Yes	No		No
S20-S0463-BO	S20-H0682-BO	6	0	bf	1	4	Hard		4		Sheet		0		1	Locataire	3	Treated pipe-borne water		Treated pipe-borne water		Yes	1	Yes	1	No		No		Yes	4	Checked	Checked	Unchecked		No		No		No		No		Yes	2	Yes	No		No
S20-S0462-BO	S20-H0683-BO	6	0	bf	1	8	Hard		4		Sheet		2		1	Locataire	2	Mechanical well		Mechanical well		Yes	1	Yes	1	No		No		Yes	5	Checked	Checked	Unchecked		No		No		No		No		Yes	2	Yes	No		No
S20-S0473-BO	S20-H0686-BO	6	0	bf	1	4	Semi-hard		4		Sheet		2		0	Locataire	2	Treated pipe-borne water		Treated pipe-borne water		No		Yes	1	No		No		Yes	3	Checked	Checked	Unchecked		No		No		No		No		Yes	2	Yes	No		No
S20-S0475-BO	S20-H0687-BO	6	0	bf	1	5	Hard		4		Sheet		0		1	Propriétaire	3	Treated pipe-borne water		Treated pipe-borne water		Yes	1	Yes	1	No		No		Yes	6	Checked	Checked	Unchecked		Yes	1	No		Yes	1	Yes	1	Yes	3	No	No		Yes
S20-S0477-BO	S20-H0689-BO	6	0	bf	1	4	Semi-hard		4		Sheet		2		0	Locataire	2	Treated pipe-borne water		Treated pipe-borne water		No		Yes	1	No		No		Yes	3	Checked	Checked	Unchecked		No		No		No		No		Yes	2	Yes	No		No
S20-S0479-BO	S20-H0698-BO	6	0	bf	1	5	Hard		4		Sheet		0		0	Locataire	2	Treated pipe-borne water		Treated pipe-borne water		Yes	1	Yes	1	No				Yes	6	Checked	Checked	Unchecked		No		No		No		No		Yes	2	Yes	No		No
S20-S0487-BO	S20-H0699-BO	6	0	bf	1	3	Hard		4		Sheet		0		0	Locataire	1	Treated pipe-borne water		Treated pipe-borne water		Yes	1	Yes	1	No		No		Yes	4	Checked	Checked	Unchecked		No		No		No		No		Yes	1	Yes	No		No
S20-S0484-BO	S20-H0693-BO	6	0	bf	1	3	Hard		4		Sheet		0		0	Locataire	1	Treated pipe-borne water		Treated pipe-borne water		Yes	1	Yes	1	No		No		Yes	5	Checked	Checked	Unchecked		No		No		No		No		Yes	1	No	No		No
S20-S0501-BO	S20-H0692-BO	6	1	bf	1	2	Hard		4		Sheet		0		1	Locataire	2	Treated pipe-borne water		Treated pipe-borne water		No		Yes	1	No		No		Yes	3	Checked	Checked	Unchecked		Yes	1	No		Yes	1	Yes	1	Yes	1	No	No		Yes
S20-S0492-BO	S20-H0697-BO	6	0	bf	1	5	Hard		4		Sheet				1	Locataire	2	Mechanical well		Mechanical well		Yes	1	Yes	1	No		No		Yes	3	Checked	Checked	Unchecked		No		No				No		Yes	2	Yes	No		No
S20-S0490-BO	S20-H0695-BO	6	0	bf	1	8	Hard		4		Sheet		0		1	Locataire	3	Treated pipe-borne water		Treated pipe-borne water		Yes	2	Yes	2	No		No		Yes	11	Checked	Checked	Unchecked		No		No		No		No		Yes	4	Yes	No		No
S20-S0482-BO	S20-H0696-BO	6	0	bf	1	5	Hard		2		Sheet		0		0	Locataire	2	Treated pipe-borne water		Treated pipe-borne water		Yes	1	Yes	1	No		No		Yes	7	Checked	Checked	Unchecked		No		No				No		Yes	2	Yes	No		No
S20-S0489-BO	S20-H0694-BO	6	0	bf	1	3	Hard		4		Sheet		2		1	Locataire	2	Treated pipe-borne water		Treated pipe-borne water		Yes	1	Yes	1	No		No		Yes	3	Checked	Checked	Unchecked		No		No		No		No		Yes	1	No	No		No
S20-S0501-BO	S20-H0692-BO	6	1	bf	1	2	Hard		4		Sheet		0		1	Locataire	2	Treated pipe-borne water		Treated pipe-borne water		No		Yes	1	No		No		Yes	3	Checked	Checked	Unchecked		Yes	1	No		Yes	1	Yes	1	Yes	1	No	No		Yes
S20-S0481-BO	S20-H0691-BO	6	0	bf	1	2	Hard		4		Sheet		0		0	Locataire	1	Treated pipe-borne water		Treated pipe-borne water		Yes	1	Yes	1	No		No		Yes	3	Checked	Checked	Unchecked		No		No				No		Yes	1	No	No		No
S20-S0480-BO	S20-H0690-BO	6	0	bf	1	5	Hard		2		Sheet		0		0	Propriétaire	3	Treated pipe-borne water		Treated pipe-borne water		Yes	1	Yes	1	No		No		Yes	6	Checked	Checked	Unchecked		No		No		No		Yes	1	Yes	2	No	No		No
S20-S0500-BO	S20-H0700-BO	6	0	bf	1	7	Hard		2		Sheet		0		1	Propriétaire	3	Treated pipe-borne water		Treated pipe-borne water		Yes	1	Yes	2	No		No		Yes	5	Checked	Checked	Unchecked		Yes	1	No		Yes	1	Yes	1	Yes	4	Yes	No		Yes
S20-S0089-OU	S20-H0289-OU	17	0	bf	1	7	Semi-hard		2		Sheet		0		1	Propriétaire	4	Treated pipe-borne water		Treated pipe-borne water		No		Yes	1	No		No		Yes	4	Checked	Checked	Unchecked		No		No		No		Yes	1	Yes	3	Yes	No		No
S20-S0104-OU	S20-H0290-OU	17	0	bf	1	3	Hard		2		Sheet		2		3	Locataire	2	Treated pipe-borne water		Treated pipe-borne water		No		Yes	1	No		No		Yes	3	Checked	Checked	Unchecked		No		No		No		No		Yes	2	Yes	No		No
S20-S0158-OU	S20-H0291-OU	16	0	bf	1	7	Semi-hard		5		Sheet		0		3	Propriétaire	4	Treated pipe-borne water		Treated pipe-borne water		Yes	2	No		No		No		Yes	5	Checked	Checked	Unchecked		No		No		No		Yes	1	No		Yes	No		No
S20-S0292-OU	S20-H0292-OU	9	0	bf	1	5	Semi-hard		2		Sheet		2		1	Locataire	3	Treated pipe-borne water		Treated pipe-borne water		No		Yes	1	No		No		Yes	2	Checked	Checked	Unchecked		No		No		No		Yes	1	Yes	2	Yes	No		Yes
S20-S0469-OU	S20-H0294-OU	46	1	bf	1	9	Banco improved		5		Sheet		0		1	Propriétaire	5	Treated pipe-borne water		Mechanical well		Yes	2	Yes	2	No		No		Yes	6	Checked	Checked	Unchecked		No		No		No		No		Yes	3	Yes	No		Yes
S20-S0334-OU	S20-H0210-OU	44	0	bf	1	1	Hard		2		Sheet		0		0	Locataire	1	Treated pipe-borne water		Treated pipe-borne water		No		Yes	1			No		Yes	2	Checked	Checked	Unchecked		No		No				No		Yes	1	No	No		No
S20-S0278-OU	S20-H0277-OU	14	0	bf	1	7	Semi-hard		3		Sheet		2		1	Propriétaire	4	Treated pipe-borne water		Treated pipe-borne water		No		Yes	1	No		No		Yes	3	Checked	Checked	Unchecked		Yes	1	No		No		No		Yes	2	Yes	No		No
S20-S0177-OU	S20-H0240-OU	16	0	bf	1	8	Hard		1		Sheet		0		3	Propriétaire	4	Treated pipe-borne water		Treated pipe-borne water		No		Yes	1	No		No		Yes	6	Checked	Checked	Unchecked		No		No		No		Yes	1	Yes	2	Yes	No		No
S20-S0279-OU	S20-H0138-OU	14	1	bf	1	2	Hard		2		Sheet		0		0	Locataire		Treated pipe-borne water		Treated pipe-borne water		No		Yes	1	No				Yes	2	Checked	Checked	Unchecked		No		No		No		No		Yes	1	Yes	No		No
S20-S0143-OU	S20-H0228-OU	15	0	bf	1	6	Banco improved		5		Sheet		0		0	Locataire		Treated pipe-borne water		Treated pipe-borne water		No		Yes	2	No		No		Yes	5	Checked	Checked	Unchecked		No		No		No		No		Yes	4	Yes	No		No
S20-S0140-OU	S20-H0227-OU	15	0	bf	1	1	Hard		2		Sheet		0		0	Locataire		Treated pipe-borne water		Treated pipe-borne water		No		Yes	1	No		No		No		Unchecked	Unchecked	Unchecked		No		No		No		No		Yes	1	No	No		No
S20-S0137-OU	S20-H0226-OU	15	1	bf	1	3	Hard		2		Sheet		0		1	Locataire	2	Treated pipe-borne water		Treated pipe-borne water		Yes	1	Yes	1	No		No		Yes	2	Checked	Checked	Unchecked		No		No		No				Yes	1	Yes	No		No
S20-S0313-OU	S20-H0313-OU	8	0	bf	1	15	Semi-hard		2		Sheet		0		0	Propriétaire	4	Treated pipe-borne water		Treated pipe-borne water		Yes	1	Yes	2	No		No		Yes	4	Checked	Unchecked	Unchecked		Yes	1	No		Yes	1	Yes	1	Yes	3	No	No		No
S20-S0175-OU	S20-H0236-OU	16	0	bf	1	4	Banco improved		5		Sheet		0		3	Propriétaire	4	Treated pipe-borne water		Treated pipe-borne water		No		Yes	1	No		No		Yes	2	Checked	Checked	Unchecked		No		No		No		No		Yes	3	Yes	No		No
S20-S0159-OU	S20-H0286-OU	16	0	bf	1	7	Banco improved		5		Sheet		0		3	Locataire	5	Treated pipe-borne water		Treated pipe-borne water		Yes	1	Yes	2	No		No		Yes	5	Checked	Checked	Unchecked		Yes	1	No		Yes	1	Yes	1	Yes	2	Yes	No		No
S20-S0144-OU	S20-H0287-OU	15	0	bf	1	6	Hard		2		Sheet		0		1	Propriétaire	4	Treated pipe-borne water		Treated pipe-borne water		Yes	1	Yes	2			No		Yes	5	Checked	Checked	Unchecked		No		No		No		Yes	1	Yes	2	Yes	No		Yes
S20-S0161-OU	S20-H0235-OU	16	0	bf	1	3	Hard		2		Sheet		2		3	Locataire	2	Treated pipe-borne water		Treated pipe-borne water		No		Yes		No		No		Yes	2	Checked	Unchecked	Unchecked		No		No		No		No		Yes	1	Yes	No		No
S20-S0257-OU	S20-H0263-OU	14	0	bf	1	16	Hard		2		Sheet		0		1	Propriétaire	7	Treated pipe-borne water		Treated pipe-borne water		No		Yes	3	No		No		Yes	11	Checked	Checked	Unchecked		No		No		No		No		Yes	6	Yes	No		No
S20-S0237-OU	S20-H0221-OU	43	0	bf	1	4	Hard		2		Sheet		0		1	Locataire	2	Treated pipe-borne water		Treated pipe-borne water		No		Yes	1	No		No		Yes	3	Checked	Checked	Unchecked		No		No		No		Yes	1	Yes	1	Yes	No		No
S20-S0293-OU	S20-H0191-OU	9	0	bf	1	3	Hard		2		Sheet		0		1	Locataire	1	Treated pipe-borne water		Treated pipe-borne water		Yes	1	Yes	1	No		No		Yes	3	Checked	Checked	Unchecked		No		No		No		No		Yes	2	Yes	No		No
S20-S0229-OU	S20-H0308-OU	43	0	bf	1	5	Hard		2		Sheet		0		0	Propriétaire	2	Treated pipe-borne water		Treated pipe-borne water		No		Yes	1	No		No		Yes	3	Checked	Checked	Unchecked		No		No		No		Yes	1	Yes	2	No	No		Yes
S20-S0235-OU	S20-H0064-OU	43	0	bf	1	4	Hard		2		Sheet		0		1	Locataire	2	Treated pipe-borne water		Treated pipe-borne water		Yes	1	Yes	1	No		No		No		Unchecked	Unchecked	Unchecked		No		No		No		No		Yes	2	No	No		Yes
S20-S0225-OU	S20-H0305-OU	43	0	bf	1	7	Hard		1		Sheet		2		3	Propriétaire	4	Treated pipe-borne water		Treated pipe-borne water		Yes	1	Yes	3	No		No		Yes	6	Checked	Checked	Unchecked		Yes	1	No		No		No		Yes	1		No		Yes
S20-S0228-OU	S20-H0334-OU	43	0	bf	1	1	Hard		2		Sheet		0		0	Locataire	1	Treated pipe-borne water		Treated pipe-borne water		Yes	1	Yes	1	No		No		Yes	1	Checked	Unchecked	Unchecked		No		No		No		No		Yes	1	No	No		No
S20-S0221-OU	S20-H0222-OU	43	0	bf	1	3	Hard		2		Sheet		0		0	Locataire	1	Treated pipe-borne water		Treated pipe-borne water		No		Yes	1	No				Yes	3	Checked	Checked	Unchecked		No		No		No		No		Yes	2	No	No		Yes
S20-S0233-OU	S20-H0306-OU	43	1	bf	1	4	Hard		2		Sheet		0		3	Locataire	3	Treated pipe-borne water		Treated pipe-borne water		No		Yes	1			No		Yes	3	Checked	Checked	Unchecked		Yes	1	No		No		Yes	1	Yes	2	No	No		Yes
S20-S0255-OU	S20-H0255-OU	14	0	bf	1	27	Semi-hard		3		Sheet		0		0	Propriétaire	5	Treated pipe-borne water		Treated pipe-borne water		No		Yes	1	No		No		Yes	5	Unchecked	Checked	Unchecked		No		No		No		No		Yes	1	Yes	No		No
S20-S0336-OU	S20-H0366-OU	44	1	bf	1	14	Banco improved		5		Sheet		0		1	Propriétaire	5	Treated pipe-borne water		Treated pipe-borne water		No		No		No		No		Yes		Unchecked	Checked	Unchecked		No		No		No		No		Yes	2	No	No		No
S20-S0166-OU	S20-H0257-OU	16	1	bf	1	8	Semi-hard		5		Sheet		2		1	Propriétaire	6	Treated pipe-borne water		Treated pipe-borne water		Yes	2	Yes	1	No		No		Yes	3	Checked	Checked	Unchecked		No		No		No		Yes	1	Yes	3	Yes	No		No
S20-S0233-OU	S20-H0306-OU	43	1	bf	1	4	Hard		2		Sheet		0		3	Locataire	3	Treated pipe-borne water		Treated pipe-borne water		No		Yes	1			No		Yes	3	Checked	Checked	Unchecked		Yes	1	No		No		Yes	1	Yes	2	No	No		Yes
S20-S0243-OU	S20-H0120-OU	43	0	bf	1	6	Hard		1		Sheet		0		0	Propriétaire	3	Treated pipe-borne water		Treated pipe-borne water		Yes	1			Yes	2	No		Yes	3	Checked	Checked	Unchecked		Yes	1	No		Yes	1	Yes	1	Yes	2	No	No		Yes
S20-S0240-OU	S20-H0153-OU	43	0	bf	1	2	Hard		2		Sheet		0		1	Locataire	1	Treated pipe-borne water		Treated pipe-borne water		No		Yes	1	No		No		Yes	3	Checked	Checked	Unchecked		No		No		No		No		Yes	2	No	No		No
S20-S0131-OU	S20-H0225-OU	15	0	bf	1	7	Semi-hard		2		Sheet		0		1	Propriétaire	3	Treated pipe-borne water		Treated pipe-borne water		No		Yes	1	No		No		Yes	5	Checked	Checked	Unchecked		No		No		No		No		Yes	4	Yes	No		No
S20-S0242-OU	S20-H0242-OU	43	1	bf	1	7	Hard		2		Sheet		0		0	Locataire	2	Treated pipe-borne water		Treated pipe-borne water		Yes	1	Yes	1	No		No		Yes	2	Checked	Unchecked	Unchecked		Yes	1	No		No		No		Yes	1	No	No		Yes
S20-S0222-OU	S20-H0209-OU	43	0	bf	1	16	Semi-hard		2		Sheet		2		0	Propriétaire	5	Treated pipe-borne water		Treated pipe-borne water		Yes	3	Yes	2	No				Yes	6	Checked	Checked	Unchecked		No		No		Yes	1	Yes	1	Yes	3	Yes	No		Yes
S20-S0248-OU	S20-H0250-OU	43	0	bf	1	8	Banco		3		Sheet		0		0	Propriétaire	1	Treated pipe-borne water		Treated pipe-borne water		Yes	1	No		No		No		Yes	1	Unchecked	Checked	Unchecked		No		No		No		No		Yes	1	No	No		No
S20-S0247-OU	S20-H0252-OU	43	0	bf	1	7	Hard		2		Sheet		0		1	Locataire	3	Treated pipe-borne water		Treated pipe-borne water		Yes	2	Yes	3	No		No		Yes	6	Checked	Checked	Unchecked		No		No		No		Yes	1	Yes	4	Yes	No		Yes
S20-S0230-OU	S20-H0213-OU	43	0	bf	1	5	Hard		2		Sheet		0		1	Propriétaire	4	Treated pipe-borne water		Treated pipe-borne water		Yes	1	Yes	2	No		No		Yes	6	Checked	Checked	Unchecked		No		No		No		Yes	1	Yes	3	No	No		Yes
S20-S0241-OU	S20-H0206-OU	43	0	bf	1	3	Hard		2		Sheet		0		0	Locataire	1	Treated pipe-borne water		Treated pipe-borne water		No		Yes	1	No				Yes	2	Checked	Checked	Unchecked		No		No		No		No		Yes	1	Yes	No		No
S20-S0277-OU	S20-H0260-OU	14	1	bf	1	6	Semi-hard		3		Sheet		0		1	Propriétaire	4	Treated pipe-borne water		Treated pipe-borne water		Yes	1	Yes	2	No		No		Yes	4	Checked	Checked	Unchecked		No		No		No		No		Yes	3	Yes	No		No
S20-S0250-OU	S20-H0195-OU	14	0	bf	1	11	Hard		2		Sheet		0		1	Propriétaire		Treated pipe-borne water		Treated pipe-borne water		Yes	1	Yes	2			No		Yes	6	Checked	Checked	Unchecked		No		No		No		No		Yes	3	No	No		No
S20-S0260-OU	S20-H0137-OU	14	0	bf	1	3	Hard		5		Sheet		0		1	Locataire	2	Treated pipe-borne water		Treated pipe-borne water		Yes	1	Yes	1	No		No		Yes	3	Checked	Checked	Unchecked		No		No		No		No		Yes	2	No	No		No
S20-S0231-OU	S20-H0154-OU	43	0	bf	1	3	Hard		2		Sheet		0		1	Locataire	2	Treated pipe-borne water		Treated pipe-borne water		No		Yes	1	No		No		Yes	2	Checked	Checked	Unchecked				No		Yes	1	No		Yes	2	No	No		No
S20-S0338-OU	S20-H0153-OU	44	0	bf	1	7	Hard		2		Sheet		0		0	Propriétaire	4	Treated pipe-borne water		Treated pipe-borne water		No		Yes	2	No		No		Yes	4	Checked	Checked	Unchecked		Yes	1	Yes	1	No		Yes	1	Yes	3	No	No		Yes
S20-S0342-OU	S20-H0208-OU	44	1	bf	1	5	Hard		2		Sheet		0		0	Locataire	2	Treated pipe-borne water		Treated pipe-borne water		Yes	1	Yes	1	No		No		Yes	3	Checked	Checked	Unchecked		No		No		No		No		Yes	2	Yes	No		No
S20-S0323-OU	S20-H0323-OU	8	0	bf	1	2	Hard		1		Sheet		0		0	Locataire	2	Treated pipe-borne water		Treated pipe-borne water		No		Yes	1	No		No		Yes	2	Checked	Unchecked	Unchecked		Yes	1	No		Yes	1	Yes	1	Yes	1	No	No		No
S20-S0266-OU	S20-H0268-OU	14	0	bf	1	7	Hard		1		Sheet		0		0	Propriétaire	3	Treated pipe-borne water		Treated pipe-borne water		No		Yes	1	No		No		Yes	3	Checked	Unchecked	Unchecked		Yes	1	No		Yes	1	No		Yes	3	No	No		No
S20-S0282-OU	S20-H0181-OU	9	0	bf	1	1	Hard		2		Sheet		0		0	Locataire	1	Treated pipe-borne water		Treated pipe-borne water		No		No		No		No		Yes	1	Checked	Unchecked	Unchecked		No		No		No		No		Yes	1	No	No		Yes
S20-S0342-OU	S20-H0208-OU	44	1	bf	1	5	Hard		2		Sheet		0		0	Locataire	2	Treated pipe-borne water		Treated pipe-borne water		Yes	1	Yes	1	No		No		Yes	3	Checked	Checked	Unchecked		No		No		No		No		Yes	2	Yes	No		No
S20-S0326-OU	S20-H0190-OU	8	0	bf	1	3	Hard		2		Sheet		0		1	Locataire	2	Treated pipe-borne water		Treated pipe-borne water		No		Yes	1	No		No		Yes	2	Checked	Checked	Unchecked		No		No		No		No		Yes	2	No	No		No
S20-S0220-OU	S20-H0312-OU	43	0	bf	1	3	Semi-hard		3		Sheet		0		1	Propriétaire	2	Treated pipe-borne water		Treated pipe-borne water		Yes	1	No		No		No		Yes	3	Checked	Checked	Unchecked		No		No		No		No		Yes	2	Yes	No		No
S20-S0153-OU	S20-H0229-OU	15	0	bf	1	5	Hard		1		Sheet		0		0	Propriétaire	4	Treated pipe-borne water		Treated pipe-borne water		Yes	1	Yes	2	No		No		Yes	3	Checked	Checked	Unchecked		No		No		No		Yes	1	Yes	2	Yes	No		No
S20-S0268-OU	S20-H0230-OU	14	0	bf	1	1	Semi-hard		3		Sheet		0		0	Locataire	1	Treated pipe-borne water		Treated pipe-borne water		No		Yes	1	No		No		Yes	1	Checked	Unchecked	Unchecked		No		No		No		No		Yes	1	No	No		No
S20-S0290-OU	S20-H0231-OU	9	0	bf	1	9	Hard		2		Sheet		0		0	Locataire	5	Treated pipe-borne water		Treated pipe-borne water		Yes	2	Yes	2	No		No		Yes	2	Checked	Checked	Unchecked		No		No		No		No		Yes	3	Yes	No		No
S20-S0191-OU	S20-H0233-OU	35	0	bf	1	6	Semi-hard		2		Sheet		0		1	Propriétaire	3	Treated pipe-borne water		Treated pipe-borne water		No		Yes	1	No		No		Yes	6	Checked	Checked	Unchecked		Yes	1	No		No		No		Yes	1	Yes	Yes	1	No
S20-S0280-OU	S20-H0142-OU	14	0	bf	1	1	Hard		2		Sheet		0		0	Locataire	1	Treated pipe-borne water		Treated pipe-borne water		No		Yes	1	No		No		Yes	1	Checked	Unchecked	Unchecked		No		No		No		No		Yes	1	No	No		Yes
S20-S0335-OU	S20-H0211-OU	44	0	bf	1	7	Hard		2		Sheet		0		0	Propriétaire	3	Treated pipe-borne water		Treated pipe-borne water		Yes	1			No				Yes	5	Checked	Checked	Unchecked		Yes	1	No		No		Yes	1	Yes	4	No	No		Yes
S20-S0151-OU	S20-H0194-OU	15	0	bf	1	1	Hard		1		Sheet		0		1	Locataire	1	Treated pipe-borne water		Treated pipe-borne water		No		Yes	1	No		No		Yes	1	Checked	Checked	Unchecked		No		No		Yes	1	No		No		No	No		No
S20-S0298-OU	S20-H0323-OU	10	0	bf	1	3	Hard		2		Sheet		0		1	Propriétaire	2	Treated pipe-borne water		Treated pipe-borne water		No		Yes	1	No		No		Yes	3	Checked	Checked	Unchecked		Yes	1	No		Yes	1	Yes	1	Yes	1	Yes			No
S20-S0312-OU	S20-H0324-OU	10	0	bf	1	6	Banco improved		5		Sheet		0		0	Locataire	3	Treated pipe-borne water		Treated pipe-borne water		No		No		No		No		Yes	2	Checked	Checked	Unchecked		No		No		No		No		Yes	1	Yes	No		No
S20-S0309-OU	S20-H0326-OU	10	0	bf	1	2	Hard		2		Sheet		0		0	Locataire	1	Treated pipe-borne water		Treated pipe-borne water		No		Yes	1	No		No		Yes	3	Checked	Checked	Unchecked		No		No		No		No		Yes	2	No	No		No
S20-S0215-OU	S20-H0241-OU	35	1	bf	1	5	Banco improved		3		Sheet		1	4	1	Propriétaire	3	Treated pipe-borne water		Treated pipe-borne water		Yes	1	Yes	2	No		No		Yes	3	Checked	Checked	Unchecked		Yes	1	No		Yes	1	Yes	1	Yes	2	Yes	No		Yes
S20-S0215-OU	S20-H0241-OU	35	1	bf	1	5	Banco improved		3		Sheet		1	4	1	Propriétaire	3	Treated pipe-borne water		Treated pipe-borne water		Yes	1	Yes	2	No		No		Yes	3	Checked	Checked	Unchecked		Yes	1	No		Yes	1	Yes	1	Yes	2	Yes	No		Yes
S20-S0336-OU	S20-H0366-OU	44	1	bf	1	14	Banco improved		5		Sheet		0		1	Propriétaire	5	Treated pipe-borne water		Treated pipe-borne water		No		No		No		No		Yes		Unchecked	Checked	Unchecked		No		No		No		No		Yes	2	No	No		No
S20-S0244-OU	S20-H0220-OU	43	0	bf	1	18	Semi-hard		2		Sheet		0		1	Propriétaire	4	Treated pipe-borne water		Treated pipe-borne water		No		Yes	2	No				Yes	3	Checked	Checked	Unchecked		No		No		No		No		Yes	3	Yes			No
S20-S0325-OU	S20-H0325-OU	8	0	bf	1	5	Semi-hard		2		Sheet		0		1	Propriétaire	1	Treated pipe-borne water		Treated pipe-borne water		No		Yes	1	No		No		Yes	4	Checked	Checked	Unchecked		No		No		Yes	1	No		Yes	1	No	No		No
S20-S0252-OU	S20-H0143-OU	14	0	bf	1	6	Banco improved		3		Sheet		0		1	Propriétaire	4	Treated pipe-borne water		Treated pipe-borne water		No		Yes	2			No		Yes	2	Checked	Unchecked	Unchecked		No		No		No		Yes	1	Yes	2	Yes	No		No
S20-S0273-OU	S20-H0144-OU	14	1	bf	1	3	Banco improved		2		Sheet		0		1	Propriétaire	2	Treated pipe-borne water		Treated pipe-borne water		No		Yes	1	No		No		Yes	4	Checked	Checked	Unchecked		No		No		No		Yes	1	Yes	1	Yes	No		No
S20-S0273-OU	S20-H0144-OU	14	1	bf	1	3	Banco improved		2		Sheet		0		1	Propriétaire	2	Treated pipe-borne water		Treated pipe-borne water		No		Yes	1	No		No		Yes	4	Checked	Checked	Unchecked		No		No		No		Yes	1	Yes	1	Yes	No		No
S20-S0469-OU	S20-H0294-OU	46	1	bf	1	9	Banco improved		5		Sheet		0		1	Propriétaire	5	Treated pipe-borne water		Mechanical well		Yes	2	Yes	2	No		No		Yes	6	Checked	Checked	Unchecked		No		No		No		No		Yes	3	Yes	No		Yes
S20-S0284-OU	S20-H0207-OU	9	0	bf	1	9	Hard		2		Sheet		0		0	Propriétaire		Treated pipe-borne water		Treated pipe-borne water		Yes	2	Yes	2	No				No		Unchecked	Unchecked	Unchecked		No		No		No		Yes	1	Yes	2	Yes	No		Yes
S20-S0285-OU	S20-H0244-OU	9	0	bf	1	4	Hard		2		Sheet		0		1	Locataire	2	Treated pipe-borne water		Treated pipe-borne water		No		Yes	2	No		No		Yes	2	Checked	Checked	Unchecked		No		No		No		No		Yes	2	Yes	No		No
S20-S0317-OU	S20-H0243-OU	8	0	bf	1	1	Hard		3		Sheet		0		1	Locataire	1	Treated pipe-borne water		Treated pipe-borne water		No		Yes	1	No		No		Yes	1	Checked	Unchecked	Unchecked		No		No		No		No		Yes	1	No	No		No
S20-S0236-OU	S20-H0151-OU	43	0	bf	1	1	Banco		3		Sheet		0		0	Locataire	1	Treated pipe-borne water		Treated pipe-borne water		No		No		No		No		Yes	1	Checked	Unchecked	Unchecked		No		No		No		No		Yes	1	No	No		No
S20-S0226-OU	S20-H0104-OU	43	0	bf	1	9	Banco improved		2		Sheet		0		1	Propriétaire	4	Treated pipe-borne water		Treated pipe-borne water		Yes	2			No		No		Yes	5	Checked	Checked	Unchecked		No		No		Yes	2	No		Yes	3	No	No		Yes
S20-S0286-OU	S20-H0218-OU	9	0	bf	1	11	Semi-hard		3		Sheet		0		0	Propriétaire	5	Treated pipe-borne water		Treated pipe-borne water		Yes	1	Yes	2	No		No		Yes	4	Checked	Checked	Unchecked		No		No		No		No		No		No	No		No
S20-S0305-OU	S20-H0317-OU	10	0	bf	1	2	Hard		2		Sheet		0		1	Locataire	1	Treated pipe-borne water		Treated pipe-borne water		Yes	1	Yes	1	No		No		Yes	3	Checked	Checked	Unchecked		No		No		No		No		Yes	1	No	No		No
S20-S0320-OU	S20-H0189-OU	8	0	bf	1	9	Semi-hard		3		Sheet		0		1	Propriétaire		Treated pipe-borne water		Treated pipe-borne water		Yes	2	Yes	3	No		No		Yes	7	Checked	Checked	Unchecked		No		No		No		Yes	1	Yes	5	Yes	No		No
S20-S0156-OU	S20-H0059-OU	15	0	bf	1	4	Hard		5		Sheet		0		1	Propriétaire	3	Treated pipe-borne water		Treated pipe-borne water		Yes	1	Yes	1	Yes	1	No		Yes	7	Checked	Checked	Unchecked		Yes	1	No		Yes	1	No		Yes	3	No	No		Yes
S20-S0283-OU	S20-H0140-OU	9	0	bf	1	3	Hard		5		Sheet		0		0	Propriétaire	2	Treated pipe-borne water		Treated pipe-borne water		Yes	1	Yes	1	No		No		Yes	2	Checked	Checked	Unchecked		No		No		No		No		Yes	2	Yes	No		No
S20-S0211-OU	S20-H0232-OU	35	0	bf	1	1	Hard		2		Sheet		2		0	Locataire	1	Treated pipe-borne water		Treated pipe-borne water		Yes	1	Yes	1	No		No		Yes	1	Checked	Unchecked	Unchecked		No		No		No		No		Yes	1	No	No		Yes
S20-S0207-OU	S20-H0122-OU	35	0	bf	1	1	Hard		2		Sheet		2		0	Locataire	1	Treated pipe-borne water		Treated pipe-borne water		No		No		No		No		Yes	1	Checked	Unchecked	Unchecked		No		No		No		No		Yes	1	No	No		No
S20-S0195-OU	S20-H0131-OU	35	0	bf	1	3	Semi-hard		5		Sheet		0		0	Locataire	2	Treated pipe-borne water		Treated pipe-borne water		No		Yes	1	No		No		Yes	4	Checked	Checked	Unchecked		No		No		No		No		Yes	2	No	No		No
S20-S0209-OU	S20-H0389-OU	35	0	bf	1	6	Semi-hard		2		Sheet		0		1	Locataire	3	Treated pipe-borne water		Treated pipe-borne water		No		Yes	1	No		No		Yes	3	Checked	Checked	Unchecked		No		No		No		No		Yes	2	No	No		No
S20-S0154-OU	S20-H0320-OU	15	0	bf	1	2	Banco improved		2		Sheet		0		3	Locataire	1	Treated pipe-borne water		Treated pipe-borne water		No		Yes	1	No		No		Yes	3	Checked	Checked	Unchecked		No		No		No		No		Yes	2	No	No		No
S20-S0217-OU	S20-H0010-OU	35	0	bf	1	7	Banco improved		3		Sheet		0		0	Propriétaire	4	Treated pipe-borne water		Treated pipe-borne water		Yes	2	Yes	1	Yes	1	No		Yes	4	Checked	Checked	Unchecked		No		No		No		No		Yes	1	Yes	No		No
S20-S0155-OU	S20-H0024-OU	15	0	bf	1	5	Semi-hard		5		Sheet		0		1	Propriétaire	3	Treated pipe-borne water		Treated pipe-borne water		Yes	3	Yes	3	Yes	1	No		Yes	6	Checked	Checked	Unchecked		No		No		No		No		Yes	2	Yes	No		Yes
S20-S0171-OU	S20-H0039-OU	16	0	bf	1	6	Semi-hard		2		Sheet		0		0	Propriétaire	3	Treated pipe-borne water		Treated pipe-borne water		Yes	3	Yes	2	No				Yes	5	Checked	Checked	Unchecked		No		No		No		No		Yes	3	Yes	No		No
S20-S0135-OU	S20-H0034-OU	15	0	bf	1	5	Hard		1		Concrete		1	1	1	Propriétaire	5	Treated pipe-borne water		Treated pipe-borne water		Yes	3	Yes	2	Yes	1	Yes	1	Yes	5	Checked	Checked	Unchecked		Yes	3	No		Yes	1	Yes	1	Yes	2	Yes	Yes	1	Yes
S20-S0135-OU	S20-H0034-OU	15	0	bf	1	5	Hard		1		Concrete		1	1	1	Propriétaire	5	Treated pipe-borne water		Treated pipe-borne water		Yes	3	Yes	2	Yes	1	Yes	1	Yes	5	Checked	Checked	Unchecked		Yes	3	No		Yes	1	Yes	1	Yes	2	Yes	Yes	1	Yes
S20-S0135-OU	S20-H0034-OU	15	0	bf	1	5	Hard		1		Concrete		1	1	1	Propriétaire	5	Treated pipe-borne water		Treated pipe-borne water		Yes	3	Yes	2	Yes	1	Yes	1	Yes	5	Checked	Checked	Unchecked		Yes	3	No		Yes	1	Yes	1	Yes	2	Yes	Yes	1	Yes
S20-S0106-OU	S20-H0064-OU	17	0	bf	1	3	Semi-hard		2		Sheet		0		1	Propriétaire	2	Treated pipe-borne water		Treated pipe-borne water		No		Yes	1	Yes	1	No		Yes	5	Checked	Checked	Unchecked		Yes	1	No		No		No		Yes	2	No	No		Yes
S20-S0150-OU	S20-H0057-OU	15	0	bf	1	4	Semi-hard		2		Sheet		0		0	Locataire	1	Treated pipe-borne water		Treated pipe-borne water		Yes	1	Yes	1	No		No		Yes	3	Checked	Checked	Unchecked		No		No		No		No		Yes	2	No	No		Yes
S20-S0107-OU	S20-H0063-OU	17	1	bf	1	2	Hard		1		Sheet		0		0	Locataire	1	Treated pipe-borne water		Treated pipe-borne water		No		Yes	1	No		No		Yes	4	Checked	Checked	Unchecked		No		No		Yes	1	No		Yes	1	No	No		No
S20-S0107-OU	S20-H0063-OU	17	1	bf	1	2	Hard		1		Sheet		0		0	Locataire	1	Treated pipe-borne water		Treated pipe-borne water		No		Yes	1	No		No		Yes	4	Checked	Checked	Unchecked		No		No		Yes	1	No		Yes	1	No	No		No
S20-S0167-OU	S20-H0065-OU	16	0	bf	1	4	Semi-hard		2		Sheet		0		0	Propriétaire	2	Treated pipe-borne water		Treated pipe-borne water		Yes	1	Yes	1	No		No		Yes	3	Checked	Checked	Unchecked		Yes	1	No		Yes	1	No		Yes	2	No	No		Yes
S20-S0130-OU	S20-H0078-OU	15	0	bf	1	2	Hard		1		Sheet		0		0	Locataire	1	Treated pipe-borne water		Treated pipe-borne water		Yes	1	Yes	1	No		No		Yes	4	Checked	Checked	Unchecked		Yes	1	No		Yes	1	No		Yes	2	No	No		No
S20-S0079-OU	S20-H0068-OU	17	0	bf	1	7	Semi-hard		1		Sheet		1	1	1	Locataire	2	Treated pipe-borne water		Treated pipe-borne water		Yes	2	Yes	1	Yes	1	No		Yes	5	Checked	Checked	Unchecked		Yes	1	No		Yes	1	No		Yes	3	Yes	No		No
S20-S0103-OU	S20-H0070-OU	17	0	bf	1	6	Hard		1		Sheet		0		1	Locataire	2	Treated pipe-borne water		Treated pipe-borne water		No		Yes	1	Yes	1	No		Yes	4	Checked	Checked	Unchecked		Yes	1	No		Yes	1	Yes	1	Yes	2	No	No		Yes
S20-S0094-OU	S20-H0092-OU	17	1	bf	1	5	Semi-hard		2		Sheet		0		1	Locataire	1	Treated pipe-borne water		Treated pipe-borne water		Yes	1	Yes	1	Yes	1	No		Yes	2	Checked	Checked	Unchecked		No		No		No		No		Yes	2	Yes	No		No
S20-S0185-OU	S20-H0079-OU	16	0	bf	1	2	Hard		1		Sheet		0		0	Propriétaire	3	Treated pipe-borne water		Treated pipe-borne water		No		Yes	1	Yes	1	No		Yes	4	Checked	Checked	Unchecked		Yes	1	No		Yes	1	Yes	1	Yes	2	No	No		Yes
S20-S0149-OU	S20-H0080-OU	15	0	bf	1	6	Semi-hard		2		Sheet		0		0	Locataire	2	Treated pipe-borne water		Treated pipe-borne water		Yes	1	Yes	1	Yes	1	No		Yes	3	Checked	Checked	Unchecked		No		No		No		No		Yes	1	Yes	No		No
S20-S0141-OU	S20-H0081-OU	15	1	bf	1	3	Hard		1		Sheet		0		1	Propriétaire	1	Treated pipe-borne water		Treated pipe-borne water		Yes	1	Yes	1	Yes	1	No		Yes	4	Checked	Unchecked	Unchecked		Yes	1	No		Yes	1	No		Yes	2	No	No		No
S20-S0141-OU	S20-H0081-OU	15	1	bf	1	3	Hard		1		Sheet		0		1	Propriétaire	1	Treated pipe-borne water		Treated pipe-borne water		Yes	1	Yes	1	Yes	1	No		Yes	4	Checked	Unchecked	Unchecked		Yes	1	No		Yes	1	No		Yes	2	No	No		No
S20-S0134-OU	S20-H0082-OU	15	1	bf	1	5	Semi-hard		1		Sheet		1	1	1	Locataire	2	Treated pipe-borne water		Treated pipe-borne water		Yes	2	Yes	1	Yes	1	No		Yes	5	Checked	Checked	Unchecked		Yes	1	No		No		No		Yes	2	Yes	No		No
S20-S0134-OU	S20-H0082-OU	15	1	bf	1	5	Semi-hard		1		Sheet		1	1	1	Locataire	2	Treated pipe-borne water		Treated pipe-borne water		Yes	2	Yes	1	Yes	1	No		Yes	5	Checked	Checked	Unchecked		Yes	1	No		No		No		Yes	2	Yes	No		No
S20-S0187-OU	S20-H0083-OU	16	0	bf	1	7	Hard		1		Sheet		1	1	1	Propriétaire	3	Treated pipe-borne water		Treated pipe-borne water		Yes	2	Yes	1	Yes	1	Yes	1	Yes	4	Checked	Checked	Unchecked		Yes	2	No		Yes	1	Yes	1	Yes	2	Yes	No		Yes
S20-S0083-OU	S20-H0085-OU	17	0	bf	1	6	Semi-hard		2		Sheet		0		0	Locataire	3	Treated pipe-borne water		Treated pipe-borne water		Yes	2	Yes	1	Yes	1	No		Yes	5	Checked	Checked	Unchecked		No		No		No		No		Yes	3	Yes	No		No
S20-S0090-OU	S20-H0088-OU	17	0	bf	1	4	Semi-hard		2		Sheet		0		0	Vivant chez des parents, amis	1	Treated pipe-borne water		Treated pipe-borne water		Yes	1	Yes	1	Yes	1	No		Yes	3	Checked	Checked	Unchecked		No		No		No		No		Yes	2	Yes	No		No
S20-S0091-OU	S20-H0090-OU	17	0	bf	1	8	Semi-hard		2		Sheet		1	1	1	Propriétaire	2	Treated pipe-borne water		Treated pipe-borne water		Yes	2	Yes	1	Yes	2	No		Yes	4	Checked	Checked	Unchecked		Yes	1	No		Yes	1	No		Yes	2	No	No		Yes
S20-S0100-OU	S20-H0091-OU	17	1	bf	1	3	Semi-hard		2		Sheet		0		0	Locataire	1	Treated pipe-borne water		Treated pipe-borne water		No		Yes	1	Yes	1	No		Yes	4	Checked	Checked	Unchecked		Yes	1	No		Yes	1	No		Yes	2	Yes	No		Yes
S20-S0100-OU	S20-H0091-OU	17	1	bf	1	3	Semi-hard		2		Sheet		0		0	Locataire	1	Treated pipe-borne water		Treated pipe-borne water		No		Yes	1	Yes	1	No		Yes	4	Checked	Checked	Unchecked		Yes	1	No		Yes	1	No		Yes	2	Yes	No		Yes
S20-S0121-OU	S20-H0561-OU	17	0	bf	1	7	Hard		1		Sheet		0		0	Propriétaire	4	Treated pipe-borne water		Treated pipe-borne water		No		Yes	1	No		No		Yes	7	Checked	Checked	Unchecked		Yes	2	Yes	1	Yes	1	Yes	1	Yes	3	No	No		Yes
S20-S0074-OU	S20-H0248-OU	37	0	bf	1	4	Semi-hard		3		Sheet		0		0	Propriétaire	2	Treated pipe-borne water		Treated pipe-borne water		Yes	1	Yes	1	Yes	1	No		Yes	4	Checked	Checked	Unchecked		Yes	1	No		Yes	1	No		Yes	1	No	No		No
S20-S0094-OU	S20-H0092-OU	17	1	bf	1	5	Semi-hard		2		Sheet		0		1	Locataire	1	Treated pipe-borne water		Treated pipe-borne water		Yes	1	Yes	1	Yes	1	No		Yes	2	Checked	Checked	Unchecked		No		No		No		No		Yes	2	Yes	No		No
S20-S0092-OU	S20-H0093-OU	17	0	bf	1	8	Hard		1		Sheet		0		0	Propriétaire	3	Treated pipe-borne water		Treated pipe-borne water		Yes	1	Yes	1	Yes	1	No		Yes	3	Checked	Checked	Unchecked		Yes	1	No		Yes	1	Yes	1			Yes	No		Yes
S20-S0110-OU	S20-H0094-OU	17	1	bf	1	3	Semi-hard		2		Sheet		0		0	Vivant chez des parents, amis	1	Treated pipe-borne water		Treated pipe-borne water		No		Yes	1	Yes	1	No		Yes	3	Unchecked	Checked	Unchecked		No		No		No		No		Yes	1	Yes	No		No
S20-S0082-OU	S20-H0095-OU	17	0	bf	1	4	Hard		1		Sheet		1	1	1	Vivant chez des parents, amis	2	Treated pipe-borne water		Treated pipe-borne water		Yes	1	Yes	1	Yes	1	No		Yes	4	Checked	Checked	Unchecked		Yes	1	No		Yes	1	Yes	1	Yes	1	Yes	No		Yes
S20-S0081-OU	S20-H0096-OU	17	0	bf	1	6	Semi-hard		2		Sheet		0		1	Locataire	1	Treated pipe-borne water		Treated pipe-borne water		Yes	1	Yes	1	Yes	1	No		Yes	2	Unchecked	Checked	Unchecked		No		No		No		No		Yes	1	Yes	No		No
S20-S0080-OU	S20-H0097-OU	17	0	bf	1	3	Hard		1		Sheet		0		0	Locataire	1	Treated pipe-borne water		Treated pipe-borne water		Yes	1	Yes	1	Yes	1	No		Yes	3	Checked	Checked	Unchecked		No		No		No		No		Yes	1	No	No		No
S20-S0088-OU	S20-H0098-OU	17	0	bf	1	2	Hard		1		Concrete		0		1	Propriétaire	2	Treated pipe-borne water		Treated pipe-borne water		No		Yes	1	Yes	1	No		Yes	4	Checked	Checked	Unchecked		Yes	1	No		No		Yes	1	Yes	1	No	No		Yes
S20-S0102-OU	S20-H0100-OU	17	0	bf	1	8	Hard		1		Sheet		0		1	Vivant chez des parents, amis	3	Treated pipe-borne water		Treated pipe-borne water		Yes	2	Yes	1	No		No		Yes	7	Checked	Checked	Unchecked		Yes	1	No		Yes	1	No		Yes	4	Yes	No		Yes
S20-S0108-OU	S20-H0102-OU	17	0	bf	1	5	Semi-hard		1		Sheet		0		0	Locataire	2	Treated pipe-borne water		Treated pipe-borne water		No		Yes	1	Yes	1	No		Yes	5	Checked	Checked	Unchecked		No		No		No		No		Yes	1	Yes	No		No
S20-S0127-OU	S20-H0103-OU	15	0	bf	1	2	Hard		1		Sheet		0		0	Locataire	2	Treated pipe-borne water		Treated pipe-borne water		Yes	1	Yes	1	No		No		Yes	3	Checked	Checked	Unchecked		Yes	1	No		Yes	2	No		Yes	1	No	No		Yes
S20-S0126-OU	S20-H0110-OU	15	0	bf	1	5	Semi-hard		1		Sheet		0		0	Locataire	1	Treated pipe-borne water		Mechanical well		No		Yes	1	No		No		Yes	2	Checked	Checked	Unchecked		No		No		Yes	1	No		Yes	2	No	No		No
S20-S0152-OU	S20-H0111-OU	15	0	bf	1	10	Semi-hard		2		Sheet		0		0	Propriétaire	3	Treated pipe-borne water		Treated pipe-borne water		Yes	2	Yes	1	Yes	1	No		Yes	5	Checked	Checked	Unchecked		No		No		No		No		Yes	2	Yes	No		No
S20-S0180-OU	S20-H0106-OU	16	0	bf	1	4	Hard		2		Sheet		0		1	Locataire	1	Treated pipe-borne water		Treated pipe-borne water		Yes	1	Yes	1	Yes	1	No		Yes	2	Checked	Unchecked	Unchecked		Yes	1	No		No		No		Yes	1	No	No		No
S20-S0173-OU	S20-H0107-OU	16	1	bf	1	5	Semi-hard		1		Sheet		0		1	Vivant chez des parents, amis	1	Treated pipe-borne water		Treated pipe-borne water		No		Yes	1	Yes	1	No		Yes	3	Checked	Checked	Unchecked		No		No		Yes	1	No		Yes	1	No	No		No
S20-S0113-OU	S20-H0108-OU	17	0	bf	1	3	Banco improved		2		Sheet		0		1	Propriétaire	1	Treated pipe-borne water		Treated pipe-borne water		Yes	1	Yes	1	No		No		Yes	2	Unchecked	Checked	Unchecked		No		No		No		No		Yes	1	Yes			No
S20-S0096-OU	S20-H0113-OU	17	0	bf	1	5	Hard		1		Concrete		2		1	Propriétaire	2	Treated pipe-borne water		Treated pipe-borne water		Yes	1	Yes	1	No		No		Yes	4	Checked	Checked	Unchecked		No		No		Yes	1	No		Yes	2	No	No		No
S20-S0116-OU	S20-H0114-OU	17	0	bf	1	6	Semi-hard		2		Sheet		0		1	Locataire	2	Treated pipe-borne water		Treated pipe-borne water		Yes	1	Yes	1	Yes	1	No		Yes	4	Unchecked	Checked	Unchecked		No		No		Yes	1	No		Yes	2	Yes	No		No
S20-S0117-OU	S20-H0115-OU	17	0	bf	1	4	Semi-hard		1		Sheet		0		0	Propriétaire	2	Treated pipe-borne water		Treated pipe-borne water		Yes	1	Yes	1	Yes	1	No		Yes	4	Checked	Checked	Unchecked		No		No		Yes	1	No		Yes	1	Yes	No		No
S20-S0034-OU	S20-H0123-OU	38	0	bf	1	5	Semi-hard		2		Sheet		0		0	Propriétaire	2	Treated pipe-borne water		Treated pipe-borne water		Yes	1	Yes	1	Yes	1	No		Yes	3	Checked	Checked	Unchecked		No		No		No		No		Yes	1	Yes	No		No
S20-S0039-OU	S20-H0124-OU	38	0	bf	1	4	Semi-hard		1		Sheet		0		1	Propriétaire	3	Treated pipe-borne water		Treated pipe-borne water		Yes	1	Yes	1	Yes	1	No		Yes	4	Checked	Checked	Unchecked		Yes	1	No		Yes	1	Yes	1	Yes	2	No	No		Yes
S20-S0060-OU	S20-H0134-OU	37	1	bf	1	5	Hard		1		Sheet		1	2	1	Propriétaire	3	Treated pipe-borne water		Treated pipe-borne water		Yes	1	Yes	1	No		No		Yes	5	Checked	Checked	Unchecked		No		No		Yes	1	No		Yes	3	Yes	No		No
S20-S0060-OU	S20-H0134-OU	37	1	bf	1	5	Hard		1		Sheet		1	2	1	Propriétaire	3	Treated pipe-borne water		Treated pipe-borne water		Yes	1	Yes	1	No		No		Yes	5	Checked	Checked	Unchecked		No		No		Yes	1	No		Yes	3	Yes	No		No
S20-S0068-OU	S20-H0116-OU	37	0	bf	1	7	Semi-hard		2		Sheet		1	1	1	Locataire	2	Treated pipe-borne water		Treated pipe-borne water		Yes	1	Yes	1	Yes	1	No		Yes	3	Checked	Checked	Unchecked		Yes	1	No		Yes	1	Yes	3	Yes	2	Yes	No		Yes
S20-S0057-OU	S20-H0117-OU	37	0	bf	1	3	Semi-hard		1		Sheet		0		0	Vivant chez des parents, amis	1	Treated pipe-borne water		Treated pipe-borne water		No		Yes	1	No		No		Yes	3	Checked	Checked	Unchecked		Yes	1	No		No		No		Yes	2	No	No		No
S20-S0010-OU	S20-H0118-OU	38	0	bf	1	5	Semi-hard		1		Sheet		0		0	Propriétaire	2	Treated pipe-borne water		Treated pipe-borne water		Yes	1	Yes	1	Yes	1	No		Yes	5	Checked	Checked	Unchecked		Yes	1	No		Yes	1	Yes	1	Yes	2	Yes	No		No
S20-S0054-OU	S20-H0126-OU	37	1	bf	1	4	Semi-hard		2		Sheet		0		1	Locataire	2	Treated pipe-borne water		Treated pipe-borne water		No		Yes	1	Yes	1	No		Yes	4	Checked	Checked	Unchecked		Yes	1	No		Yes	1	No		Yes	2	Yes	No		Yes
S20-S0024-OU	S20-H0130-OU	38	0	bf	1	4	Semi-hard		1		Sheet		0		1	Locataire	1	Treated pipe-borne water		Treated pipe-borne water		Yes	1	Yes	1	Yes	1	No		Yes	2	Checked	Unchecked	Unchecked		Yes	1	No		No		No		Yes	2	No	No		Yes
S20-S0095-OU	S20-H0132-OU	17	0	bf	1	5	Semi-hard		1		Sheet		0		0	Locataire	2	Treated pipe-borne water		Treated pipe-borne water		Yes	1	Yes	1	Yes	1	No		Yes	4	Checked	Checked	Unchecked		Yes	1	No		Yes	1	No		Yes	2	Yes	No		No
S20-S0078-OU	S20-H0127-OU	37	0	bf	1	6	Semi-hard		1		Sheet		0		0	Locataire	1	Treated pipe-borne water		Treated pipe-borne water		Yes	1	Yes	1	Yes	1	No		Yes	3	Checked	Checked	Unchecked		No		No		No		No		Yes	1	Yes	No		No
S20-S0124-OU	S20-H0128-OU	17	1	bf	1	4	Hard		1		Sheet		0		1	Locataire	2	Treated pipe-borne water		Treated pipe-borne water		No		Yes	2	Yes	2	No		Yes	5	Checked	Checked	Unchecked		Yes	1	No		Yes	1	Yes	1	Yes	2	No	No		Yes
S20-S0114-OU	S20-H0129-OU	17	0	bf	1	7	Semi-hard		1		Sheet		0		0	Locataire	2	Treated pipe-borne water		Treated pipe-borne water		Yes	1	Yes	1	No		No		Yes	3	Checked	Checked	Unchecked		No		No		Yes	1	No		Yes	1	Yes	No		No
S20-S0246-OU	S20-H0135-OU	43	0	bf	1	8	Semi-hard		1		Sheet		0		1	Propriétaire	3	Treated pipe-borne water		Treated pipe-borne water		Yes	2	Yes	2	Yes	1	No		Yes	7	Checked	Checked	Unchecked		Yes	1	No		Yes	1	Yes	1	Yes	3	Yes	No		Yes
S20-S0249-OU	S20-H0136-OU	43	0	bf	1	3	Semi-hard		2		Sheet		0		0	Vivant chez des parents, amis	1	Treated pipe-borne water		Treated pipe-borne water		No		Yes	1	No		No		Yes	3	Checked	Checked	Unchecked		No		No		Yes	1	No		Yes	2	No	No		No
S20-S0234-OU	S20-H0139-OU	43	0	bf	1	5	Hard		1		Sheet		0		1	Locataire	2	Treated pipe-borne water		Treated pipe-borne water		Yes	1	Yes	1	Yes	1	No		Yes	4	Checked	Checked	Unchecked		Yes	1	No		Yes	1	Yes	1	Yes	2	Yes	Yes	1	Yes
S20-S0059-OU	S20-H0141-OU	37	0	bf	1	6	Semi-hard		2		Sheet		0		1	Vivant chez des parents, amis	1	Treated pipe-borne water		Treated pipe-borne water		Yes	1	Yes	1	No		No		Yes	2	Unchecked	Checked	Unchecked		No		No		No		No		Yes	1	Yes	No		No
S20-S0063-OU	S20-H0145-OU	37	0	bf	1	3	Semi-hard		1		Sheet		0		1	Locataire	1	Treated pipe-borne water		Treated pipe-borne water		Yes	1	Yes	1	Yes	1	No		Yes	4	Checked	Checked	Unchecked		Yes	1	No		Yes	1	No		Yes	2	Yes	No		No
S20-S0070-OU	S20-H0146-OU	37	0	bf	1	2	Semi-hard		2		Sheet		0		1	Locataire	1	Treated pipe-borne water		Treated pipe-borne water		No		Yes	1	No		No		Yes	3	Checked	Checked	Unchecked		No		No		No		No		Yes	1	No	No		No
S20-S0064-OU	S20-H0147-OU	37	0	bf	1	5	Hard		1		Concrete		0		1	Propriétaire	3	Treated pipe-borne water		Treated pipe-borne water		Yes	1	Yes	2	Yes	1	No		Yes	6	Checked	Unchecked	Unchecked		Yes	2	No		Yes	1	Yes	2	Yes	2	Yes	Yes	1	Yes
S20-S0111-OU	S20-H0152-OU	17	0	bf	1	7	Hard		1		Sheet		1	1	1	Propriétaire	3	Treated pipe-borne water		Treated pipe-borne water		Yes	2	Yes	1	Yes	1	No		Yes	10	Checked	Checked	Unchecked		Yes	2	No		Yes	1	Yes	1	Yes	3	Yes	No		Yes
S20-S0176-OU	S20-H0155-OU	16	0	bf	1	4	Semi-hard		1		Sheet		0		1	Locataire	1	Treated pipe-borne water		Treated pipe-borne water		Yes	1	Yes	1	No		No		Yes	2	Checked	Unchecked	Unchecked		Yes	1	No		Yes	1	No		Yes	2	No	No		No
S20-S0129-OU	S20-H0156-OU	15	1	bf	1	4	Semi-hard		1		Sheet		0		1	Locataire	1	Treated pipe-borne water		Treated pipe-borne water		Yes	1	Yes	1	Yes	1	No		Yes	2	Checked	Unchecked	Unchecked		No		No		Yes	1	No		Yes	2	Yes	No		Yes
S20-S0139-OU	S20-H0165-OU	15	0	bf	1	2	Semi-hard		2		Sheet		0		0	Vivant chez des parents, amis	1	Treated pipe-borne water		Treated pipe-borne water		No		Yes	1	No		No		Yes	2	Checked	Checked	Unchecked		No		No		No		No		Yes	1	Yes	No		No
S20-S0145-OU	S20-H0167-OU	15	0	bf	1	6	Semi-hard		1		Sheet		1	1	1	Propriétaire	2	Treated pipe-borne water		Treated pipe-borne water		Yes	1	Yes	1	Yes	1	No		Yes	5	Checked	Checked	Unchecked		Yes	1	No		Yes	1	No		Yes	2	Yes	No		No
S20-S0431-OU	S20-H0601-OU	13	1	bf	1	5	Banco improved		3		Sheet		2		1	Propriétaire	2	Treated pipe-borne water		Treated pipe-borne water		No		Yes	1	Yes	1	No		Yes	2	Checked	Checked	Unchecked		No		No		No		No		Yes	1	Yes	No		No
S20-S0858-OU	S20-H0473-OU	19	0	bf	1	6	Hard		1		Sheet		0		0	Propriétaire	3	Treated pipe-borne water		Treated pipe-borne water		Yes	1	Yes	1	Yes	1	No		Yes	5	Checked	Checked	Unchecked		Yes	1	No		Yes	1	Yes	1	Yes	2	Yes	No		Yes
S20-S0848-OU	S20-H0471-OU	19	0	bf	1	3	Hard		1		Sheet		1	1	0	Locataire	1	Treated pipe-borne water		Treated pipe-borne water		No		Yes	1	Yes	1	No		Yes	4	Checked	Unchecked	Unchecked		Yes	1	No		Yes	1	No		Yes	2	No	No		Yes
S20-S0860-OU	S20-H0474-OU	19	0	bf	1	2	Hard		1		Sheet		0		0	Locataire	1	Treated pipe-borne water		Treated pipe-borne water		Yes	1	Yes	1	Yes	1	No		Yes	2	Checked	Unchecked	Unchecked		No		No		Yes	1	No		Yes	2	No	No		Yes
S20-S0380-OU	S20-H0475-OU	23	1	bf	1	3	Hard		1		Sheet		0		0	Locataire	1	Treated pipe-borne water		Treated pipe-borne water		Yes	1	Yes	1	Yes	1	No		Yes	3	Checked	Checked	Unchecked		No		No		Yes	1	No		Yes	2	No	No		No
S20-S0394-OU	S20-H0476-OU	23	1	bf	1	5	Hard		1		Sheet		0		1	Locataire	2	Treated pipe-borne water		Treated pipe-borne water		Yes	1	Yes	1	Yes	1	No		Yes	2	Checked	Checked	Unchecked		Yes	1	No		No		No		Yes	2	Yes	No		Yes
S20-S0795-OU	S20-H0477-OU	41	0	bf	1	7	Semi-hard		2		Sheet		0		0	Propriétaire	3	Treated pipe-borne water		Treated pipe-borne water		Yes	1	Yes		Yes	1	No		Yes	5	Checked	Checked	Unchecked		Yes	1	No		Yes	1	No		Yes	3	Yes	No		No
S20-S0793-OU	S20-H0478-OU	41	0	bf	1	4	Hard		1		Sheet		0		0	Vivant chez des parents, amis	1	Treated pipe-borne water		Treated pipe-borne water		No		Yes	2	Yes	1	No		Yes	2	Checked	Unchecked	Unchecked		No		No		Yes	1	No		Yes	2	No	No		No
S20-S0874-OU	S20-H0479-OU	19	0	bf	1	5	Hard		1		Sheet		0		1	Propriétaire	2	Treated pipe-borne water		Treated pipe-borne water		Yes	1	Yes	1	Yes	1	No		Yes	4	Checked	Checked	Unchecked		Yes	1	No		Yes	1	Yes	1	Yes	1	Yes	No		Yes
S20-S0519-OU	S20-H0358-OU	5	0	bf	1	3	Semi-hard		2		Sheet		0		0	Locataire	1	Treated pipe-borne water		Treated pipe-borne water		No		Yes	1	No		No		Yes	2	Checked	Checked	Unchecked		Yes	1	No		Yes	1	No		Yes	1	No	No		No
S20-S0528-OU	S20-H0505-OU	5	0	bf	1	11	Semi-hard		1		Concrete		0		0	Locataire	4	Treated pipe-borne water		Treated pipe-borne water		Yes	2	Yes	2	No		No		Yes	4	Checked	Checked	Unchecked		Yes	1	No		Yes	2	Yes	2	Yes	2	No	No		Yes
S20-S0395-OU	S20-H0214-OU	23	0	bf	1	7	Hard		8	Pav̩	Concrete		0		3	Propriétaire	4	Treated pipe-borne water		Treated pipe-borne water		No		Yes	1	No		Yes	1	Yes	4	Checked	Checked	Unchecked		Yes	1	No		Yes	2	Yes	2	Yes	2	No	Yes	1	No
S20-S0601-OU	S20-H0493-OU	27	0	bf	1	6	Hard		8	Pav̩	Concrete		0		1	Locataire	4	Treated pipe-borne water		Treated pipe-borne water		No		Yes	1	No		No		Yes	4	Checked	Unchecked	Unchecked		Yes	1	No		Yes	2	Yes	1	Yes	2	Yes	Yes	1	No
S20-S0355-OU	S20-H0437-OU	45	1	bf	1	6	Semi-hard		3		Sheet		0		3	Vivant chez des parents, amis	2	Treated pipe-borne water		Treated pipe-borne water		No		Yes	1	No		No		Yes	2	Checked	Checked	Unchecked		No		No		No		No		Yes	2	No	No		No
S20-S0493-OU	S20-H0528-OU	24	0	bf	1	5	Semi-hard		3		Sheet		0		0	Propriétaire	1	Treated pipe-borne water		Treated pipe-borne water		Yes	1	Yes	1			No		Yes	2	Checked	Checked	Unchecked		No		No		No		No		Yes	1	Yes	No		No
S20-S0517-OU	S20-H0453-OU	5	0	bf	1	9	Semi-hard		2		Sheet		0		0	Propriétaire	4	Treated pipe-borne water		Treated pipe-borne water		No		No		No		No		Yes	4	Checked	Checked	Unchecked		No		No		Yes	1	No		No		No	No		No
S20-S0446-OU	S20-H0451-OU	13	0	bf	1	12	Banco		3		Sheet		0		0	Propriétaire	3	Treated pipe-borne water		Treated pipe-borne water		No		No		No		No		Yes	5	Checked	Checked	Unchecked		No		No		No		No		No		No	No		No
S20-S0443-OU	S20-H0500-OU	13	0	bf	1	4	Semi-hard		3		Sheet		0		0	Propriétaire	3	Treated pipe-borne water		Treated pipe-borne water		No		Yes	1	No		No		Yes	2	Checked	Checked	Unchecked		No		No		Yes	1	No		Yes	1	No	No		No
S20-S0435-OU	S20-H0499-OU	13	0	bf	1	5	Semi-hard		3		Sheet		0		3	Propriétaire	3	Treated pipe-borne water		Treated pipe-borne water		No		Yes	1	No		No		Yes	3	Checked	Checked	Unchecked		No		No		Yes	1	No		Yes	2	Yes	No		No
S20-S0491-OU	S20-H0374-OU	24	0	bf	1	4	Semi-hard		3		Sheet		0		0	Propriétaire	3	Treated pipe-borne water		Treated pipe-borne water		No		Yes	1	No				Yes	3	Checked	Checked	Unchecked		No		No		No		No		Yes	2	Yes	No		Yes
S20-S0558-OU	S20-H0529-OU	51	0	bf	1	6	Hard		3		Concrete		0		0	Propriétaire	4	Treated pipe-borne water		Treated pipe-borne water		No		Yes	2	No		No		Yes	3	Checked	Checked	Unchecked		Yes	1	No		Yes	1	Yes	2	Yes	2	Yes	No		Yes
S20-S0357-OU	S20-H0357-OU	45	1	bf	1	5	Semi-hard		1		Other	Bois	0		1	Propriétaire	2	Treated pipe-borne water		Treated pipe-borne water		Yes	1	Yes	1	Yes	1	No		Yes	2	Checked	Unchecked	Unchecked		Yes	1	No		Yes	1	No		Yes	2	No	No		Yes
S20-S0520-OU	S20-H0520-OU	5	0	bf	1	3	Semi-hard		2		Sheet		0		0	Propriétaire	3	Treated pipe-borne water		Treated pipe-borne water		Yes	1	Yes	1	No		No		Yes	1	Unchecked	Checked	Unchecked		No		No		Yes	1	No		Yes	1	Yes	No		No
S20-S0518-OU	S20-H0538-OU	5	0	bf	1	7	Semi-hard		2				0		0	Locataire	3	Treated pipe-borne water		Treated pipe-borne water		Yes	1	Yes	1	No		No		Yes	3	Checked	Checked	Unchecked		Yes	3	No		Yes	1	Yes	1	Yes	2	Yes	No		No
S20-S0421-OU	S20-H0522-OU	7	0	bf	1	7	Semi-hard		1		Concrete		0		0	Locataire	2	Treated pipe-borne water		Treated pipe-borne water		No		Yes	1	No		No		Yes	3	Checked	Checked	Unchecked		Yes	1	No		Yes	1	Yes	1	Yes	1	Yes	No		No
S20-S0439-OU	S20-H0533-OU	13	0	bf	1	1	Semi-hard		3		Sheet		0		0	Locataire	1	Mechanical well		Mechanical well		No		Yes	1	No		No		Yes	1	Checked	Unchecked	Unchecked		No		No		Yes	1	No		Yes	1	No	No		No
S20-S0483-OU	S20-H0440-OU	46	0	bf	1	11	Semi-hard		3		Sheet		0		0	Propriétaire	5	Treated pipe-borne water		Treated pipe-borne water		Yes	2	Yes	1	No		No		Yes	4	Checked	Checked	Unchecked		No		No		Yes	1	No		Yes	3	Yes			No
S20-S0490-OU	S20-H0490-OU	24	0	bf	1	3	Hard		1		Concrete		0		0	Locataire	3	Treated pipe-borne water		Treated pipe-borne water		No		Yes	1	No		No		Yes	3	Checked	Checked	Unchecked		Yes	1	No		Yes	1	Yes	1	Yes	1	Yes	No		Yes
S20-S0530-OU	S20-H0530-OU	5	0	bf	1	10	Semi-hard		2		Concrete		0		0	Propriétaire	4	Treated pipe-borne water		Treated pipe-borne water		Yes	3	Yes	1	No		No		Yes	4	Checked	Checked	Unchecked		No		No		No		No		Yes	3	No	No		No
S20-S0571-OU	S20-H0360-OU	26	0	bf	1	3	Semi-hard		8	Pav̩	Concrete		0		1	Locataire	1	Treated pipe-borne water		Treated pipe-borne water		Yes	1	Yes	1	No		No		Yes	2	Checked	Unchecked	Unchecked		Yes	1	No		Yes	1	No		Yes	2	No	No		No
S20-S0388-OU	S20-H0456-OU	23	0	bf	1	5	Semi-hard		3		Concrete		1	1	0	Propriétaire	3	Treated pipe-borne water		Treated pipe-borne water		Yes	1	Yes	1					Yes	3	Checked	Checked	Unchecked		Yes	1	No		Yes	1	Yes	2	Yes	1	Yes	No		Yes
S20-S0574-OU	S20-H0423-OU	26	0	bf	1	10	Banco		5		Sheet		0		3	Vivant chez des parents, amis	4	Treated pipe-borne water		Treated pipe-borne water		No		No		No		No		Yes	3	Checked	Checked	Unchecked		No		No		No		No		Yes	1	Yes	No		No
S20-S0529-OU	S20-H0205-OU	5	1	bf	1	10	Semi-hard		2		Concrete		0		0	Vivant chez des parents, amis	5	Treated pipe-borne water		Treated pipe-borne water		Yes	1	Yes	2	No		No		Yes	5	Checked	Checked	Unchecked		Yes	2	No		Yes	2	Yes	2	Yes	4	Yes	No		Yes
S20-S0504-OU	S20-H0369-OU	5	0	bf	1	7	Banco improved		3		Sheet		0		1	Locataire	2	Treated pipe-borne water		Treated pipe-borne water		No		No		No		No		Yes	2	Unchecked	Checked	Unchecked		No		No		Yes	1	No		Yes	1	No	No		No
S20-S0497-OU	S20-H0497-OU	24	0	bf	1	5	Banco		4		Sheet		0		1	Propriétaire	4	Treated pipe-borne water		Treated pipe-borne water		Yes	3	Yes	2	No		No		Yes	5	Checked	Checked	Unchecked		No		No		Yes	1	No		Yes	3	Yes	No		No
S20-S0461-OU	S20-H0353-OU	46	0	bf	1	13	Banco improved		4		Sheet		0		0	Propriétaire	5	Treated pipe-borne water		Treated pipe-borne water		Yes	3	No		No		No		Yes	6	Checked	Checked	Unchecked		No		No		No		No		Yes	3	Yes	No		No
S20-S0567-OU	S20-H0501-OU	26	0	bf	1	2	Semi-hard		3		Sheet		0		1	Locataire	1	Treated pipe-borne water		Treated pipe-borne water		Yes	1	Yes	1	No		No		Yes	2	Checked	Checked	Unchecked		No		No		Yes	1	No		Yes	1	Yes	No		No
S20-S0430-OU	S20-H0512-OU	13	0	bf	1	10	Banco		4		Sheet		0		0	Vivant chez des parents, amis	4	Treated pipe-borne water		Treated pipe-borne water		Yes	2	No		No		No		Yes	5	Checked	Checked	Unchecked		No		No		No		No		Yes	3	Yes	No		No
S20-S0546-OU	S20-H0515-OU	51	0	bf	1	2	Semi-hard		3		Tiles		0		1	Locataire	1	Treated pipe-borne water		Treated pipe-borne water		Yes	1	Yes	1	Yes	1	No		Yes	2	Unchecked	Checked	Unchecked		No		No		No		No		Yes	1	No	No		No
S20-S0529-OU	S20-H0205-OU	5	1	bf	1	10	Semi-hard		2		Concrete		0		0	Vivant chez des parents, amis	5	Treated pipe-borne water		Treated pipe-borne water		Yes	1	Yes	2	No		No		Yes	5	Checked	Checked	Unchecked		Yes	2	No		Yes	2	Yes	2	Yes	4	Yes	No		Yes
S20-S0479-OU	S20-H0368-OU	46	0	bf	1	4	Hard		2		Concrete		0		1	Logement administratif, employeur	3	Treated pipe-borne water		Treated pipe-borne water		Yes	1	Yes	2	No				Yes	3	Checked	Checked	Unchecked		Yes	1	No		Yes	2	Yes	1	Yes	1	Yes	No		Yes
S20-S0531-OU	S20-H0433-OU	5	0	bf	1	3	Semi-hard		1		Concrete		0		0	Locataire	1	Treated pipe-borne water		Treated pipe-borne water		No		Yes	1	No		No		Yes	2	Checked	Unchecked	Unchecked		No		No		Yes	1	No		Yes	1	No	No		No
S20-S0351-OU	S20-H0466-OU	45	0	bf	1	2	Semi-hard		3		Sheet		0		0	Propriétaire	2	Treated pipe-borne water		Treated pipe-borne water		Yes	1	Yes	1	No		No		Yes	3	Checked	Checked	Unchecked		Yes	1	No		Yes	1	No		Yes	2	No	No		No
S20-S0499-OU	S20-H0461-OU	24	0	bf	1	2	Hard		2		Concrete		0		0	Locataire	1	Treated pipe-borne water		Treated pipe-borne water		No		Yes	1	No		No		Yes	2	Checked	Unchecked	Unchecked		No		No		Yes	1	No		Yes	1	No	No		Yes
S20-S0513-OU	S20-H0558-OU	5	1	bf	1	1	Hard		1		Concrete		0		0	Propriétaire	2	Treated pipe-borne water		Treated pipe-borne water		Yes	1	Yes	1	No		No		Yes	1	Checked	Unchecked	Unchecked		Yes	1	No		Yes	1	Yes	1	No		No	No		No
S20-S0485-OU	S20-H0531-OU	24	1	bf	1	8	Semi-hard		2		Concrete		0		0	Propriétaire	3	Treated pipe-borne water		Treated pipe-borne water		No		Yes	1	No		Yes	1	Yes	5	Checked	Checked	Unchecked		Yes	1	No		Yes	1	No		Yes	2	No	No		No
S20-S0462-OU	S20-H0462-OU	46	0	bf	1	15	Banco improved		3		Sheet		0		0	Propriétaire	5	Ordinary well		Treated pipe-borne water		Yes	3	Yes	1	Yes	1	No		Yes	10	Checked	Checked	Unchecked		No		No		No		No		Yes	2	No	No		No
S20-S0562-OU	S20-H0572-OU	51	1	bf	1	5	Hard		1		Concrete		0		0	Locataire	2	Treated pipe-borne water		Treated pipe-borne water		Yes	1	Yes	1	No		No		Yes	2	Checked	Checked	Unchecked		Yes	1	No		Yes	1	No		Yes	1	No	No		No
S20-S0456-OU	S20-H0519-OU	46	0	bf	1	8	Semi-hard		3		Concrete		0		0	Propriétaire	4	Treated pipe-borne water		Treated pipe-borne water		No		Yes	2	No				Yes	6	Checked	Checked	Unchecked		Yes	1	No		Yes	2	No		Yes	4	Yes	No		No
S20-S0522-OU	S20-H0546-OU	5	0	bf	1	7	Semi-hard		2		Concrete		0		0	Locataire	2	Treated pipe-borne water		Treated pipe-borne water		Yes	2	No		No		No		Yes	3	Checked	Checked	Unchecked		No		No		Yes	1	No		Yes	2	Yes			No
S20-S0463-OU	S20-H0454-OU	46	0	bf	1	5	Banco		3		Sheet		0		0	Propriétaire	2	Mechanical well		Mechanical well		Yes	1	No		No		No		Yes	2	Unchecked	Checked	Unchecked		No		No		No		No		Yes	1	Yes	No		No
S20-S0481-OU	S20-H0443-OU	46	0	bf	1	4	Hard		8	Pav̩	Concrete		0		1	Propriétaire	2	Treated pipe-borne water		Treated pipe-borne water		No		Yes	1			Yes	1	Yes	3	Checked	Unchecked	Unchecked		Yes	1	No		Yes	1	Yes	2	Yes	1	No	No		Yes
S20-S0454-OU	S20-H0433-OU	46	0	bf	1	4	Banco improved		3		Sheet		0		1	Locataire	1	Treated pipe-borne water		Treated pipe-borne water		Yes	1	Yes	1	Yes	1	No		Yes	1	Checked	Unchecked	Unchecked		No		No		No		No		Yes	1	No	No		No
S20-S0465-OU	S20-H0510-OU	46	0	bf	1	5	Banco improved		3		Sheet		0		1	Propriétaire	2	Treated pipe-borne water		Treated pipe-borne water		No		No		No		No		Yes	2	Unchecked	Checked	Unchecked		No		No		No		No		Yes	1	Yes	No		No
S20-S0488-OU	S20-H0498-OU	24	0	bf	1	4	Hard		2		Concrete		0		0	Locataire	2	Treated pipe-borne water		Treated pipe-borne water		Yes	1	Yes	1	No		No		Yes	2	Checked	Checked	Unchecked		Yes	1	No		Yes	1	Yes	1	Yes	1	No	No		Yes
S20-S0472-OU	S20-H0355-OU	46	0	bf	1	1	Hard		1		Concrete		0		1	Locataire	1	Treated pipe-borne water		Treated pipe-borne water		Yes	1	Yes	1	No		No		Yes	1	Checked	Unchecked	Unchecked		Yes	1	No		Yes	1	No		Yes	1	No	No		Yes
S20-S0482-OU	S20-H0489-OU	46	0	bf	1	6	Banco		4		Sheet		0		1	Locataire	2	Treated pipe-borne water		Treated pipe-borne water		Yes	1	No		No		No		Yes	2	Unchecked	Checked	Unchecked		No		No		No		No		Yes	1	Yes	No		No
S20-S0451-OU	S20-H0524-OU	13	0	bf	1	1	Banco improved		3		Sheet		0		0	Locataire	1	Mechanical well		Mechanical well		No		Yes	1	No		No		Yes	1	Checked	Unchecked	Unchecked		No		No		Yes	1	No		No		Yes	No		No
S20-S0434-OU	S20-H0513-OU	13	0	bf	1	10	Semi-hard		3		Sheet		0		0	Propriétaire	3	Treated pipe-borne water		Treated pipe-borne water		Yes	1	Yes	1	No				Yes	5	Checked	Checked	Unchecked		Yes	1	No		No		No		Yes	3	Yes			No
S20-S0525-OU	S20-H0457-OU	5	0	bf	1	6	Banco improved		3		Sheet		0		0	Propriétaire	3	Mechanical well		Mechanical well		Yes	1	No		No		No		Yes	1	Unchecked	Checked	Unchecked		No		No		No		No		No		Yes	No		No
S20-S0440-OU	S20-H0526-OU	13	0	bf	1	5	Semi-hard		3		Sheet		0		0	Propriétaire	2	Mechanical well		Mechanical well		Yes	1	No		No		No		Yes	2	Checked	Checked	Unchecked		No		No		No		No		Yes	2	No	No		No
S20-S0497-OU	S20-H0497-OU	24	0	bf	1	5	Banco		4		Sheet		0		1	Propriétaire	4	Treated pipe-borne water		Treated pipe-borne water		Yes	3	Yes	2	No		No		Yes	5	Checked	Checked	Unchecked		No		No		Yes	1	No		Yes	3	Yes	No		No
S20-S0562-OU	S20-H0572-OU	51	1	bf	1	5	Hard		1		Concrete		0		0	Locataire	2	Treated pipe-borne water		Treated pipe-borne water		Yes	1	Yes	1	No		No		Yes	2	Checked	Checked	Unchecked		Yes	1	No		Yes	1	No		Yes	1	No	No		No
S20-S0507-OU	S20-H0491-OU	5	0	bf	1	9	Semi-hard		3		Sheet		2		1	Propriétaire	4	River/Lake/Dam		Treated pipe-borne water		Yes	2	Yes	1	Yes	1	No		Yes	5	Checked	Checked	Unchecked		Yes	1	No		Yes	1	Yes	1	Yes	2	Yes	No		No
S20-S0503-OU	S20-H0427-OU	5	0	bf	1	8	Hard		1		Concrete		0		0	Vivant chez des parents, amis	7	Treated pipe-borne water		Treated pipe-borne water		Yes	2	Yes	3	Yes	1	Yes	1	Yes	3	Checked	Unchecked	Unchecked		Yes	2	No		Yes	2	Yes	3	Yes	1	No	No		Yes
S20-S0512-OU	S20-H0523-OU	5	0	bf	1	6	Semi-hard		3		Concrete		0		1	Vivant chez des parents, amis	11	Treated pipe-borne water		Treated pipe-borne water		No		Yes	1	Yes	1	No		Yes	4	Checked	Checked	Unchecked		No		No		Yes	1	No		Yes	4	Yes	No		No
S20-S0510-OU	S20-H0352-OU	5	0	bf	1	4	Semi-hard		8	Pav̩	Sheet		0		1	Locataire	1	Treated pipe-borne water		Treated pipe-borne water		No		Yes	1	No		No		Yes	2	Checked	Unchecked	Unchecked		No		No		Yes	1	No		Yes	2	No	No		No
S20-S0500-OU	S20-H0441-OU	24	0	bf	1	5	Semi-hard		1		Concrete		0		1	Locataire	2	Treated pipe-borne water		Treated pipe-borne water		No		Yes	1	No		No		Yes	3	Checked	Unchecked	Unchecked		Yes	1	No		Yes	1	Yes	1	Yes	2	No	No		No
S20-S0359-OU	S20-H0464-OU	45	0	bf	1	3	Semi-hard		3		Sheet		0		1	Locataire	2	Treated pipe-borne water		Treated pipe-borne water		No		Yes	1	No		No		Yes	1	Checked	Unchecked	Unchecked		No		No		No		No		Yes	1	Yes	No		No
S20-S0385-OU	S20-H0347-OU	23	0	bf	1	4	Hard		8	Pav̩	Concrete		0		0	Logement administratif, employeur	2	Treated pipe-borne water		Treated pipe-borne water		No		Yes	1	No		No		Yes	2	Checked	Unchecked	Unchecked		Yes	3	No		No		Yes	1	Yes	1	No	No		No
S20-S0353-OU	S20-H0504-OU	45	0	bf	1	11	Banco improved		5		Sheet		0		1	Propriétaire	5	Treated pipe-borne water		Treated pipe-borne water		No		Yes	2	Yes	1	No		Yes	5	Checked	Checked	Unchecked		No		No		Yes	1	No		Yes	4	No	No		No
S20-S0352-OU	S20-H0517-OU	45	0	bf	1	5	Banco improved		5		Sheet		0		0	Vivant chez des parents, amis	2	Treated pipe-borne water		Treated pipe-borne water		No		Yes	1	Yes	1	No		Yes	2	Checked	Checked	Unchecked		Yes	1	No		No		No		Yes	1	No	No		No
S20-S0399-OU	S20-H0351-OU	23	1	bf	1	9	Semi-hard		2		Concrete		0		0	Logement administratif, employeur	5	Treated pipe-borne water		Treated pipe-borne water		Yes	1	Yes	1	No		Yes	1	Yes	5	Checked	Unchecked	Unchecked		Yes	1	No		Yes	1	Yes	1	Yes	3	Yes	No		Yes
S20-S0501-OU	S20-H0354-OU	5	1	bf	1	2	Banco		3		Sheet		0		1	Propriétaire	3	Treated pipe-borne water		Treated pipe-borne water		Yes	1	No		No		No		Yes	2	Unchecked	Checked	Unchecked		No		No		No		No		Yes	1	Yes	No		No
S20-S0495-OU	S20-H0488-OU	24	0	bf	1	2	Semi-hard		2		Sheet		0		0	Propriétaire	3	Treated pipe-borne water		Treated pipe-borne water		Yes	1	Yes	1	No				Yes	2	Checked	Checked	Unchecked		Yes	1	No		Yes	1	No		Yes	1	No	No		No
S20-S0494-OU	S20-H0525-OU	24	0	bf	1	5	Semi-hard		3		Concrete		0		1	Locataire	2	Treated pipe-borne water		Treated pipe-borne water		No		Yes	1			No		Yes	3	Checked	Checked	Unchecked		Yes	1	No		Yes	1	No		Yes	2	No	No		No
S20-S0447-OU	S20-H0439-OU	13	0	bf	1	10	Banco improved		3		Sheet		0		0	Locataire	4	Treated pipe-borne water		Treated pipe-borne water		No		No		No		No		Yes	4	Checked	Checked	Unchecked		No		No		No		No		Yes	2	Yes			No
S20-S0467-OU	S20-H0571-OU	46	1	bf	1	4	Semi-hard		3		Sheet		0		0	Propriétaire	2	Treated pipe-borne water		Treated pipe-borne water		Yes	1	Yes	1	No		No		Yes	2	Checked	Checked	Unchecked		No		No		Yes	1	No		Yes	1	Yes	No		No
S20-S0478-OU	S20-H0542-OU	46	1	bf	1	2	Semi-hard		2		Sheet		0		0	Locataire	1	Treated pipe-borne water		Treated pipe-borne water		No		Yes	1	No		No		Yes	1	Checked	Unchecked	Unchecked		No		No		Yes	1	No		Yes	1	No	No		No
S20-S0453-OU	S20-H0455-OU	13	0	bf	1	6	Banco		3		Sheet		0		0	Propriétaire	1	Mechanical well		Mechanical well		Yes	1	No		No		No		Yes	2	Unchecked	Checked	Unchecked		No		No		No		No		No		No	No		No
S20-S0347-OU	S20-H0543-OU	45	0	bf	1	1	Semi-hard		3				0		3	Propriétaire	1	Treated pipe-borne water		Treated pipe-borne water		No		No		No		No		Yes	1	Checked	Unchecked	Unchecked		No		No		No		No		No		Yes	No		No
S20-S0464-OU	S20-H0556-OU	46	0	bf	1	16	Semi-hard		3		Sheet		0		1	Propriétaire	5	Treated pipe-borne water		Treated pipe-borne water		Yes	2	Yes	1	No		No		Yes	6	Checked	Checked	Unchecked		No		No		No		No		Yes	3	Yes	No		No
S20-S0460-OU	S20-H0460-OU	46	1	bf	1	3	Banco		4		Sheet		0		0	Propriétaire	3	Ordinary well		Ordinary well		Yes	2	No		No		No		Yes	3	Checked	Checked	Unchecked		No		No		No		No		No		Yes			No
S20-S0515-OU	S20-H0527-OU	5	0	bf	1	16	Banco improved		5		Sheet		0		3	Vivant chez des parents, amis	5	Treated pipe-borne water		Treated pipe-borne water		Yes	1	Yes	1	No		No		Yes	6	Checked	Checked	Unchecked		No		No		No		No		Yes	3	No	No		No
S20-S0511-OU	S20-H0388-OU	5	0	bf	1	11	Banco improved		3		Sheet		0		1	Vivant chez des parents, amis	5	Treated pipe-borne water		Treated pipe-borne water		No		Yes	1	Yes	1	No		Yes	4	Checked	Checked	Unchecked		No		No		No		No		Yes	3	No	No		No
S20-S0475-OU	S20-H0430-OU	46	0	bf	1	11	Semi-hard		3				0		0	Propriétaire	4	Treated pipe-borne water		Treated pipe-borne water		No		Yes	1	No		No		Yes	6	Checked	Checked	Unchecked		Yes	4	No		Yes	2	Yes	1	Yes	4	No	No		No
S20-S0526-OU	S20-H0428-OU	5	0	bf	1	7	Semi-hard		7		Sheet		0		0	Locataire	3	Treated pipe-borne water		Treated pipe-borne water		Yes	1	No		No		No		Yes	5	Checked	Checked	Unchecked		No		No		No		No		Yes	2	No	No		No
S20-S0524-OU	S20-H0359-OU	5	0	bf	1	13	Banco improved		5		Sheet		0		3	Propriétaire	4	Treated pipe-borne water		Treated pipe-borne water		Yes	1	Yes	1	Yes	1	No		Yes	3	Checked	Checked	Unchecked		No		No		Yes	1	No		Yes	3	Yes	No		No
S20-S0523-OU	S20-H0421-OU	5	0	bf	1	11	Semi-hard		1		Concrete		0		0	Logement administratif, employeur	3	Treated pipe-borne water		Treated pipe-borne water		Yes	1	Yes	1	No		Yes	1	Yes	2	Checked	Unchecked	Unchecked		Yes	1	No		Yes	1	Yes	1	Yes	1	No	Yes	1	No
S20-S0077-OU	S20-H0105-OU	37	0	bf	1	7	Hard		2		Sheet		0		0	Propriétaire	2	Treated pipe-borne water		Treated pipe-borne water		Yes	1	Yes	1	No		No		Yes	5	Checked	Checked	Unchecked		Yes	1	No		Yes	1	No		Yes	2	Yes	No		Yes
S20-S0073-OU	S20-H0046-OU	37	0	bf	1	8	Hard		2		Sheet		0		0	Propriétaire	3	Treated pipe-borne water		Treated pipe-borne water		Yes	1	Yes	1	No		No		Yes	4	Checked	Checked	Unchecked		No		No		Yes	1	Yes	1	Yes	2	Yes	No		No
S20-S0042-OU	S20-H0051-OU	38	0	bf	1	6	Semi-hard		5		Sheet		0		0	Propriétaire	2	Treated pipe-borne water		Treated pipe-borne water		No		Yes	2	No		No		Yes	3	Checked	Checked	Unchecked		No		No		No		Yes	1	Yes	1	Yes	No		No
S20-S0125-OU	S20-H0342-OU	17	0	bf	1	2	Banco improved		3		Sheet		0		0	Locataire	2	Treated pipe-borne water		Treated pipe-borne water		Yes	1	No		No		No		Yes	3	Checked	Checked	Unchecked		No		No		No		No		No		Yes	No		No
S20-S0053-OU	S20-H0343-OU	37	1	bf	1	4	Hard		2		Sheet		0		0	Propriétaire	3	Treated pipe-borne water		Treated pipe-borne water		Yes	1	Yes	1	No		No		Yes	3	Checked	Checked	Unchecked		No		No		Yes	1	Yes	1	Yes	3	Yes	No		No
S20-S0036-OU	S20-H0343-OU	38	0	bf	1	2	Hard		5		Sheet		0		0	Locataire	1	Treated pipe-borne water		Treated pipe-borne water		Yes	1	Yes	1	No		No		Yes	3	Checked	Checked	Unchecked		No		No		No		No		Yes	2	No	No		No
S20-S0087-OU	S20-H0004-OU	17	0	bf	1	3	Hard		3		Sheet		0		0	Propriétaire	2	Treated pipe-borne water		Treated pipe-borne water		Yes	1	Yes	1	No		No		Yes	3	Checked	Checked	Unchecked		No		No		Yes	1	No		Yes	2	Yes	No		No
S20-S0018-OU	S20-H0099-OU	38	0	bf	1	5	Semi-hard		2		Sheet		0		0	Propriétaire	2	Treated pipe-borne water		Treated pipe-borne water		Yes	1	Yes	1	No		No		Yes	4	Checked	Checked	Unchecked		Yes	1	No		Yes	1	Yes	1	Yes	1	Yes	Yes	1	Yes
S20-S0040-OU	S20-H0538-OU	38	0	bf	1	3	Hard		5		Sheet		0		1	Propriétaire	1	Treated pipe-borne water		Treated pipe-borne water		Yes	2	Yes	1	No		No		Yes	3	Checked	Checked	Unchecked		No		No		No		No		Yes	2	Yes			No
S20-S0008-OU	S20-H0121-OU	38	0	bf	1	7	Hard		3		Sheet		0		0	Propriétaire	2	Treated pipe-borne water		Treated pipe-borne water		Yes	1	Yes	1	No		No		Yes	3	Checked	Checked	Unchecked		No		No		Yes	1	No		Yes	1	Yes	No		No
S20-S0062-OU	S20-H0009-OU	37	0	bf	1	4	Hard		3		Sheet		0		1	Propriétaire	3	Treated pipe-borne water		Treated pipe-borne water		No		Yes	1	Yes	1	No		Yes	5	Checked	Checked	Unchecked		Yes	3	No		Yes	1	Yes	1	Yes	2	Yes	No		No
S20-S0037-OU	S20-H0038-OU	38	0	bf	1	6	Hard		3		Sheet		0		0	Propriétaire	3	Treated pipe-borne water		Treated pipe-borne water		Yes	1	Yes	1	No		No		Yes	5	Checked	Checked	Unchecked		Yes	1	No		No		No		Yes	2	Yes	No		No
S20-S0758-OU	S20-H0562-OU	42	1	bf	1	6	Semi-hard		3		Sheet		0		0	Locataire	2	Mechanical well		Mechanical well		No		Yes	1	No		No		Yes	6	Checked	Checked	Unchecked		No		No		Yes	1	No		Yes	1	No	No		No
S20-S0069-OU	S20-H0054-OU	37	0	bf	1	3	Semi-hard		5		Sheet		0		0	Propriétaire	1	Treated pipe-borne water		Treated pipe-borne water		No		No		No		No		Yes	1	Unchecked	Checked	Unchecked		No		No		No		No		Yes	1	Yes	No		No
S20-S0030-OU	S20-H0053-OU	38	0	bf	1	7	Hard		2		Sheet		0		0	Propriétaire	3	Treated pipe-borne water		Treated pipe-borne water		Yes	1	Yes	1	No		No		Yes	3	Checked	Checked	Unchecked		No		No		Yes	1	Yes	1	Yes	2	Yes	No		No
S20-S0051-OU	S20-H0546-OU	37	0	bf	1	6	Semi-hard		5		Sheet		0		0	Propriétaire	2	Mechanical well		Mechanical well		Yes	1	Yes	1	No		No		Yes	2	Checked	Checked	Unchecked		No		No		No		No		Yes	1	Yes	No		No
S20-S0004-OU	S20-H0553-OU	38	1	bf	1	4	Semi-hard		5		Sheet		0		0	Propriétaire	2	Mechanical well		Mechanical well		Yes	1	No		No		No		Yes	3	Checked	Checked	Unchecked		No		No		No		No		Yes	1	Yes	No		No
S20-S0857-OU	S20-H0554-OU	19	1	bf	1	9	Hard		5		Sheet		0		1	Propriétaire	2	Treated pipe-borne water		Treated pipe-borne water		Yes	1	Yes	1	No		No		Yes	6	Checked	Checked	Unchecked		No		No		No		Yes	1	Yes	1	Yes	No		No
S20-S0851-OU	S20-H0555-OU	19	1	bf	1	4	Hard		2		Sheet		0		0	Locataire	2	Treated pipe-borne water		Treated pipe-borne water		Yes	1	Yes	1	No		No		Yes	3	Checked	Checked	Unchecked		No		No		Yes	1	No		Yes	3	Yes	No		Yes
S20-S0032-OU	S20-H0061-OU	38	0	bf	1	8	Hard		3		Sheet		0		0	Propriétaire	3	Treated pipe-borne water		Treated pipe-borne water		Yes	1	No		No		No		Yes	3	Checked	Checked	Unchecked		No		No		No		No		Yes	1	Yes	No		No
S20-S0027-OU	S20-H0040-OU	38	0	bf	1	5	Hard		5		Sheet		0		1	Propriétaire	2	Treated pipe-borne water		Treated pipe-borne water		Yes	1	Yes	2	No		No		Yes	4	Checked	Checked	Unchecked		No		No		Yes	1	Yes	1	Yes	2	Yes	No		Yes
S20-S0044-OU	S20-H0058-OU	38	0	bf	1	4	Hard		3		Sheet		0		0	Propriétaire	2	Treated pipe-borne water		Treated pipe-borne water		Yes	1	Yes	1	No		No		Yes	6	Checked	Checked	Unchecked		No		No		No		No		Yes	2	No	No		No
S20-S0022-OU	S20-H0062-OU	38	0	bf	1	6	Hard		3		Sheet		0		0	Propriétaire	3	Treated pipe-borne water		Treated pipe-borne water		No		Yes	1	No		No		Yes	2	Unchecked	Checked	Unchecked		No		No		No		No		Yes	1	Yes	No		No
S20-S0071-OU	S20-H0125-OU	37	0	bf	1	2	Semi-hard		3		Sheet		0		0	Locataire	1	Treated pipe-borne water		Treated pipe-borne water		Yes	1	Yes	1	No		No		Yes	3	Checked	Checked	Unchecked		No		No		Yes	1	No		Yes	1	Yes	No		No
S20-S0013-OU	S20-H0112-OU	38	0	bf	1	7	Hard		5		Sheet		0		0	Propriétaire	2	Treated pipe-borne water		Treated pipe-borne water		No		Yes	1	No		No		Yes	4	Checked	Checked	Unchecked		No		No		Yes	1	Yes	1	Yes	3	Yes	No		Yes
S20-S0038-OU	S20-H0037-OU	38	0	bf	1	4	Hard		3		Sheet		0		1	Locataire	1	Treated pipe-borne water		Treated pipe-borne water		No		Yes	1	Yes	1	No		Yes	3	Checked	Checked	Unchecked		Yes	1	No		No		No		Yes	1	No	No		No
S20-S0005-OU	S20-H0036-OU	38	0	bf	1	7	Semi-hard		5		Sheet		0		0	Propriétaire	2	Treated pipe-borne water		Treated pipe-borne water		Yes	1	Yes	1	No		No		Yes	6	Checked	Checked	Unchecked		No		No		Yes	1	No		Yes	1	Yes	No		No
S20-S0067-OU	S20-H0055-OU	37	0	bf	1	4	Hard		1		Sheet		0		0	Propriétaire	3	Treated pipe-borne water		Treated pipe-borne water		Yes	1	Yes	1	No		No		Yes	4	Checked	Checked	Unchecked		Yes	1	No		Yes	1	Yes	1	Yes	2	Yes	No		Yes
S20-S0028-OU	S20-H0028-OU	38	0	bf	1	8	Semi-hard		5		Sheet		0		1	Propriétaire	3	Treated pipe-borne water		Treated pipe-borne water		No		Yes	1	No		No		Yes	4	Checked	Checked	Unchecked		No		No		No		No		Yes	1	Yes	No		No
S20-S0061-OU	S20-H0021-OU	37	0	bf	1	6	Hard		3		Sheet		0		0	Propriétaire	2	Mechanical well		Mechanical well		Yes	1	Yes	1	No		No		Yes	4	Checked	Checked	Unchecked		No		No		Yes	1	Yes	1	Yes	1	Yes	No		No
S20-S0075-OU	S20-H0179-OU	37	0	bf	1	4	Hard		3		Sheet		0		0	Propriétaire	2	Treated pipe-borne water		Treated pipe-borne water		Yes	1	Yes	1	No		No		Yes	4	Checked	Checked	Unchecked		No		No		Yes	1	No		Yes	2	Yes	Yes	1	No
S20-S0787-OU	S20-H0579-OU	41	1	bf	1	9	Hard		7		Sheet		0		1	Propriétaire	4	Treated pipe-borne water		Treated pipe-borne water		Yes	1	Yes	3	No		Yes	1	Yes	11	Checked	Checked	Unchecked		Yes	1	No		Yes	2	Yes	4	Yes	0		Yes	1	Yes
S20-S0058-OU	S20-H0003-OU	37	0	bf	1	5	Hard		2		Sheet		0		0	Propriétaire	3	Treated pipe-borne water		Treated pipe-borne water		Yes	1	Yes	1	No		No		Yes	6	Checked	Checked	Unchecked		Yes	1	No		Yes	1	Yes	2	Yes	2	Yes	No		No
S20-S0834-OU	S20-H0582-OU	19	1	bf	1	4	Hard		5		Sheet		0		0	Propriétaire	3	Mechanical well		Mechanical well		Yes	1	Yes	1	No		No		Yes	5	Checked	Checked	Unchecked		Yes	1	No		No		No		Yes	3	Yes	No		No
S20-S0076-OU	S20-H0071-OU	37	0	bf	1	5	Hard		3		Sheet		0		1	Propriétaire	2	Treated pipe-borne water		Treated pipe-borne water		Yes	1	Yes	1	No		No		Yes	2	Checked	Checked	Unchecked		Yes	1	No		Yes	1	No		Yes	2	Yes	No		No
S20-S0855-OU	S20-H0585-OU	19	1	bf	1	6	Hard		3		Sheet		0		1	Propriétaire	3	Treated pipe-borne water		Treated pipe-borne water		Yes	1	Yes	1	No		No		Yes	4	Checked	Checked	Unchecked		No		No		Yes	1	Yes	1	Yes	2	Yes	No		No
S20-S0084-OU	S20-H0020-OU	17	0	bf	1	3	Hard		3		Sheet		0		0	Propriétaire	2	Treated pipe-borne water		Treated pipe-borne water		Yes	1	Yes	1	No		No		Yes	4	Checked	Checked	Unchecked		No		No		Yes	1	No		Yes	2	Yes	No		Yes
S20-S0045-OU	S20-H0072-OU	38	0	bf	1	3	Hard		3		Sheet		0		0	Propriétaire	3	Treated pipe-borne water		Treated pipe-borne water		Yes	1	Yes	1	No		No		Yes	4	Checked	Checked	Unchecked		No		No		Yes	1	No		Yes	3	No	No		No
S20-S0043-OU	S20-H0022-OU	38	0	bf	1	5	Hard		5		Sheet		0		0	Propriétaire	3	Treated pipe-borne water		Treated pipe-borne water		Yes	1	Yes	1	No		No		Yes	4	Checked	Checked	Unchecked		No		No		No		No		Yes	2	Yes	No		No
S20-S0006-OU	S20-H0041-OU	38	1	bf	1	5	Hard		2		Sheet		0		0	Locataire		Treated pipe-borne water		Treated pipe-borne water		Yes	2	Yes	1	Yes	1	Yes	1	Yes	4	Checked	Checked	Unchecked		Yes	1	No		Yes	1	Yes	1	Yes	2	Yes	No		Yes
S20-S0048-OU	S20-H0077-OU	37	0	bf	1	8	Semi-hard		5		Sheet		0		1	Propriétaire	1	Mechanical well		Mechanical well		Yes	1	Yes	1	No		No		Yes	3	Checked	Checked	Unchecked		No		No		No		No		Yes	2	Yes	No		No
S20-S0049-OU	S20-H0048-OU	37	0	bf	1	3	Semi-hard		3		Sheet		0		0	Propriétaire	1	Treated pipe-borne water		Treated pipe-borne water		Yes	1	Yes	1	No		No		Yes	3	Checked	Checked	Unchecked		No		No		Yes	1	No		Yes	1	Yes	No		No
S20-S0066-OU	S20-H0046-OU	37	0	bf	1	3	Semi-hard		5		Sheet		0		0	Propriétaire	1	Treated pipe-borne water		Treated pipe-borne water		Yes	1	Yes	1			No		Yes	3	Checked	Checked	Unchecked		No		No		No		No		Yes	1	Yes	No		No
S20-S0119-OU	S20-H0247-OU	17	0	bf	1	10	Hard		3		Sheet		0		0	Propriétaire	2	Treated pipe-borne water		Treated pipe-borne water		No		Yes	1	No		No		Yes	3	Unchecked	Checked	Unchecked		Yes	1	No		No		No		Yes	2	Yes	No		No
S20-S0012-OU	S20-H0050-OU	38	0	bf	1	3	Semi-hard		5		Sheet		0		0	Propriétaire	1	Treated pipe-borne water		Treated pipe-borne water		Yes	1	Yes	1	No		No		Yes	5	Checked	Checked	Unchecked		No		No		No		No		Yes	1	Yes	No		No
S20-S0017-OU	S20-H0052-OU	38	1	bf	1	7	Hard		2		Sheet		0		0	Propriétaire	3	Treated pipe-borne water		Treated pipe-borne water		Yes	1	Yes	2	Yes	1	No		Yes	5	Checked	Checked	Unchecked		Yes	1	No		Yes	1	Yes	1	Yes	2	Yes	No		No
S20-S0041-OU	S20-H0029-OU	38	0	bf	1	3	Hard		5		Sheet		0		1	Propriétaire	1	Treated pipe-borne water		Treated pipe-borne water		Yes	1	Yes	1	No		No		Yes	5	Checked	Checked	Unchecked		No		Yes	1	Yes	1	No		Yes	1	Yes	No		No
S20-S0046-OU	S20-H0049-OU	38	0	bf	1	4	Hard		5		Sheet		0		0	Propriétaire	2	Treated pipe-borne water		Treated pipe-borne water		Yes	1	Yes	1	No		No		Yes	4	Checked	Checked	Unchecked		No		No		No		No		Yes	1	Yes	No		No
S20-S0016-OU	S20-H0066-OU	38	0	bf	1	12	Hard		2		Sheet		0		0	Propriétaire	1	Treated pipe-borne water		Treated pipe-borne water		No		Yes	1	No		No		Yes	6	Checked	Checked	Unchecked		Yes	1	No		Yes	1	No		No		No	No		No
S20-S0033-OU	S20-H0067-OU	38	0	bf	1	3	Semi-hard		5		Sheet		0		0	Propriétaire	1	Treated pipe-borne water		Treated pipe-borne water		Yes	1	No		No		No		Yes	2	Unchecked	Checked	Unchecked		No		No		No		No		Yes	2	Yes	No		No
S20-S0029-OU	S20-H0042-OU	38	0	bf	1	4	Hard		3		Sheet		0		0	Locataire	2	Treated pipe-borne water		Treated pipe-borne water		No		Yes	1	No		No		Yes	2	Checked	Checked	Unchecked		Yes	2	No		Yes	1	Yes	1	Yes	2	Yes	No		Yes
S20-S0072-OU	S20-H0056-OU	37	0	bf	1	5	Hard		1		Sheet		0		0	Propriétaire	3	Treated pipe-borne water		Treated pipe-borne water		Yes	1	Yes	1	Yes	1	Yes	1	Yes	5	Checked	Checked	Unchecked		Yes	2	No		Yes	1	Yes	1	Yes	2	Yes	No		Yes
S20-S0020-OU	S20-H0035-OU	38	0	bf	1	5	Semi-hard		5		Sheet		0		0	Propriétaire	2	Treated pipe-borne water		Treated pipe-borne water		Yes	1	No		No		No		Yes	3	Unchecked	Checked	Unchecked		No		No		No		No		Yes	3	Yes	No		No
S20-S0112-OU	S20-H0023-OU	17	0	bf	1	1	Semi-hard		3		Sheet		0		0	Logement administratif, employeur	1	Treated pipe-borne water		Treated pipe-borne water		Yes	1	Yes	1	No		No		Yes	2	Checked	Checked	Unchecked		No		No		Yes	1	No		Yes	1	No	No		No
S20-S0052-OU	S20-H0084-OU	37	0	bf	1	3	Semi-hard		3		Sheet		0		0	Propriétaire	1	Treated pipe-borne water		Treated pipe-borne water		No		Yes	2	No		No		Yes	2	Checked	Checked	Unchecked		Yes	1	No		Yes	1	No		Yes	1	Yes	No		No
S20-S0790-OU	S20-H0119-OU	41	0	bf	1	4	Banco improved		3		Sheet		0		0	Propriétaire	1	Treated pipe-borne water		Treated pipe-borne water		Yes	2	Yes	1	No		No		Yes	7	Checked	Checked	Unchecked		No		No		No		No		Yes	2	Yes	No		No
S20-S0789-OU	S20-H0109-OU	41	0	bf	1	12	Semi-hard		3		Sheet		0		1	Propriétaire	5	Treated pipe-borne water		Treated pipe-borne water				Yes	2	No		No		Yes	7	Checked	Checked	Unchecked		No		No		Yes	1	No		Yes	3	Yes	No		No
S20-S0710-OU	S20-H0697-OU	30	0	bf	1	8	Hard		3		Sheet		0		0	Propriétaire	1	Treated pipe-borne water		Treated pipe-borne water		No		No		No		No		Yes	2	Unchecked	Checked	Unchecked		No		No		Yes	1	No		No		Yes	No		No
S20-S0741-OU	S20-H0691-OU	30	0	bf	1	7	Hard		2		Sheet		0		0	Locataire	2	Treated pipe-borne water		Treated pipe-borne water		Yes	1	Yes	1	No				No		Unchecked	Unchecked	Unchecked		Yes	2			Yes	4	No		Yes	2	Yes	No		Yes
S20-S0707-OU	S20-H0349-OU	30	0	bf	1	10	Hard		1		Concrete		0		0	Locataire	3	Treated pipe-borne water		Treated pipe-borne water		Yes	2	Yes	2	Yes	1	Yes	1	Yes	3	Checked	Checked	Unchecked		Yes	1	No		Yes	1	Yes	2	Yes	1	No	Yes	2	Yes
S20-S0676-OU	S20-H0508-OU	28	0	bf	1	5	Hard		1		Sheet		0		0	Locataire	2	Treated pipe-borne water		Treated pipe-borne water		Yes	1	Yes	1	No		No		Yes	7	Checked	Checked	Unchecked		No				Yes	2	No		Yes	2	Yes	No		No
S20-S0733-OU	S20-H0675-OU	30	0	bf	1	10	Hard		3		Sheet		0		0	Propriétaire	3	Treated pipe-borne water		Treated pipe-borne water		Yes	1	Yes	1	No		No		Yes	7	Checked	Checked	Unchecked		No		No		Yes	2	No		Yes	3	Yes	No		No
S20-S0739-OU	S20-H0676-OU	30	0	bf	1	3	Hard		1		Concrete		0		0	Locataire	1	Treated pipe-borne water		Treated pipe-borne water		No		Yes	1	No		No		Yes	5	Checked	Checked	Unchecked		Yes	1	No		Yes	2	Yes	1	Yes	1	No	Yes	1	Yes
S20-S0719-OU	S20-H0375-OU	30	0	bf	1	13	Hard		1		Concrete		0		0	Propriétaire	4	Treated pipe-borne water		Treated pipe-borne water		Yes	2	Yes	3	No		No		Yes	12	Checked	Checked	Unchecked		Yes	2	No		Yes	4	No		Yes	2	Yes	No		No
S20-S0712-OU	S20-H0680-OU	30	1	bf	1	16	Hard		1		Tiles		0		0	Locataire	6	Treated pipe-borne water		Treated pipe-borne water		Yes	3	Yes	6	No		No		Yes	13	Checked	Checked	Unchecked		Yes	3	No		Yes	6	No		Yes	8	Yes	No		No
S20-S0727-OU	S20-H0541-OU	30	1	bf	1	8	Hard		1		Sheet		0		0	Locataire	3	Treated pipe-borne water		Treated pipe-borne water		Yes	1	Yes	3	No		No		No		Unchecked	Unchecked	Unchecked		Yes	2	No		Yes	3	No		Yes	5	Yes	No		No
S20-S0727-OU	S20-H0541-OU	30	1	bf	1	8	Hard		1		Sheet		0		0	Locataire	3	Treated pipe-borne water		Treated pipe-borne water		Yes	1	Yes	3	No		No		No		Unchecked	Unchecked	Unchecked		Yes	2	No		Yes	3	No		Yes	5	Yes	No		No
S20-S0681-OU	S20-H0251-OU	28	0	bf	1	4	Semi-hard		5		Sheet		0		0	Propriétaire	2	Mechanical well		Mechanical well		Yes	1	Yes	1	No				Yes	4	Checked	Checked	Unchecked		No		No		Yes	1	No		Yes	1	Yes	No		No
S20-S0674-OU	S20-H0133-OU	28	0	bf	1	15	Hard		1		Sheet		0		0	Locataire	6	Treated pipe-borne water		Treated pipe-borne water		Yes	6	Yes	6	No		No		Yes	16	Checked	Checked	Unchecked		Yes	3	No		Yes	16	Yes	1	Yes	8	No	No		No
S20-S0605-OU	S20-H0618-OU	27	0	bf	1	3	Hard		2		Sheet		0		0	Locataire	2	Treated pipe-borne water		Treated pipe-borne water		No		Yes	1	No		No		Yes	6	Checked	Checked	Unchecked		No		No		Yes	1	No		Yes	1	Yes	No		No
S20-S0678-OU	S20-H0540-OU	28	0	bf	1	14	Hard		1		Concrete		0		0	Propriétaire	4	Treated pipe-borne water		Treated pipe-borne water		No		Yes	2	No		No		Yes	17	Checked	Checked	Unchecked		Yes	2	No		No		Yes	1	Yes	3	Yes	No		Yes
S20-S0683-OU	S20-H0655-OU	28	1	bf	1	5	Hard		2		Tiles		0		0	Locataire	3	Treated pipe-borne water		Treated pipe-borne water		Yes	1	Yes	2	No		No		Yes	7	Checked	Checked	Unchecked		Yes	1	No		Yes	2	Yes	1	Yes	1	Yes	No		Yes
S20-S0607-OU	S20-H0148-OU	27	1	bf	1	8	Hard		3		Sheet		0		0	Propriétaire	4	Treated pipe-borne water		Treated pipe-borne water		No		Yes	2	No				Yes	7	Checked	Checked	Unchecked		Yes	1	No		Yes	4	No		Yes	3	Yes	No		No
S20-S0685-OU	S20-H0521-OU	28	0	bf	1	6	Semi-hard		3		Sheet		0		0	Propriétaire	3	Treated pipe-borne water		Treated pipe-borne water		Yes	1	Yes	1	No		No		Yes	7	Checked	Checked	Unchecked		No		No		Yes	2	No		Yes	2	Yes	No		No
S20-S0618-OU	S20-H0539-OU	27	0	bf	1	7	Hard		5		Sheet		0		0	Locataire	3	Treated pipe-borne water		Treated pipe-borne water		No		Yes	1	No		No		Yes	12	Checked	Checked	Unchecked		Yes	1	No		Yes	2	No		Yes	2	Yes	No		No
S20-S0686-OU	S20-H0223-OU	28	1	bf	1	9	Hard		1		Concrete		0		0	Propriétaire	3	Treated pipe-borne water		Treated pipe-borne water		No		Yes	2	No		Yes	1	Yes	8	Checked	Checked	Unchecked		Yes	2	No		Yes	3	Yes	1	Yes	2	Yes	No		Yes
S20-S0622-OU	S20-H0557-OU	27	0	bf	1	8	Hard		3		Sheet		0		0	Locataire	6	Treated pipe-borne water		Treated pipe-borne water		No		Yes	6	No		No		Yes	13	Checked	Checked	Unchecked		Yes	3	No		Yes	6	No		Yes	5	Yes	No		No
S20-S0692-OU	S20-H0315-OU	29	0	bf	1	11	Hard		2		Sheet		0		0	Locataire	4	Treated pipe-borne water		Treated pipe-borne water		Yes	1	Yes	1	No		No		Yes	9	Checked	Checked	Unchecked		No		No		Yes	2	No		Yes	3	Yes	No		No
S20-S0734-OU	S20-H0516-OU	30	1	bf	1	7	Hard		1		Concrete		0		0	Propriétaire	5	Treated pipe-borne water		Treated pipe-borne water		No		Yes	3	No		Yes	1	Yes	10	Checked	Checked	Unchecked		Yes	2	No		Yes	3	Yes	2	Yes	2	Yes	Yes	1	No
S20-S0697-OU	S20-H0224-OU	29	0	bf	1	5	Hard		7		Sheet		0		0	Locataire	2	Treated pipe-borne water		Treated pipe-borne water		Yes	1	Yes	1	No		No		Yes	6	Checked	Checked	Unchecked		No		No		Yes	3	Yes	1	Yes	1	Yes	No		Yes
S20-S0687-OU	S20-H0486-OU	28	0	bf	1	12	Hard		4		Sheet		0		0	Propriétaire	4	Treated pipe-borne water		Treated pipe-borne water		No		Yes	2	No		No		Yes	14	Checked	Checked	Unchecked		Yes	2	No		No		No		Yes	5	Yes	No		No
S20-S0677-OU	S20-H0593-OU	28	0	bf	1	3	Semi-hard		5		Sheet		0		0	Propriétaire	1	Mechanical well		Mechanical well		Yes	1	No		No		No		Yes	3	Unchecked	Checked	Unchecked		No		No		No		No		Yes	1	Yes	No		No
S20-S0679-OU	S20-H0605-OU	28	0	bf	1	6	Hard		2		Sheet		0		0	Locataire	2	Treated pipe-borne water		Treated pipe-borne water		No		Yes	2	No		No		Yes	6	Checked	Checked	Unchecked		Yes	2	No		Yes	1	Yes	1	Yes	3	Yes	No		Yes
S20-S0701-OU	S20-H0280-OU	29	0	bf	1	7	Hard		1		Sheet		0		0	Propriétaire	3	Treated pipe-borne water		Treated pipe-borne water		Yes	1	Yes	2	No		No		Yes	9	Checked	Checked	Unchecked		Yes	1	No		Yes	2	No		Yes	3	Yes	No		No
S20-S0682-OU	S20-H0487-OU	28	0	bf	1	7	Hard		3		Sheet		0		0	Locataire	3	Treated pipe-borne water		Treated pipe-borne water		No		Yes	2	No		No		Yes	11	Checked	Checked	Unchecked		No		No		Yes	3	No		Yes	2	Yes	No		No
S20-S0680-OU	S20-H0387-OU	28	0	bf	1	6	Hard		2		Sheet		0		0	Propriétaire	3	Treated pipe-borne water		Treated pipe-borne water		No		Yes	1	No		No		Yes	5	Checked	Checked	Unchecked		Yes	1	No		Yes	3	No		Yes	1	Yes	No		No
S20-S0693-OU	S20-H0496-OU	29	0	bf	1	6	Hard		5		Sheet		0		0	Locataire	2	Treated pipe-borne water		Treated pipe-borne water		No		Yes	1	No		No		Yes	5	Checked	Checked	Unchecked		No		No		Yes	1	No		Yes	2	Yes	No		No
S20-S0822-OU	S20-H0665-OU	32	0	bf	1	16	Banco improved		3		Sheet		0		0	Propriétaire	4	Treated pipe-borne water		Treated pipe-borne water		Yes	3	Yes	2	No		No		Yes	8	Checked	Checked	Unchecked		No		No		Yes	2	No		Yes	2	Yes	No		No
S20-S0728-OU	S20-H0376-OU	30	1	bf	1	7	Hard		1		Sheet		0		0	Propriétaire	4	Treated pipe-borne water		Treated pipe-borne water		No		Yes	1	No		No		Yes	4	Checked	Checked	Unchecked		Yes	1	No		Yes	1	Yes	1	Yes	2	Yes	No		No
S20-S0746-OU	S20-H0087-OU	30	0	bf	1	13	Hard		1		Sheet		0		0	Propriétaire	4	Treated pipe-borne water		Treated pipe-borne water		Yes	2	Yes	3	No		No		Yes	12	Checked	Checked	Unchecked		Yes	1	No		Yes	3	Yes	1	Yes	4	Yes	No		No
S20-S0007-OU	S20-H0699-OU	38	0	bf	1	3	Hard		3		Sheet		0		0	Propriétaire	1	Treated pipe-borne water		Treated pipe-borne water		Yes	1	Yes	1	No				Yes	3	Checked	Checked	Unchecked		No		No		Yes	1	No		Yes	1	No	No		No
S20-S0003-OU	S20-H0350-OU	38	0	bf	1	7	Banco improved		3		Sheet		0		0	Propriétaire	2	Treated pipe-borne water		Treated pipe-borne water		Yes	1	Yes	1	No		No		Yes	6	Checked	Checked	Unchecked		No		No		Yes	1	No		Yes	2	Yes	No		No
S20-S0003-OU	S20-H0350-OU	38	0	bf	1	7	Banco improved		3		Sheet		0		0	Propriétaire	2	Treated pipe-borne water		Treated pipe-borne water		Yes	1	Yes	1	No		No		Yes	6	Checked	Checked	Unchecked		No		No		Yes	1	No		Yes	2	Yes	No		No
S20-S0003-OU	S20-H0350-OU	38	0	bf	1	7	Banco improved		3		Sheet		0		0	Propriétaire	2	Treated pipe-borne water		Treated pipe-borne water		Yes	1	Yes	1	No		No		Yes	6	Checked	Checked	Unchecked		No		No		Yes	1	No		Yes	2	Yes	No		No
S20-S0736-OU	S20-H0532-OU	30	0	bf	1	3	Hard		1		Sheet		0		0	Locataire	2	Treated pipe-borne water		Treated pipe-borne water		No		Yes	2			No		Yes	5	Checked	Checked	Unchecked		Yes	1			Yes	2	Yes	1	Yes	2	No	No		Yes
S20-S0737-OU	S20-H0606-OU	30	0	bf	1	5	Hard		1		Sheet		0		0	Locataire	2	Treated pipe-borne water		Treated pipe-borne water		Yes	1			No		No		Yes	6	Checked	Checked	Unchecked		Yes	1	No		No		No		Yes	2	Yes	No		No
S20-S0705-OU	S20-H0348-OU	30	0	bf	1	5	Hard		2		Sheet		0		0	Locataire	1	Treated pipe-borne water		Treated pipe-borne water		No		Yes	1	Yes	1	No		Yes	4	Checked	Checked	Unchecked		Yes	2	No		Yes	1	No		Yes	1	Yes	No		Yes
S20-S0830-OU	S20-H0690-OU	32	0	bf	1	6	Hard		1		Sheet		2		0	Propriétaire	3	Treated pipe-borne water		Treated pipe-borne water		Yes	1	Yes	2	No		No		Yes	9	Checked	Checked	Unchecked		Yes	3	No		Yes	3	Yes	1			Yes	No		Yes
S20-S0743-OU	S20-H0514-OU	30	0	bf	1	8	Semi-hard		4		Sheet		0		0	Propriétaire	2	Treated pipe-borne water		Treated pipe-borne water		Yes	1	Yes	1	No		No		Yes	4	Checked	Checked	Unchecked		No		No		Yes	1	No		Yes	1	Yes	No		No
S20-S0817-OU	S20-H0689-OU	32	0	bf	1	3	Hard		1		Concrete		0		0	Propriétaire	2	Treated pipe-borne water		Treated pipe-borne water		Yes	2	Yes	2	Yes	1	No		Yes	7	Checked	Checked	Unchecked		Yes	1	No		Yes	2	No		Yes	2	Yes	No		No
S20-S0691-OU	S20-H0432-OU	29	0	bf	1	7	Semi-hard		3		Sheet		0		0	Propriétaire	2	Treated pipe-borne water		Treated pipe-borne water		Yes	2	Yes	1	No		No		Yes	5	Checked	Checked	Unchecked		No		No		Yes	1	No		Yes	1	Yes	No		No
S20-S0731-OU	S20-H0695-OU	30	0	bf	1	9	Hard		3		Sheet		0		0	Propriétaire	3	Treated pipe-borne water		Treated pipe-borne water		Yes	1	Yes	1	Yes	1	No		Yes	8	Checked	Checked	Unchecked				No		Yes	1	No		Yes	3	Yes			No
S20-S0729-OU	S20-H0693-OU	30	0	bf	1	10	Hard		3		Sheet		0		0	Locataire	2	Treated pipe-borne water		Treated pipe-borne water		Yes	4	Yes	2	Yes	1	No		Yes	8	Checked	Checked	Unchecked		Yes	2	No		Yes	2	No		Yes	5	Yes	No		Yes
S20-S0744-OU	S20-H0259-OU	30	0	bf	1	5	Semi-hard		3		Sheet		0		0	Propriétaire	3	Treated pipe-borne water		Treated pipe-borne water		No		Yes	1			No		Yes	3	Checked	Checked	Unchecked		No		No		No		No		Yes	1	Yes	No		No
S20-S0726-OU	S20-H0636-OU	30	0	bf	1	4	Hard		2		Sheet		0		0	Locataire	2	Treated pipe-borne water		Treated pipe-borne water		Yes	2	Yes	1	Yes	1	No		Yes	7	Checked	Checked	Unchecked		Yes	1	No		Yes	2	No		Yes	2	Yes	No		Yes
S20-S0825-OU	S20-H0216-OU	32	1	bf	1	9	Semi-hard		3		Sheet		0		0	Propriétaire	3	Mechanical well		Mechanical well		Yes	1	Yes	1	No		No		Yes	6	Checked	Checked	Unchecked		No		No		Yes	1	No		Yes	1	Yes	No		No
S20-S0826-OU	S20-H0619-OU	32	0	bf	1	5	Hard		3		Sheet		0		0	Propriétaire	2	Treated pipe-borne water		Treated pipe-borne water		Yes	1	Yes	1	No		No		Yes	4	Checked	Checked	Unchecked		No		No		Yes	1	No		Yes	1	Yes	No		No
S20-S0702-OU	S20-H0386-OU	29	0	bf	1	10	Hard		1		Sheet		0		0	Locataire	5	Treated pipe-borne water		Treated pipe-borne water		Yes	1	Yes	4	No		No		Yes	10	Checked	Checked	Unchecked		Yes	4	No		Yes	4	Yes	1	Yes	8	Yes	No		No
S20-S0735-OU	S20-H0633-OU	30	0	bf	1	11	Semi-hard		3		Sheet		0		0	Propriétaire	4	Treated pipe-borne water		Treated pipe-borne water		No		No		No		No		Yes	5	Checked	Checked	Unchecked		No		No		No		No		Yes	2	Yes	No		No
S20-S0711-OU	S20-H0635-OU	30	0	bf	1	10	Semi-hard		2		Sheet		0		0	Propriétaire	4	Treated pipe-borne water		Treated pipe-borne water		No		No		No		No		Yes	8	Checked	Checked	Unchecked		No		No		No		No		Yes	2	Yes			No
S20-S0717-OU	S20-H0634-OU	30	0	bf	1	12	Hard		4		Sheet		0		0	Propriétaire	6	Treated pipe-borne water		Treated pipe-borne water		Yes	1	Yes	3	No		No		Yes	8	Checked	Checked	Unchecked		No		No		Yes	3	No		Yes	3	Yes	No		No
S20-S0723-OU	S20-H0677-OU	30	0	bf	1	14	Hard		1		Concrete		0		0	Locataire	4	Treated pipe-borne water		Treated pipe-borne water		Yes	1	Yes	3	No		No		Yes	9	Checked	Checked	Unchecked		Yes	2	No		Yes	3	Yes	1	Yes	3	Yes	No		No
S20-S0713-OU	S20-H0687-OU	30	0	bf	1	6	Hard		3		Sheet		0		0	Propriétaire	2	Treated pipe-borne water		Treated pipe-borne water		No		Yes	1	No		No		Yes	5	Checked	Checked	Unchecked		No		No		Yes	2	No		Yes	2	Yes	No		No
S20-S0742-OU	S20-H0327-OU	30	0	bf	1	9	Hard		2		Sheet		0		0	Propriétaire	4	Treated pipe-borne water		Treated pipe-borne water		Yes	2	Yes	4	No		No		Yes	16	Checked	Checked	Unchecked		Yes	3	No		Yes	3	Yes	1	Yes	5	Yes	No		Yes
S20-S0730-OU	S20-H0331-OU	30	0	bf	1	12	Hard		5		Sheet		0		0	Propriétaire	3	Treated pipe-borne water		Treated pipe-borne water		Yes	2	Yes	2	No		No		Yes	7	Checked	Checked	Unchecked		Yes	1	No		Yes	3	No		Yes	4	Yes	No		No
S20-S0732-OU	S20-H0673-OU	30	0	bf	1	4	Hard		3		Sheet		0		0	Propriétaire	2	Treated pipe-borne water		Treated pipe-borne water		Yes	1	Yes	1	No		No		Yes	5	Checked	Checked	Unchecked		No		No		Yes	1	No		Yes	2	Yes	No		No
S20-S0722-OU	S20-H0328-OU	30	0	bf	1	7	Semi-hard		3		Sheet		0		0	Propriétaire	2	Treated pipe-borne water		Treated pipe-borne water		Yes	1	Yes	1	No		No		Yes	3	Checked	Checked	Unchecked		No		No		Yes	1	No		Yes	1	Yes	No		No
S20-S0745-OU	S20-H0332-OU	30	0	bf	1	7	Semi-hard		3		Sheet		0		0	Propriétaire	2	Treated pipe-borne water		Treated pipe-borne water		Yes	1	No		No		No		Yes	3	Checked	Checked	Unchecked		No		No		No		No		Yes	1	Yes	No		No
S20-S0725-OU	S20-H0640-OU	30	0	bf	1	5	Hard		2		Sheet		0		0	Propriétaire	4	Treated pipe-borne water		Treated pipe-borne water		Yes	1	Yes	1	No		No		Yes	6	Checked	Checked	Unchecked		Yes	2	No		Yes	1	Yes	1	Yes	2	Yes	No		Yes
S20-S0695-OU	S20-H0273-OU	29	0	bf	1	9	Semi-hard		5		Sheet		0		0	Propriétaire	3	Treated pipe-borne water		Treated pipe-borne water		No		Yes	1	No		No		Yes	5	Checked	Checked	Unchecked		No		No		No		No		Yes	2	Yes	No		No
S20-S0872-OU	S20-H0033-OU	19	0	bf	1	6	Hard		2		Sheet		0		0	Propriétaire	3	Treated pipe-borne water		Treated pipe-borne water		Yes	1	Yes	1	No		No		Yes	5	Checked	Checked	Unchecked		Yes	1	No		Yes	1	Yes	1	Yes	3	Yes	No		No
S20-S0870-OU	S20-H0077-OU	19	1	bf	1	5	Hard		2		Sheet		0		0	Propriétaire	3	Treated pipe-borne water		Treated pipe-borne water		Yes	1	Yes	2	No		No		Yes	6	Checked	Checked	Unchecked		Yes	1	No		Yes	1	Yes	3	Yes	3	Yes	Yes	1	No
S20-S0696-OU	S20-H0622-OU	29	1	bf	1	4	Banco improved		3		Sheet		0		0	Propriétaire	2	Treated pipe-borne water		Treated pipe-borne water		Yes	1	Yes	2	No		No		Yes	4	Checked	Checked	Unchecked		No		No		Yes	3	No		Yes	1	Yes	No		No
S20-S0690-OU	S20-H0276-OU	29	0	bf	1	11	Hard		1		Sheet		0		0	Locataire	6	Treated pipe-borne water		Treated pipe-borne water		No		Yes	6	No		No		Yes	12	Checked	Checked	Unchecked		Yes	3	No		Yes	6	Yes	1	Yes	6	Yes	No		No
S20-S0712-OU	S20-H0680-OU	30	1	bf	1	16	Hard		1		Tiles		0		0	Locataire	6	Treated pipe-borne water		Treated pipe-borne water		Yes	3	Yes	6	No		No		Yes	13	Checked	Checked	Unchecked		Yes	3	No		Yes	6	No		Yes	8	Yes	No		No
S20-S0708-OU	S20-H0279-OU	30	0	bf	1	7	Hard		2		Sheet		0		0	Locataire	2	Treated pipe-borne water		Treated pipe-borne water		Yes	2	Yes	2	No		No		Yes	6	Checked	Checked	Unchecked		No		No		No		No		Yes	2	Yes	No		No
S20-S0748-OU	S20-H0681-OU	30	0	bf	1	4	Hard		4		Sheet		0		0	Propriétaire	2	Treated pipe-borne water		Treated pipe-borne water		Yes	1	Yes	1	No		No		Yes	4	Checked	Checked	Unchecked		No		No		Yes	1	No		Yes	1	Yes	No		No
S20-S0721-OU	S20-H0314-OU	30	0	bf	1	6	Hard		1		Concrete		1	1	0	Propriétaire	5	Treated pipe-borne water		Treated pipe-borne water		No		Yes	2	No		Yes	1	Yes	6	Checked	Checked	Unchecked		Yes	2	No		Yes	2	Yes	2	Yes	2	Yes	Yes	1	Yes
S20-S0709-OU	S20-H0333-OU	30	0	bf	1	6	Hard		1		Sheet		0		0	Locataire	2	Treated pipe-borne water		Treated pipe-borne water		No		Yes	2	No		No		Yes	8	Checked	Checked	Unchecked		Yes	1	No		Yes	1	No		Yes	3	Yes	No		No
S20-S0738-OU	S20-H0674-OU	30	0	bf	1	4	Hard		1		Sheet		0		0	Locataire	2	Treated pipe-borne water		Treated pipe-borne water		Yes	1	Yes	1	No		No		Yes	6	Checked	Checked	Unchecked		Yes	1	No		Yes	1	No		Yes	2	Yes	No		No
S20-S0749-OU	S20-H0329-OU	30	0	bf	1	11	Hard		4		Sheet		0		0	Propriétaire	4	Treated pipe-borne water		Treated pipe-borne water		Yes	2	Yes	1	No		No		Yes	8	Checked	Checked	Unchecked		No		No		Yes	2	No		Yes	2	Yes	No		No
S20-S0720-OU	S20-H0089-OU	30	0	bf	1	20	Semi-hard		3		Sheet		0		0	Propriétaire	8	Treated pipe-borne water		Treated pipe-borne water		Yes	2	Yes	5	No				Yes	9	Checked	Checked	Unchecked		No		No		Yes	2	Yes	1	Yes	4	Yes	No		No
S20-S0715-OU	S20-H0687-OU	30	0	bf	1	5	Hard		1		Sheet		0		0	Locataire	2	Treated pipe-borne water		Treated pipe-borne water		No		Yes	1	No		No		Yes	3	Checked	Checked	Unchecked		Yes	1	No		Yes	1	Yes	1	Yes	2	Yes	Yes	1	Yes
S20-S0001-OU	S20-H0544-OU	38	0	bf	1	9	Semi-hard		3		Sheet		0		0	Propriétaire	2	Treated pipe-borne water		Treated pipe-borne water		No		No		No		No		Yes	3	Unchecked	Checked	Unchecked		No		No		Yes	1	No		Yes	1	Yes	No		No
S20-S0684-OU	S20-H0442-OU	28	0	bf	1	16	Hard		1		Sheet		0		0	Locataire	6	Treated pipe-borne water		Treated pipe-borne water		Yes	4	Yes	6	No		No		Yes	11	Checked	Checked	Unchecked		Yes	3	No		Yes	6	No		Yes	6	Yes	No		No
S20-S0673-OU	S20-H0628-OU	28	1	bf	1	12	Hard		1		Sheet		0		0	Locataire	3	Treated pipe-borne water		Treated pipe-borne water		Yes	3	Yes	3	No		No		Yes	12	Checked	Checked	Unchecked		Yes	1	No		Yes	3	No		Yes	4	Yes	No		No
S20-S0002-OU	S20-H0641-OU	38	1	bf	1	2	Semi-hard		5		Sheet		0		0	Propriétaire	2	Treated pipe-borne water		Treated pipe-borne water		No		No		No		No		Yes	1	Unchecked	Checked	Unchecked		No		No		Yes	1	No		No		No	No		No
S20-S0740-OU	S20-H0639-OU	30	0	bf	1	5	Hard		4		Sheet		0			Propriétaire	2	Treated pipe-borne water		Treated pipe-borne water		Yes	1	Yes	1	Yes	1	No		Yes	6	Checked	Checked	Unchecked		No		No		Yes	2	No		Yes	2	Yes	No		No
S20-S0821-OU	S20-H0215-OU	32	0	bf	1	6	Semi-hard		4		Sheet		0		0	Propriétaire	1	Mechanical well		Mechanical well		Yes	1	No		No		No		Yes	3	Checked	Checked	Unchecked		No		No		No		No		No		Yes	No		No
S20-S0706-OU	S20-H0696-OU	30	0	bf	1	6	Hard		1		Sheet		0		0	Propriétaire	3	Treated pipe-borne water		Treated pipe-borne water		Yes	1	Yes	1	Yes	1	No		Yes	2	Checked	Checked	Unchecked		Yes	1	No		Yes	1	Yes	1	Yes	1	Yes			No
S20-S0056-OU	S20-H0075-OU	37	0	bf	1	6	Banco improved		5		Sheet		0		0	Propriétaire	1	Mechanical well		Mechanical well		Yes	1	No		No		No		Yes	3	Unchecked	Checked	Unchecked		No		No		No		No		No		Yes	No		No
S20-S0055-OU	S20-H0076-OU	37	0	bf	1	6	Hard		3		Sheet		0		0	Propriétaire	3	Treated pipe-borne water		Treated pipe-borne water		Yes	1	Yes	1	No		No		Yes	4	Checked	Checked	Unchecked		Yes	1	No		Yes	1	No		Yes	2	Yes	No		Yes
S20-S0047-OU	S20-H0008-OU	38	0	bf	1	6	Hard		2		Sheet		0		0	Propriétaire	4	Treated pipe-borne water		Treated pipe-borne water		Yes	1	Yes	2	No		No		Yes	6	Checked	Checked	Unchecked		Yes	1	No		Yes	1	Yes	2	Yes	3	Yes	No		Yes
S20-S0487-OU	S20-H0615-OU	24	0	bf	1	6	Hard		2		Sheet		0		1	Propriétaire	2	Treated pipe-borne water		Treated pipe-borne water		Yes	1	Yes	1	No		No		Yes	6	Checked	Checked	Unchecked		No		No		Yes	1	No		Yes	2	Yes	No		No
S20-S0509-OU	S20-H0547-OU	5	0	bf	1	5	Hard		1		Sheet		0		1	Propriétaire	3	Treated pipe-borne water		Treated pipe-borne water		No		Yes	1	No		No		Yes	7	Checked	Checked	Unchecked		Yes	1	No		Yes	1	Yes	1	Yes	2	No	No		Yes
S20-S0666-OU	S20-H0666-OU	25	0	bf	1	1	Hard		7		Sheet		0		0	Locataire	1	Treated pipe-borne water		Treated pipe-borne water		Yes	1	Yes	1	No		No		Yes	2	Checked	Checked	Unchecked		Yes	1	No		Yes	1	No		Yes	1	No	No		No
S20-S0105-OU	S20-H0032-OU	17	0	bf	1	5	Hard		2		Sheet		0		0	Locataire	1	Treated pipe-borne water		Treated pipe-borne water		Yes	1	Yes	1	No		No		Yes	3	Checked	Checked	Unchecked		No		No		Yes	1	No		Yes	2	No	No		No
S20-S0099-OU	S20-H0016-OU	17	0	bf	1	6	Hard		2		Sheet		1	1	1	Propriétaire	4	Treated pipe-borne water		Treated pipe-borne water		Yes	1	Yes	2	Yes	1	No		Yes	8	Checked	Checked	Unchecked		Yes	2	No		Yes	1	Yes	1	Yes	3	Yes	No		Yes
S20-S0025-OU	S20-H0015-OU	38	0	bf	1	3	Hard		5		Sheet		0		0	Propriétaire	1	Treated pipe-borne water		Treated pipe-borne water		Yes	1	No		No		No		Yes	2	Checked	Checked	Unchecked		No		No		No		No		Yes	1	Yes	No		No
S20-S0109-OU	S20-H0017-OU	17	1	bf	1	2	Hard		2		Sheet		0		0	Propriétaire	1	Treated pipe-borne water		Treated pipe-borne water		Yes	1	Yes	1	No		No		Yes	4	Checked	Checked	Unchecked		Yes	1	No		Yes	1	Yes	1	Yes	3	Yes	No		Yes
S20-S0843-OU	S20-H0001-OU	19	0	bf	1	4	Hard		5		Sheet		0		0	Locataire	1	Treated pipe-borne water		Treated pipe-borne water		Yes	1	No		No		No		Yes	2	Unchecked	Checked	Unchecked		No		No		No		No		No		Yes	No		No
S20-S0836-OU	S20-H0002-OU	19	0	bf	1	7	Hard		2		Sheet		0		0	Propriétaire	3	Treated pipe-borne water		Treated pipe-borne water		Yes	1	Yes	1	No		No		Yes	6	Checked	Checked	Unchecked		Yes	1	No		Yes	1	Yes	1	Yes	2	Yes	Yes	1	Yes
S20-S0014-OU	S20-H0012-OU	38	0	bf	1	7	Semi-hard		5		Sheet		0		0	Propriétaire	2	Treated pipe-borne water		Treated pipe-borne water		Yes	1	Yes	1	No		No		Yes	5	Checked	Checked	Unchecked		Yes	1	No		Yes	1	No		Yes	2	Yes	No		No
S20-S0831-OU	S20-H0018-OU	19	0	bf	1	6	Hard		3		Sheet		0		1	Propriétaire	1	Treated pipe-borne water		Treated pipe-borne water		Yes	1	Yes	1	No		No		Yes	3	Checked	Checked	Unchecked		No		No		No		Yes	1	Yes	1	Yes	No		No
S20-S0026-OU	S20-H0011-OU	38	0	bf	1	6	Hard		3		Sheet		0		0	Propriétaire	3	Treated pipe-borne water		Treated pipe-borne water		Yes	2	Yes	2	Yes	1	No		Yes	5	Checked	Checked	Unchecked		Yes	1	No		Yes	1	Yes	1	Yes	3	Yes	No		Yes
S20-S0031-OU	S20-H0014-OU	38	0	bf	1	6	Hard		3		Sheet		0		0	Propriétaire	2	Treated pipe-borne water		Treated pipe-borne water		Yes	1	No		No		No		Yes	3	Checked	Checked	Unchecked		No		No		No		No		Yes	1	Yes	No		No
S20-S0009-OU	S20-H0013-OU	38	0	bf	1	6	Hard		1		Concrete		0		1	Propriétaire	3	Treated pipe-borne water		Treated pipe-borne water		Yes	1	Yes	1	No		No		Yes	4	Checked	Checked	Unchecked		Yes	1	No		Yes	1	Yes	1	Yes	4	Yes	No		No
S20-S0011-OU	S20-H0031-OU	38	0	bf	1	5	Hard		2		Sheet		0			Propriétaire	2	Mechanical well		Mechanical well		Yes	1	Yes	1	No		No		No		Unchecked	Unchecked	Unchecked		No		No		Yes	1	No		Yes	2	Yes	No		No
S20-S0035-OU	S20-H0030-OU	38	0	bf	1	4	Hard		3		Sheet		0		0	Propriétaire	3	Treated pipe-borne water		Treated pipe-borne water		Yes	1	Yes	1	No		No		Yes	4	Checked	Checked	Unchecked		Yes	1	No		Yes	1	Yes	1	Yes	2	Yes	No		No
S20-S0609-OU	S20-H0609-OU	27	0	bf	1	6	Hard		1		Sheet		0		1	Vivant chez des parents, amis		Treated pipe-borne water		Treated pipe-borne water		No		Yes	1	No		No		Yes	4	Checked	Checked	Unchecked		Yes	1	No		No		Yes	1	Yes	2	No	No		No
S20-S0646-OU	S20-H0548-OU	25	0	bf	1	4	Hard		2		Tiles		0		0	Locataire	2	Treated pipe-borne water		Treated pipe-borne water		No		Yes	1	No		No		Yes	5	Checked	Checked	Unchecked		Yes	1	No		Yes	1	Yes	1	Yes	1	Yes	No		Yes
S20-S0651-OU	S20-H0611-OU	25	0	bf	1	4	Hard		1		Sheet		0		1	Locataire	2	Treated pipe-borne water		Treated pipe-borne water		No		Yes	1	No		No		Yes	6	Checked	Checked	Unchecked		Yes	1	No		Yes	1	No		Yes	2	Yes	No		Yes
S20-S0645-OU	S20-H0612-OU	25	1	bf	1	5	Hard		1		Sheet		0		1	Locataire	2	Treated pipe-borne water		Treated pipe-borne water		No		Yes	1	No		No		Yes	6	Checked	Checked	Unchecked		Yes	1	No		Yes	1	No		Yes	2	No	No		No
S20-S0569-OU	S20-H0602-OU	26	0	bf	1	6	Hard		5		Sheet		0		0	Propriétaire	3	Treated pipe-borne water		Treated pipe-borne water		Yes	1	Yes	1	No		No		Yes	8	Checked	Checked	Unchecked		No		No		Yes	1	No		Yes	3	Yes	No		Yes
S20-S0573-OU	S20-H0603-OU	26	1	bf	1	4	Hard		5		Sheet		0		1	Propriétaire	2	Treated pipe-borne water		Treated pipe-borne water		No		Yes	1	No		No		Yes	5	Checked	Checked	Unchecked		No		No		Yes	1	No		Yes	1	No	No		No
S20-S0573-OU	S20-H0603-OU	26	1	bf	1	4	Hard		5		Sheet		0		1	Propriétaire	2	Treated pipe-borne water		Treated pipe-borne water		No		Yes	1	No		No		Yes	5	Checked	Checked	Unchecked		No		No		Yes	1	No		Yes	1	No	No		No
S20-S0604-OU	S20-H0604-OU	27	0	bf	1	5	Hard		5		Sheet		0		0	Propriétaire	1	Treated pipe-borne water		Treated pipe-borne water		Yes	1	Yes	1	No		No		No		Unchecked	Unchecked	Unchecked		No		No		Yes	1	No		Yes	1	No	No		No
S20-S0575-OU	S20-H0642-OU	26	0	bf	1	5	Hard		5		Sheet		0		0	Propriétaire	2	Treated pipe-borne water		Mechanical well		No		Yes	1	No		No		Yes	5	Checked	Checked	Unchecked		No		No		Yes	1	No		Yes	2	Yes	No		No
S20-S0576-OU	S20-H0559-OU	26	1	bf	1	4	Hard		5		Sheet		0		0	Locataire	2	Treated pipe-borne water		Treated pipe-borne water		No		Yes	1	No				Yes	5	Checked	Checked	Unchecked		Yes	1	No		Yes	1	Yes	1	Yes	2	Yes	No		No
S20-S0576-OU	S20-H0559-OU	26	1	bf	1	4	Hard		5		Sheet		0		0	Locataire	2	Treated pipe-borne water		Treated pipe-borne water		No		Yes	1	No				Yes	5	Checked	Checked	Unchecked		Yes	1	No		Yes	1	Yes	1	Yes	2	Yes	No		No
S20-S0563-OU	S20-H0534-OU	26	0	bf	1	5	Hard		1		Sheet		0		0	Vivant chez des parents, amis	2	Treated pipe-borne water		Treated pipe-borne water		Yes	1	Yes	1	No		No		Yes	4	Checked	Checked	Unchecked		Yes	1	No		Yes	1	No		Yes	2	No	No		No
S20-S0577-OU	S20-H0560-OU	26	0	bf	1	6	Hard		5		Sheet		0		0	Locataire	2	Treated pipe-borne water		Treated pipe-borne water		No		Yes	1	No		No		Yes	5	Checked	Checked	Unchecked		No		No		Yes	1	No		Yes	2	Yes	No		No
S20-S0564-OU	S20-H0549-OU	26	0	bf	1	5	Hard		5		Sheet		0		0	Locataire	2	Treated pipe-borne water		Treated pipe-borne water		No		Yes	1	No		No		Yes	5	Checked	Checked	Unchecked		Yes	1	No		No		No		Yes	2	No	No		Yes
S20-S0652-OU	S20-H0650-OU	25	0	bf	1	3	Hard		1		Sheet		0		1	Locataire	1	Treated pipe-borne water		Treated pipe-borne water		No		Yes	1	No		No		Yes	3	Checked	Checked	Unchecked		No		No		Yes	1	No		Yes	2	No	No		No
S20-S0551-OU	S20-H0584-OU	51	0	bf	1	8	Hard		2		Sheet		0		1	Vivant chez des parents, amis	3	Treated pipe-borne water		Treated pipe-borne water		Yes	1	Yes	1	No		No		Yes	6	Checked	Checked	Unchecked		No		No		Yes	1	No		Yes	2	Yes	No		No
S20-S0661-OU	S20-H0649-OU	25	1	bf	1	6	Hard		2		Sheet		0		1	Propriétaire	2	Treated pipe-borne water		Treated pipe-borne water		Yes	1	Yes	1	No		No		Yes	5	Checked	Checked	Unchecked		No		No		No		No		Yes	3	Yes	No		No
S20-S0566-OU	S20-H0592-OU	26	0	bf	1	8	Hard		2		Sheet		0		0	Propriétaire	3	Treated pipe-borne water		Treated pipe-borne water		No		Yes	1	No		No				Unchecked	Unchecked	Unchecked		No		No		No		No		Yes	4	Yes	No		No
S20-S0653-OU	S20-H0643-OU	25	0	bf	1	8	Hard		5		Sheet		0		1	Propriétaire	3	Treated pipe-borne water		Treated pipe-borne water		No		Yes	1	No		No		Yes	7	Checked	Checked	Unchecked		Yes	1			No		No		Yes	2	Yes	No		No
S20-S0645-OU	S20-H0612-OU	25	1	bf	1	5	Hard		1		Sheet		0		1	Locataire	2	Treated pipe-borne water		Treated pipe-borne water		No		Yes	1	No		No		Yes	6	Checked	Checked	Unchecked		Yes	1	No		Yes	1	No		Yes	2	No	No		No
S20-S0672-OU	S20-H0654-OU	25	0	bf	1	7	Hard		2		Sheet		0		1	Propriétaire	3	Treated pipe-borne water		Treated pipe-borne water		Yes	1	Yes	1	No		No		Yes	6	Checked	Checked	Unchecked		No		No		Yes	1	No		Yes	4	Yes	No		No
S20-S0670-OU	S20-H0648-OU	25	0	bf	1	5	Hard		1		Sheet		0		1	Locataire	2	Treated pipe-borne water		Treated pipe-borne water		No		Yes	1	No		No		Yes	4	Checked	Checked	Unchecked		No		No		Yes	1	No		Yes	2	No	No		No
S20-S0668-OU	S20-H0582-OU	25	0	bf	1	4	Hard		1		Sheet		0		1	Locataire	2	Treated pipe-borne water		Treated pipe-borne water		No		Yes	1	No		No		Yes	4	Checked	Checked	Unchecked		No		No		Yes	1	No		Yes	2	No	No		No
S20-S0664-OU	S20-H0577-OU	25	0	bf	1	6	Hard		1		Sheet		0		1	Propriétaire	3	Treated pipe-borne water		Treated pipe-borne water		Yes	1	Yes	1	No		No		Yes	6	Checked	Checked	Unchecked		Yes	1	No		Yes	1	Yes	1	Yes	2	Yes	No		No
S20-S0669-OU	S20-H0586-OU	25	0	bf	1	6	Hard		1		Sheet		0		1	Propriétaire	3	Treated pipe-borne water		Treated pipe-borne water		Yes	1	Yes	1	No		No		Yes	8	Checked	Checked	Unchecked		No		No		No		No		Yes	4	Yes	No		No
S20-S0662-OU	S20-H0587-OU	25	0	bf	1	5	Hard		1		Sheet		0		1	Locataire	2	Treated pipe-borne water		Treated pipe-borne water		No		Yes	1	No		No		Yes	6	Checked	Checked	Unchecked		No		No		Yes	1	No		Yes	2	No	No		No
S20-S0549-OU	S20-H0591-OU	51	1	bf	1	6	Hard		2		Sheet		0		1	Vivant chez des parents, amis	3	Treated pipe-borne water		Treated pipe-borne water		Yes	1	Yes	1	No		No		Yes	8	Checked	Checked	Unchecked		No		No		No		No		Yes	3	Yes	No		No
S20-S0549-OU	S20-H0591-OU	51	1	bf	1	6	Hard		2		Sheet		0		1	Vivant chez des parents, amis	3	Treated pipe-borne water		Treated pipe-borne water		Yes	1	Yes	1	No		No		Yes	8	Checked	Checked	Unchecked		No		No		No		No		Yes	3	Yes	No		No
S20-S0644-OU	S20-H0589-OU	25	0	bf	1	4	Hard		1		Sheet		0		1	Locataire	2	Treated pipe-borne water		Treated pipe-borne water		No		Yes	1	No		No		Yes	4	Checked	Checked	Unchecked		No		No		Yes	1	No		Yes	2	No	No		No
S20-S0568-OU	S20-H0652-OU	26	0	bf	1	6	Hard		2		Sheet		0		1	Propriétaire	2	Treated pipe-borne water		Treated pipe-borne water		Yes	1	Yes	1	No		No		Yes	6	Checked	Checked	Unchecked		Yes	1	No		Yes	1	No		Yes	2	Yes	No		No
S20-S0648-OU	S20-H0647-OU	25	1	bf	1	6	Hard		2		Sheet		0		1	Propriétaire	3	Treated pipe-borne water		Treated pipe-borne water		Yes	1	Yes	1	No		No		Yes	8	Checked	Checked	Unchecked		No		No		Yes	1	No		Yes	3	Yes	No		No
S20-S0648-OU	S20-H0647-OU	25	1	bf	1	6	Hard		2		Sheet		0		1	Propriétaire	3	Treated pipe-borne water		Treated pipe-borne water		Yes	1	Yes	1	No		No		Yes	8	Checked	Checked	Unchecked		No		No		Yes	1	No		Yes	3	Yes	No		No
S20-S0663-OU	S20-H0645-OU	25	0	bf	1	7	Hard		1		Sheet		0		1	Propriétaire	3	Treated pipe-borne water		Treated pipe-borne water		Yes	1	Yes	1	No		No		Yes	9	Checked	Checked	Unchecked		No		No		Yes	1	No		Yes	3	Yes	No		No
S20-S0661-OU	S20-H0649-OU	25	1	bf	1	6	Hard		2		Sheet		0		1	Propriétaire	2	Treated pipe-borne water		Treated pipe-borne water		Yes	1	Yes	1	No		No		Yes	5	Checked	Checked	Unchecked		No		No		No		No		Yes	3	Yes	No		No
S20-S0667-OU	S20-H0585-OU	25	0	bf	1	6	Hard		2		Sheet		0		1	Propriétaire	3	Treated pipe-borne water		Treated pipe-borne water		Yes	1	Yes	1	No		No		Yes	8	Checked	Checked	Unchecked		Yes	1	No		Yes	1	No		Yes	3	Yes	No		No
S20-S0656-OU	S20-H0646-OU	25	0	bf	1	4	Hard		2		Sheet		0		1	Locataire	2	Treated pipe-borne water		Treated pipe-borne water		No		Yes	1	No		No		Yes	5	Checked	Checked	Unchecked		Yes	1	No		Yes	1	No		Yes	2	Yes	No		No
S20-S0617-OU	S20-H0583-OU	27	0	bf	1	5	Hard		2		Sheet		0		1	Vivant chez des parents, amis	3	Treated pipe-borne water		Treated pipe-borne water		No		Yes	1	No		No		Yes	7	Checked	Checked	Unchecked		Yes	1	No		Yes	1	Yes	1	Yes	2	No	No		No
S20-S0486-OU	S20-H0581-OU	24	0	bf	1	5	Hard		2		Sheet		0		1	Vivant chez des parents, amis	3	Treated pipe-borne water		Treated pipe-borne water		Yes	1	Yes	1	No		No		Yes	5	Checked	Checked	Unchecked		Yes	1	No		Yes	1	Yes	1	Yes	2	Yes	No		No
S20-S0629-OU	S20-H0445-OU	50	0	bf	1	6	Hard		1		Sheet		0		1	Propriétaire	3	Treated pipe-borne water		Treated pipe-borne water		Yes	1	Yes	1	No		No		Yes	7	Checked	Checked	Unchecked		No		No		Yes	1	No		Yes	3	Yes	No		No
S20-S0599-OU	S20-H0566-OU	27	1	bf	1	6	Hard		2		Sheet		0		1	Propriétaire	3	Treated pipe-borne water		Treated pipe-borne water		Yes	1	Yes	1	No		No		Yes	5	Checked	Checked	Unchecked		Yes	1	No		Yes	1	No		Yes	3	Yes	No		No
S20-S0599-OU	S20-H0566-OU	27	1	bf	1	6	Hard		2		Sheet		0		1	Propriétaire	3	Treated pipe-borne water		Treated pipe-borne water		Yes	1	Yes	1	No		No		Yes	5	Checked	Checked	Unchecked		Yes	1	No		Yes	1	No		Yes	3	Yes	No		No
S20-S0660-OU	S20-H0623-OU	25	1	bf	1	4	Hard		1		Sheet		0		1	Vivant chez des parents, amis	2	Treated pipe-borne water		Treated pipe-borne water		Yes	1	Yes	1	No		No		Yes	6	Checked	Checked	Unchecked		No		No		Yes	1	No		Yes	2	Yes	No		No
S20-S0660-OU	S20-H0623-OU	25	1	bf	1	4	Hard		1		Sheet		0		1	Vivant chez des parents, amis	2	Treated pipe-borne water		Treated pipe-borne water		Yes	1	Yes	1	No		No		Yes	6	Checked	Checked	Unchecked		No		No		Yes	1	No		Yes	2	Yes	No		No
S20-S0655-OU	S20-H0613-OU	25	0	bf	1	7	Hard		2		Sheet		0		1	Locataire	2	Treated pipe-borne water		Treated pipe-borne water		No		Yes	1	No		No		Yes	4	Checked	Checked	Unchecked		No		No		No		No		Yes	2	No	No		No
S20-S0647-OU	S20-H0576-OU	25	0	bf	1	5	Hard		2		Sheet		0		1	Locataire	2	Treated pipe-borne water		Treated pipe-borne water		Yes	1	Yes	1	No		Yes	1	Yes	4	Checked	Checked	Unchecked		Yes	1	No		Yes	1	No		Yes	2	Yes	No		No
S20-S0606-OU	S20-H0579-OU	27	0	bf	1	4	Hard		2		Sheet		0		1	Vivant chez des parents, amis	2	Treated pipe-borne water		Treated pipe-borne water		No		Yes	1	No		No		Yes	6	Checked	Checked	Unchecked		No		No		No		No		Yes	2	Yes	No		No
S20-S0521-OU	S20-H0631-OU	5	0	bf	1	6	Hard		2		Sheet		0		1	Vivant chez des parents, amis	3	Treated pipe-borne water		Treated pipe-borne water		Yes	1	Yes	1	No		No		Yes	8	Checked	Checked	Unchecked		No		No		Yes	1	No		Yes	3	Yes	No		No
S20-S0643-OU	S20-H0568-OU	25	0	bf	1	8	Hard		2		Sheet		0		1	Vivant chez des parents, amis	4	Treated pipe-borne water		Treated pipe-borne water		Yes	1	Yes	1	No		No		Yes	7	Checked	Checked	Unchecked		No		No		Yes	1	No		Yes	3	Yes	No		No
S20-S0658-OU	S20-H0629-OU	25	0	bf	1	7	Hard		2		Sheet		0		1	Vivant chez des parents, amis	3	Treated pipe-borne water		Treated pipe-borne water		Yes		Yes	1	No		No		Yes	5	Checked	Checked	Unchecked		Yes	1	No		Yes	1	No		Yes	4	Yes	No		No
S20-S0508-OU	S20-H0630-OU	5	1	bf	1	4	Hard		3		Sheet		0		1	Vivant chez des parents, amis	3	Treated pipe-borne water		Treated pipe-borne water		No		No		No		No		Yes	6	Checked	Checked	Unchecked		No		No		No		No		Yes		Yes	No		No
S20-S0508-OU	S20-H0630-OU	5	1	bf	1	4	Hard		3		Sheet		0		1	Vivant chez des parents, amis	3	Treated pipe-borne water		Treated pipe-borne water		No		No		No		No		Yes	6	Checked	Checked	Unchecked		No		No		No		No		Yes		Yes	No		No
S20-S0659-OU	S20-H0569-OU	25	0	bf	1	3	Hard		1		Sheet		0		1	Locataire	1	Treated pipe-borne water		Treated pipe-borne water		No		Yes	1	No		No		Yes	4	Checked	Checked	Unchecked		Yes	1	No		No		No		Yes	1	No	No		No
S20-S0602-OU	S20-H0570-OU	27	1	bf	1	6	Hard		1		Sheet		0		1	Locataire	2	Treated pipe-borne water		Treated pipe-borne water		No		Yes	1	No		No		Yes	5	Checked	Checked	Unchecked		Yes	1	No		Yes	1	No		Yes	2	Yes	No		No
S20-S0649-OU	S20-H0438-OU	25	0	bf	1	5	Hard		1		Sheet		0		1	Vivant chez des parents, amis	2	Treated pipe-borne water		Treated pipe-borne water		No		Yes	1	No		No		Yes	5	Checked	Checked	Unchecked		Yes	1	No		Yes	1	Yes	1	Yes	2	Yes	No		Yes
S20-S0704-OU	S20-H0638-OU	29	0	bf	1	3	Hard		2		Sheet		0		1	Locataire	1	Treated pipe-borne water		Treated pipe-borne water		No		Yes	1	No		No		Yes	4	Checked	Checked	Unchecked		Yes	1	No		Yes	1	No		Yes	2	No	No		No
S20-S0532-OU	S20-H0668-OU	51	0	bf	1	6	Hard		2		Sheet		0		1	Propriétaire	3	Treated pipe-borne water		Treated pipe-borne water		Yes	1	Yes	1	No		No		Yes	5	Checked	Checked	Unchecked		No		No		No		No		Yes	2	Yes	No		No
S20-S0506-OU	S20-H0600-OU	5	0	bf	1	5	Hard		2		Sheet		0		1	Vivant chez des parents, amis	2	Treated pipe-borne water		Treated pipe-borne water		No		Yes	1	No		No		Yes	4	Checked	Checked	Unchecked		Yes	1	No		No		No		Yes	2	Yes			No
S20-S0671-OU	S20-H0599-OU	25	0	bf	1	6	Hard		1		Sheet		0		1	Propriétaire	3	Treated pipe-borne water		Treated pipe-borne water		Yes	1	Yes	1	No		No		Yes	5	Checked	Checked	Unchecked		No		No		No		No		Yes	2	Yes	No		No
S20-S0624-OU	S20-H0667-OU	27	0	bf	1	7	Hard		2		Sheet		0		1	Vivant chez des parents, amis	3	Treated pipe-borne water		Treated pipe-borne water		Yes	1	Yes	1	No		No		Yes	9	Checked	Checked	Unchecked		Yes	1	No		Yes	1	No		Yes	3	Yes	No		No
S20-S0619-OU	S20-H0555-OU	27	0	bf	1	8	Hard		2		Sheet		0		1	Vivant chez des parents, amis	3	Treated pipe-borne water		Treated pipe-borne water		Yes	1	Yes	1	No		No		Yes	9	Checked	Checked	Unchecked		No		No		Yes	1	Yes	1	Yes	2	Yes	No		No
S20-S0611-OU	S20-H0553-OU	27	0	bf	1	6	Hard		2		Sheet		0		1	Vivant chez des parents, amis	2	Treated pipe-borne water		Treated pipe-borne water		No		Yes	1	No		No		Yes	4	Checked	Checked	Unchecked		No		No		No		No		Yes	3	Yes	No		No
S20-S0623-OU	S20-H0554-OU	27	0	bf	1	6	Hard		2		Sheet		0		1	Vivant chez des parents, amis	3	Treated pipe-borne water		Treated pipe-borne water		Yes	1	Yes	1	No		No		Yes	5	Checked	Checked	Unchecked		No		No		No		No		Yes	2	Yes	No		No
S20-S0657-OU	S20-H0617-OU	25	0	bf	1	5	Hard		5		Sheet		0		1	Propriétaire	3	Treated pipe-borne water		Treated pipe-borne water		Yes	1	Yes	1	No		No		Yes	4	Checked	Checked	Unchecked		Yes	1	No		Yes	1	No		Yes	1	Yes	No		No
S20-S0631-OU	S20-H0295-OU	50	0	bf	1	6	Hard		1		Sheet		0		1	Locataire	2	Treated pipe-borne water		Treated pipe-borne water		Yes	1	Yes	1	No		No		Yes	5	Checked	Checked	Unchecked		Yes	1	No		Yes	1	Yes	1	Yes	2	No	No		No
S20-S0630-OU	S20-H0296-OU	50	0	bf	1	5	Hard		2		Sheet		0		0	Propriétaire	2	Treated pipe-borne water		Treated pipe-borne water		No		Yes	1	No		No		Yes	4	Checked	Checked	Unchecked		No		No		No		No		Yes	2	Yes	No		No
S20-S0432-OU	S20-H0485-OU	13	1	bf	1	5	Hard		2		Sheet		0		1	Propriétaire	3	Treated pipe-borne water		Treated pipe-borne water		Yes	1	Yes	1	No		No		Yes	5	Checked	Checked	Unchecked		Yes	1	No		Yes	1	No		Yes	2	Yes	No		No
S20-S0638-OU	S20-H0484-OU	50	0	bf	1	8	Hard		1		Sheet		0		1	Vivant chez des parents, amis	3	Treated pipe-borne water		Treated pipe-borne water		Yes	1	Yes	1	No		No		Yes	7	Checked	Checked	Unchecked		No		No		No		No		Yes	3	Yes	No		No
S20-S0514-OU	S20-H0597-OU	5	0	bf	1	6	Hard		2		Sheet		0		1	Vivant chez des parents, amis	3	Treated pipe-borne water		Treated pipe-borne water		Yes	1	Yes	1	No		No		Yes	5	Checked	Checked	Unchecked		No		No		No		No		Yes	2	Yes	No		No
S20-S0496-OU	S20-H0596-OU	24	0	bf	1	7	Hard		2		Sheet		0		1	Vivant chez des parents, amis	3	Treated pipe-borne water		Treated pipe-borne water		Yes	1	Yes	1	No		No		Yes	7	Checked	Checked	Unchecked		No		No		No		No		Yes	3	Yes	No		No
S20-S0550-OU	S20-H0595-OU	51	0	bf	1	5	Hard		3		Sheet		0		1	Vivant chez des parents, amis	2	Treated pipe-borne water		Treated pipe-borne water		No		Yes	1	No		No		Yes	4	Checked	Checked	Unchecked		No		No		Yes	1	No		Yes	2	Yes	No		No
S20-S0559-OU	S20-H0624-OU	51	0	bf	1	6	Hard		1		Sheet		0		1	Vivant chez des parents, amis	3	Treated pipe-borne water		Treated pipe-borne water		Yes	1	Yes	1	No		No		Yes	8	Checked	Checked	Unchecked		Yes	1	No		No		Yes	1	Yes	2	Yes	No		No
S20-S0516-OU	S20-H0625-OU	5	0	bf	1	8	Hard		2		Sheet		0		1	Vivant chez des parents, amis	4	Treated pipe-borne water		Treated pipe-borne water		Yes	1	Yes	2	No		No		Yes	10	Checked	Checked	Unchecked		Yes	2	No		Yes	1	No		Yes	4	No	No		No
S20-S0541-OU	S20-H0626-OU	51	0	bf	1	6	Hard		1		Sheet		0		1	Vivant chez des parents, amis	2	Treated pipe-borne water		Treated pipe-borne water		No		Yes	1	No		No		Yes	8	Checked	Checked	Unchecked		No		No		No		No		Yes	3	No	No		No
S20-S0534-OU	S20-H0614-OU	51	0	bf	1	7	Hard		2		Sheet		0		1	Vivant chez des parents, amis	4	Treated pipe-borne water		Treated pipe-borne water		Yes	1	Yes	1	No		No		Yes	9	Checked	Checked	Unchecked		No		No		No		No		Yes	4	Yes	No		No
S20-S0642-OU	S20-H0627-OU	25	1	bf	1	1	Hard		5		Sheet		0		0	Propriétaire	1	Treated pipe-borne water		Treated pipe-borne water		No		Yes	1	No		No		Yes	2	Checked	Checked	Unchecked		Yes	1	No		Yes	1	Yes	1	No		No	No		Yes
S20-S0598-OU	S20-H0563-OU	27	0	bf	1	6	Hard		2		Other		0		1	Propriétaire	3	Treated pipe-borne water		Treated pipe-borne water		Yes	1	Yes	1	No		No		Yes	5	Checked	Checked	Unchecked		No		No		No		No		Yes	2	Yes	No		No
S20-S0597-OU	S20-H0552-OU	27	0	bf	1	6	Hard		2		Sheet		0		1	Vivant chez des parents, amis	3	Treated pipe-borne water		Treated pipe-borne water		No		Yes	1			No		Yes	5	Checked	Checked	Unchecked		No		No		No		No		Yes	2	Yes	No		No
S20-S0600-OU	S20-H0551-OU	27	0	bf	1	4	Hard		1		Sheet		0		1	Locataire	2			Treated pipe-borne water		No		Yes	1	No		No		Yes	4	Checked	Checked	Unchecked		No		No		Yes	1	No		Yes	2	No	No		No
S20-S0595-OU	S20-H0612-OU	27	0	bf	1	7	Hard		2		Sheet		0		1	Propriétaire	3	Treated pipe-borne water		Treated pipe-borne water		Yes	1	Yes	1	No		No		Yes	6	Checked	Checked	Unchecked		Yes	1	No		Yes	1	No		Yes	3	Yes	No		No
S20-S0603-OU	S20-H0663-OU	27	0	bf	1	5	Hard		2		Sheet		0		1	Vivant chez des parents, amis	2	Treated pipe-borne water		Treated pipe-borne water		No		Yes	1	No		No		Yes	5	Checked	Checked	Unchecked		Yes	1	No		No		No		Yes	2	Yes	No		No
S20-S0613-OU	S20-H0565-OU	27	1	bf	1	5	Hard		1		Sheet		0		1	Locataire	2	Treated pipe-borne water		Treated pipe-borne water		No		Yes	1	No		No		Yes	4	Checked	Checked	Unchecked		Yes	1	No		Yes	1	No		Yes	2	Yes	No		No
S20-S0614-OU	S20-H0664-OU	27	0	bf	1	4	Hard		1		Sheet		0		1	Locataire	2	Treated pipe-borne water		Treated pipe-borne water		No		Yes	1	No		No		Yes	5	Checked	Checked	Unchecked		Yes	1	No		Yes	1	No		Yes	2	Yes	No		No
S20-S0608-OU	S20-H0662-OU	27	0	bf	1	8	Hard		2		Sheet		0		1	Propriétaire	3	Treated pipe-borne water		Treated pipe-borne water		Yes	2	Yes	1	No		No		Yes	6	Checked	Checked	Unchecked		No		No		No		No		Yes	4	Yes	No		No
S20-S0803-OU	S20-H0564-OU	33	0	bf	1	5	Semi-hard		2		Sheet		0		1	Propriétaire	1	Treated pipe-borne water		Ordinary well		Yes	1	No		No		No		Yes	3	Checked	Checked	Unchecked		No		No		No		No		Yes	1	Yes	No		No
S20-S0378-OU	S20-H0378-OU	23	0	bf	1	4	Hard		2		Sheet		0		0	Propriétaire	3	Treated pipe-borne water		Treated pipe-borne water		No		Yes	1	No		No		Yes	4	Unchecked	Checked	Unchecked		No		No		No		No		Yes	2	Yes	No		No
S20-S0429-OU	S20-H0429-OU	13	0	bf	1	5	Hard		2				0		0	Propriétaire	4	Treated pipe-borne water		Treated pipe-borne water		No		Yes	1	Yes	1	No		Yes	4	Unchecked	Checked	Unchecked		No		No		No		No		Yes	2	Yes	Yes	1	No
S20-S0458-OU	S20-H0458-OU	46	0	bf	1	10	Hard		2		Sheet		0		0	Locataire	1	Treated pipe-borne water		Treated pipe-borne water		No		No				No		Yes	2	Checked	Unchecked	Unchecked		No		No		No		No		No		No	No		No
S20-S0200-OU	S20-H0200-OU	35	1	bf	1	4	Hard		2		Concrete		0		0	Propriétaire	2	Treated pipe-borne water		Treated pipe-borne water		Yes	2	Yes	1	No		No		Yes	4	Checked	Checked	Unchecked				No		No		No		No			Yes	2	No
S20-S0269-OU	S20-H0269-OU	14	0	bf	1	5	Banco		3		Sheet		0		0	Locataire		Treated pipe-borne water		Treated pipe-borne water				No		No		No		Yes	2	Unchecked	Checked	Unchecked		No		No		No		No		No		Yes	No		No
S20-S0288-OU	S20-H0288-OU	9	1	bf	1	4	Banco				Sheet		0		0	Propriétaire	2	Reservoir collecting rain water		Treated pipe-borne water		No		No		No		No		Yes	2	Checked	Checked	Unchecked		No		No		No		No		No		Yes			No
S20-S0393-OU	S20-H0393-OU	23	0	bf	1	1	Hard		1		Sheet		0		0	Propriétaire	7	Treated pipe-borne water		Treated pipe-borne water		Yes	1	Yes	2	No		No		Yes	4	Checked	Checked	Unchecked		No		No		No		No		Yes	2	No	No		No
S20-S0398-OU	S20-H0398-OU	23	0	bf	1	2	Hard		2		Sheet		0		0	Propriétaire	2	Treated pipe-borne water		Treated pipe-borne water		No		Yes	1	Yes	1	No		Yes	2	Unchecked	Checked	Unchecked		No		No		No		No		No		Yes			No
S20-S0265-OU	S20-H0265-OU	14	1	bf	1	5	Hard		2		Sheet		0		0	Locataire	2	Treated pipe-borne water		Treated pipe-borne water		Yes	1	No		No		No		Yes	5	Checked	Checked	Unchecked		No		No		Yes		No		Yes	2	Yes	No		No
S20-S0204-OU	S20-H0204-OU	35	0	bf	1	2	Hard		2		Sheet		0		1	Propriétaire	1	Treated pipe-borne water		Treated pipe-borne water		No		Yes	1	No		No		Yes	4	Checked	Checked	Unchecked		Yes	1	No		Yes	1	No		Yes	2	No	No		No
S20-S0202-OU	S20-H0202-OU	35	0	bf	1	1	Hard		2		Sheet		0		1	Propriétaire	1	Mechanical well		Mechanical well		Yes	1	No		No		No		Yes	2	Checked	Checked	Unchecked		No		No		No		No		Yes	1	No	No		No
S20-S0259-OU	S20-H0261-OU	14	0	bf	1	3	Hard		2		Sheet		0		0	Propriétaire	2	Treated pipe-borne water		Treated pipe-borne water		Yes	1	No		No		No		Yes	3	Checked	Checked	Unchecked		No		No		No		No		Yes	1	Yes	No		No
S20-S0303-OU	S20-H0303-OU	10	0	bf	1	3	Hard		1		Sheet		0		1	Locataire	2	Treated pipe-borne water		Treated pipe-borne water		No		Yes	1	No				Yes	5	Checked	Checked	Unchecked		Yes	1	No		No		No		Yes	1	Yes	No		Yes
S20-S0300-OU	S20-H0300-OU	10	0	bf	1	3	Hard		2		Sheet		0		1	Propriétaire	2	Treated pipe-borne water		Treated pipe-borne water		Yes	1	Yes	1	No		No		Yes	55	Checked	Checked	Unchecked		No		No		No		No		Yes	1	Yes	No		No
S20-S0301-OU	S20-H0301-OU	10	0	bf	1	1	Hard		2		Sheet		0		0	Locataire	1	Treated pipe-borne water		Treated pipe-borne water		No		Yes	1	No		No		Yes	2	Checked	Checked	Unchecked		No		No		No		No		Yes	1	No	No		No
S20-S0304-OU	S20-H0304-OU	10	0	bf	1	4	Hard		2		Sheet		0		0	Locataire	1	Treated pipe-borne water		Treated pipe-borne water		Yes	1	No		No		No		Yes	2	Unchecked	Checked	Unchecked		No		No		No		No		Yes	1	No	No		No
S20-S0310-OU	S20-H0310-OU	10	0	bf	1	2	Hard		2		Sheet		0		1	Locataire	1	Treated pipe-borne water		Treated pipe-borne water		No		Yes	1	No		No		Yes	4	Checked	Checked	Unchecked		No		No		No		No		Yes	1	Yes	No		No
S20-S0311-OU	S20-H0311-OU	10	0	bf	1	3	Hard		1		Sheet		0		1	Locataire	2	Treated pipe-borne water		Treated pipe-borne water		No		Yes	1	No				Yes	6	Checked	Checked	Unchecked		No		No		No		No		Yes	1	Yes	No		No
S20-S0318-OU	S20-H0318-OU	8	0	bf	1	3	Hard		1		Sheet		0		0	Propriétaire	2	Treated pipe-borne water		Treated pipe-borne water		No		Yes	2	No		No		Yes	4	Checked	Checked	Unchecked		No		No		No		Yes	1	Yes	2	No	No		Yes
S20-S0319-OU	S20-H0319-OU	8	0	bf	1	2	Hard		2		Sheet		0		0	Locataire	1	Treated pipe-borne water		Treated pipe-borne water				Yes	1	No		No		Yes	4	Checked	Checked	Unchecked		No		No		No		No		Yes	1	Yes	No		No
S20-S0322-OU	S20-H0322-OU	8	0	bf	1	2	Hard		2		Sheet		0		0	Locataire	1	Treated pipe-borne water		Treated pipe-borne water		No		Yes	1	No		No		Yes	3	Checked	Checked	Unchecked		No		No		No		No		Yes	1	Yes	No		No
S20-S0327-OU	S20-H0321-OU	8	0	bf	1	2	Hard		1		Sheet		0		0	Propriétaire	1	Treated pipe-borne water		Treated pipe-borne water		No		Yes	1	No		No		Yes	5	Checked	Checked	Unchecked		Yes	1	No		No		Yes	1	Yes	1	No	No		Yes
S20-S0327-OU	S20-H0321-OU	8	0	bf	1	2	Hard		1		Sheet		0		0	Propriétaire	1	Treated pipe-borne water		Treated pipe-borne water		No		Yes	1	No		No		Yes	5	Checked	Checked	Unchecked		Yes	1	No		No		Yes	1	Yes	1	No	No		Yes
S20-S0321-OU	S20-H0316-OU	8	0	bf	1	2	Hard		2		Sheet		0		1	Locataire	2	Treated pipe-borne water		Treated pipe-borne water		No		Yes	1	No		No		Yes	3	Checked	Checked	Unchecked		No		No		No		No		Yes	2	No	No		No
S20-S0328-OU	S20-H0335-OU	8	0	bf	1	2	Hard		1		Sheet		0		1	Locataire	2	Treated pipe-borne water		Treated pipe-borne water		No		Yes	1	No		No		Yes	4	Checked	Checked	Unchecked		No		No		No		No		Yes	2	No	No		No
S20-S0329-OU	S20-H0380-OU	44	0	bf	1	2	Hard		2		Sheet		0		0	Locataire	1	Treated pipe-borne water		Treated pipe-borne water		No		Yes	2	No		No		Yes	3	Checked	Checked	Unchecked		No		No		No		No		Yes	1	No	No		No
S20-S0330-OU	S20-H0384-OU	44	0	bf	1	3	Hard		2		Sheet		0		0	Propriétaire	2	Treated pipe-borne water		Treated pipe-borne water		Yes	1	Yes	1	No				Yes	4	Checked	Checked	Unchecked		No		No		No		No		Yes	2	No	No		No
S20-S0331-OU	S20-H0281-OU	44	0	bf	1	2	Hard		2		Sheet		0		0	Propriétaire	1	Treated pipe-borne water		Treated pipe-borne water		No		Yes	1	No		No		Yes	2	Checked	Checked	Unchecked		No		No		No		No		No		No	No		No
S20-S0337-OU	S20-H0337-OU	44	0	bf	1	2	Hard		1		Sheet		0		1	Locataire	2	Treated pipe-borne water		Treated pipe-borne water		Yes	2	Yes	2	No				Yes	4	Checked	Checked	Unchecked		No		No		No		No		Yes	2	No	No		No
S20-S0344-OU	S20-H0344-OU	44	0	bf	1	3	Hard		2		Sheet		0		0	Propriétaire	2	Treated pipe-borne water		Treated pipe-borne water		Yes	1	Yes	1	No		No		Yes	4	Checked	Checked	Unchecked		No		No		No		No		Yes	1	No	No		No
S20-S0340-OU	S20-H0340-OU	44	0	bf	1	2	Hard		2		Sheet		0		0	Locataire	1	Treated pipe-borne water		Treated pipe-borne water		Yes	1	Yes	1	No		No		Yes	3	Checked	Checked	Unchecked		No		No		No		No		Yes	1	No	No		No
S20-S0348-OU	S20-H0345-OU	45	0	bf	1	3	Semi-hard		3		Sheet		0		0	Propriétaire	1	Mechanical well		Mechanical well		Yes	1	No		No		No		Yes	2	Unchecked	Checked	Unchecked		No		No		No		No		Yes	1	No	No		No
S20-S0350-OU	S20-H0380-OU	45	0	bf	1	2	Banco		5		Sheet		0		1	Propriétaire	1	Mechanical well		Mechanical well		Yes	1	No		No		No		Yes	3	Checked	Checked	Unchecked		No		No		No		No		Yes	1	Yes	No		No
S20-S0341-OU	S20-H0341-OU	44	0	bf	1	2	Hard		2		Sheet		0		0	Locataire	1	Treated pipe-borne water		Treated pipe-borne water		No		Yes	1	No		No		Yes	4	Checked	Checked	Unchecked		No		No		No		No		Yes	2	No	No		No
S20-S0101-OU	S20-H0101-OU	17	0	bf	1	4	Hard		2		Sheet		0		1	Propriétaire	3	Treated pipe-borne water		Treated pipe-borne water		Yes	1	Yes	2	No		No		Yes	4	Checked	Checked	Unchecked		Yes	1	No		Yes	1	Yes				Yes	No		No
S20-S0174-OU	S20-H0174-OU	16	0	bf	1	2	Hard		2		Sheet		0		0	Locataire	2	Treated pipe-borne water		Treated pipe-borne water		Yes	1	Yes	1	No		No		Yes	3	Checked	Checked	Unchecked		No		No		Yes	1	No		Yes	2	No	No		Yes
S20-S0448-OU	S20-H0450-OU	13	0	bf	1	2	Hard		2		Sheet		0		0	Locataire	1	Treated pipe-borne water		Treated pipe-borne water		Yes	1	Yes	2	No		No		Yes	4	Checked	Checked	Unchecked		No		No		No		No		Yes	2	No	No		No
S20-S0424-OU	S20-H0424-OU	13	0	bf	1	3	Hard		2		Sheet		0		0	Locataire	2	Treated pipe-borne water		Treated pipe-borne water		Yes	1	Yes	1	No		No		Yes	5	Checked	Checked	Unchecked		No		No		No		No		Yes	1	Yes	No		No
S20-S0188-OU	S20-H0188-OU	35	0	bf	1	2	Hard		2		Sheet		0		0	Locataire	1	Treated pipe-borne water		Treated pipe-borne water		Yes	1	Yes	1	No		No		Yes	4	Checked	Checked	Unchecked		No		No		No		No		Yes	2	No			No
S20-S0192-OU	S20-H0192-OU	35	1	bf	1	2	Hard		2		Sheet		0		0	Propriétaire	1	Treated pipe-borne water		Treated pipe-borne water		Yes	1	Yes	1	No		No		Yes	6	Checked	Checked	Unchecked		No		No		No		No		Yes	2	No	No		No
S20-S0192-OU	S20-H0192-OU	35	1	bf	1	2	Hard		2		Sheet		0		0	Propriétaire	1	Treated pipe-borne water		Treated pipe-borne water		Yes	1	Yes	1	No		No		Yes	6	Checked	Checked	Unchecked		No		No		No		No		Yes	2	No	No		No
S20-S0197-OU	S20-H0197-OU	35	0	bf	1	1	Hard		2		Sheet		0		0	Propriétaire	1	Treated pipe-borne water		Treated pipe-borne water		No		Yes	1	No				Yes	3	Checked	Checked	Unchecked		No		No		No		No		Yes	1	No	No		No
S20-S0198-OU	S20-H0198-OU	35	0	bf	1	4	Hard		2		Sheet		0		0	Propriétaire	3	Treated pipe-borne water		Treated pipe-borne water		No		Yes	2	No		No		Yes	5	Checked	Checked	Unchecked		No		No		No		No		Yes	2	Yes	No		No
S20-S0262-OU	S20-H0262-OU	14	0	bf	1	5	Hard		1		Sheet		0		0	Propriétaire	3	Treated pipe-borne water		Treated pipe-borne water		No		Yes	3	No				Yes	7	Checked	Checked	Unchecked		No		No		No		Yes	1	Yes	5	Yes	No		Yes
S20-S0267-OU	S20-H0267-OU	14	0	bf	1	4	Hard		2		Sheet		0		0	Locataire	2	Treated pipe-borne water		Treated pipe-borne water		Yes	1	Yes	1	No		No		Yes	4	Checked	Checked	Unchecked		No		No		No		No		Yes	2	No	No		No
S20-S0275-OU	S20-H0275-OU	14	0	bf	1	3	Hard		1		Sheet		0		0	Propriétaire	2	Treated pipe-borne water		Treated pipe-borne water		No		Yes	1	No		No		Yes	4	Checked	Checked	Unchecked		Yes	1	No		No		Yes	1	Yes	2	No	No		Yes
S20-S0270-OU	S20-H0270-OU	14	0	bf	1	5	Hard		2		Sheet		0		0	Locataire	2	Treated pipe-borne water		Treated pipe-borne water		No		Yes	1	No		No		Yes	2	Checked	Checked	Unchecked		No		No		No		No		Yes	1	No	No		No
S20-S0271-OU	S20-H0271-OU	14	0	bf	1	3	Hard		2		Sheet		0		0	Propriétaire	3	Treated pipe-borne water		Treated pipe-borne water		No		Yes	1	No		No		Yes	5	Checked	Checked	Unchecked		No		No		No		No		Yes	2	No	No		No
S20-S0272-OU	S20-H0272-OU	14	0	bf	1	5	Hard		2		Sheet		0		0	Propriétaire	2	Treated pipe-borne water		Treated pipe-borne water		No		Yes	1	No		No		Yes	3	Checked	Checked	Unchecked		No		No		No		No		Yes	2	Yes	No		No
S20-S0299-OU	S20-H0299-OU	10	0	bf	1	5	Hard		1		Concrete		0		0	Propriétaire	3	Treated pipe-borne water		Treated pipe-borne water		No		Yes	2	No		No		Yes	6	Checked	Checked	Unchecked		Yes	2			Yes	1	Yes	1	Yes	2	Yes	No		Yes
S20-S0392-OU	S20-H0392-OU	23	0	bf	1	3	Hard		2		Sheet		0		1	Propriétaire	2	Treated pipe-borne water		Treated pipe-borne water		No		Yes	1	No		No		Yes	3	Checked	Checked	Unchecked		No		No		No		No		Yes	2	No	No		No
S20-S0492-OU	S20-H0492-OU	24	0	bf	1	6	Hard		2		Sheet		0		0	Locataire	3	Treated pipe-borne water		Treated pipe-borne water		Yes	2	Yes	1	No		No		Yes	5	Checked	Checked	Unchecked		No		No		No		No		Yes	3	No	No		No
S20-S0425-OU	S20-H0425-OU	13	0	bf	1	4	Hard		1		Sheet		0		0	Propriétaire	3	Treated pipe-borne water		Treated pipe-borne water		No		Yes	2	No				Yes	5	Checked	Checked	Unchecked		No		No		No		Yes	1	Yes	2	No	No		Yes
S20-S0436-OU	S20-H0436-OU	13	0	bf	1	3	Hard		2		Sheet		0		1	Locataire	1	Treated pipe-borne water		Treated pipe-borne water		Yes	1	Yes	1	No		No		Yes	4	Checked	Checked	Unchecked		No		No		No		No		Yes	2	No	No		No
S20-S0452-OU	S20-H0452-OU	13	0	bf	1	3	Semi-hard		3		Sheet		0		1	Propriétaire	2	Mechanical well		Mechanical well		Yes	1	No		No		No		Yes	3	Checked	Checked	Unchecked		No		No		No		No		Yes	1	Yes	No		No
S20-S0346-OU	S20-H0346-OU	45	0	bf	1	6	Hard		2		Sheet		0		1	Locataire	3	Treated pipe-borne water		Treated pipe-borne water		No		Yes	1	No		No		Yes	5	Checked	Checked	Unchecked		No		No		No		Yes	1	Yes	2	Yes	No		No
S20-S0361-OU	S20-H0361-OU	45	0	bf	1	5	Hard		2		Concrete		0		1	Propriétaire	3	Treated pipe-borne water		Treated pipe-borne water		Yes	1	Yes	1	No		No		Yes	4	Checked	Checked	Unchecked		No		No		No		No		Yes	1	Yes	No		No
S20-S0394-OU	S20-H0476-OU	23	1	bf	1	5	Hard		1		Sheet		0		1	Locataire	2	Treated pipe-borne water		Treated pipe-borne water		Yes	1	Yes	1	Yes	1	No		Yes	2	Checked	Checked	Unchecked		Yes	1	No		No		No		Yes	2	Yes	No		Yes
S20-S0397-OU	S20-H0397-OU	23	1	bf	1	1	Hard		2		Sheet		0		1	Locataire	1	Treated pipe-borne water		Treated pipe-borne water		No		Yes	1	No		No		Yes	2	Checked	Checked	Unchecked		No		No		No		No		Yes	1	No	No		No
S20-S0365-OU	S20-H0365-OU	45	0	bf	1	3	Hard		2		Sheet		0		1	Locataire	2	Treated pipe-borne water		Treated pipe-borne water		No		Yes	1	No		No		Yes	4	Checked	Checked	Unchecked		No		No		No		No		Yes	2	No	No		No
S20-S0367-OU	S20-H0367-OU	45	1	bf	1	2	Hard		2		Sheet		0		1	Locataire	1	Treated pipe-borne water		Treated pipe-borne water		No		Yes	1	No		No		Yes	6	Checked	Checked	Unchecked		No		No		Yes	1	Yes	1	Yes	1	No	No		Yes
S20-S0367-OU	S20-H0367-OU	45	1	bf	1	2	Hard		2		Sheet		0		1	Locataire	1	Treated pipe-borne water		Treated pipe-borne water		No		Yes	1	No		No		Yes	6	Checked	Checked	Unchecked		No		No		Yes	1	Yes	1	Yes	1	No	No		Yes
S20-S0370-OU	S20-H0370-OU	45	0	bf	1	5	Semi-hard		3		Sheet		0		1	Propriétaire	2	Treated pipe-borne water		Treated pipe-borne water		Yes	1	Yes	1	No		No		Yes	5	Checked	Checked	Unchecked		No		No		No		No		Yes	2	Yes	No		No
S20-S0371-OU	S20-H0371-OU	45	0	bf	1	3	Banco		3		Sheet		0		1	Propriétaire	1	Mechanical well		Mechanical well		Yes	1	Yes	1	No		No		Yes	2	Unchecked	Checked	Unchecked		No		No		No		No		Yes	1	No	No		No
S20-S0372-OU	S20-H0372-OU	45	0	bf	1	4	Hard		2		Sheet		0		1	Locataire	2	Treated pipe-borne water		Treated pipe-borne water		Yes	1	Yes	1	No		No		Yes	5	Checked	Checked	Unchecked		No		No		No		No		Yes	2	Yes	No		No
S20-S0373-OU	S20-H0373-OU	45	0	bf	1	3	Hard		2		Sheet		0		1	Propriétaire	2	Treated pipe-borne water		Treated pipe-borne water		No		Yes	1	No		No		Yes	5	Checked	Checked	Unchecked		No		No		No		No		Yes	2	Yes	No		No
S20-S0379-OU	S20-H0379-OU	23	0	bf	1	3	Hard		2		Sheet		0		1	Locataire	1	Treated pipe-borne water		Treated pipe-borne water		Yes	1	Yes	1	No		No		Yes	4	Checked	Checked	Unchecked		No		No		No		No		Yes	2	No	No		No
S20-S0381-OU	S20-H0381-OU	23	0	bf	1	5	Hard		2		Sheet		0		1	Locataire	3	Treated pipe-borne water		Treated pipe-borne water		No		Yes	1	No		No		Yes	7	Checked	Checked	Unchecked		No		No		No		Yes	1	No		No	No		No
S20-S0382-OU	S20-H0382-OU	23	0	bf	1	3	Hard		2		Sheet		0		1	Locataire	2	Treated pipe-borne water		Treated pipe-borne water		Yes	1	Yes	1	No		No		Yes	4	Checked	Checked	Unchecked		No		No		No		No		Yes	2	Yes	No		No
S20-S0383-OU	S20-H0383-OU	23	1	bf	1	5	Hard		2		Sheet		0		1	Propriétaire	3	Treated pipe-borne water		Treated pipe-borne water		Yes	1	Yes	1	No		No		Yes	5	Checked	Checked	Unchecked		No		No		No		Yes	2	Yes	3	Yes	No		No
S20-S0390-OU	S20-H0390-OU	23	0	bf	1	4	Hard		2		Sheet		0		1	Locataire	2	Treated pipe-borne water		Treated pipe-borne water		Yes	1	Yes	1			No		Yes	4	Checked	Checked	Unchecked		No		No		No		No		Yes	2	Yes	No		No
S20-S0400-OU	S20-H0400-OU	23	0	bf	1	3	Hard		2		Sheet		0		1	Locataire	1	Treated pipe-borne water		Treated pipe-borne water		No		Yes	1	No		No		Yes	4	Checked	Checked	Unchecked		No		No		No		No		Yes	2	No	No		No
S20-S0401-OU	S20-H0401-OU	23	0	bf	1	3	Hard		2		Sheet		0		1	Locataire	2	Mechanical well		Treated pipe-borne water		Yes	1	Yes	1	No		No		Yes	3	Checked	Checked	Unchecked		No		No		No		No		Yes		Yes	No		No
S20-S0402-OU	S20-H0402-OU	23	0	bf	1	4	Hard		2		Sheet		0		1	Propriétaire	1	Treated pipe-borne water		Treated pipe-borne water		No		Yes	1	No		No		Yes	4	Checked	Checked	Unchecked		No		No		No		No		Yes	2	Yes	No		No
S20-S0403-OU	S20-H0403-OU	23	0	bf	1	5	Hard		2		Sheet		0		0	Propriétaire	3	Treated pipe-borne water		Treated pipe-borne water		No		Yes	1	No		No		Yes	6	Checked	Checked	Unchecked		No		No		Yes	1	No		Yes	3	Yes	No		No
[truncated: 1,136 more rows]
[truncated: 148 more columns]
